# Supplementary material for: A Novel Framework to Predict Breast Cancer Prognosis Using Immune-Associated LncRNAs
Source: Front Genet. 2021 Jan 21;11:634195. doi: 10.3389/fgene.2020.634195 (PMC7873981; doi:10.3389/fgene.2020.634195)
Supplement: Supplementary file 4 [file Table_1.XLSX]

## Sheet: Sheet1
gene	HR	z	pvalue	lower	upper
LEPR	1.23776	5.20259	1.96534e-07	1.14219	1.34133
ACKR3	1.31229	5.14372	2.69357e-07	1.18319	1.45547
TNFRSF18	0.82138	-4.88663	1.02577e-06	0.759048	0.888832
PSME2	0.685644	-4.72964	2.24917e-06	0.586379	0.801714
CLEC4M	1.18504	4.54393	5.52137e-06	1.10136	1.27508
GLP2R	1.15282	4.51766	6.25282e-06	1.08385	1.22619
NPR3	1.16625	4.45869	8.24631e-06	1.09001	1.24782
FABP9	1.28784	4.45323	8.45871e-06	1.15215	1.4395
GHR	1.18735	4.37269	1.22723e-05	1.09939	1.28235
NFKBIE	0.722147	-4.30514	1.66879e-05	0.622678	0.837506
CXCL13	0.907868	-4.21414	2.50736e-05	0.867959	0.949612
LHCGR	1.1278	4.12269	3.74468e-05	1.06512	1.19416
ACKR4	1.21622	4.09408	4.23849e-05	1.10742	1.3357
ANGPT1	1.17192	4.07408	4.6197e-05	1.08581	1.26486
PDGFD	1.23883	4.05562	5.0001e-05	1.11702	1.37391
ACVR1C	1.11794	4.04299	5.27737e-05	1.05912	1.18002
LTB	0.870171	-4.04299	5.27742e-05	0.81344	0.930857
FAM19A2	1.28122	4.04028	5.33864e-05	1.13609	1.44488
CD209	1.15978	4.01589	5.92223e-05	1.07884	1.24679
TAPBP	0.681217	-4.00624	6.16932e-05	0.564578	0.821953
ANGPTL2	1.24553	3.95896	7.52778e-05	1.11724	1.38855
IGHD	0.911722	-3.95864	7.53793e-05	0.870944	0.95441
IRF7	0.793661	-3.94784	7.88584e-05	0.707632	0.890149
ADCYAP1R1	1.16187	3.91257	9.13179e-05	1.07775	1.25255
NPR1	1.17462	3.88351	0.000102957	1.08298	1.27402
LPA	1.23711	3.88028	0.000104337	1.11105	1.37748
IL12B	0.862923	-3.84153	0.000122269	0.800395	0.930335
PIK3CA	1.38554	3.81495	0.00013621	1.17182	1.63824
VEGFD	1.10236	3.7971	0.0001464	1.04828	1.15923
TYMP	0.819757	-3.78716	0.000152379	0.739631	0.908564
SERPIND1	1.17236	3.76019	0.000169786	1.0791	1.27367
RAC2	0.794585	-3.753	0.000174733	0.704677	0.895965
VIP	1.20458	3.72585	0.000194655	1.09223	1.3285
RELB	0.762271	-3.70241	0.000213562	0.660239	0.880071
DLL4	1.34105	3.69306	0.000221569	1.14765	1.56705
CRHR2	1.20038	3.68779	0.000226211	1.08934	1.32275
TNFRSF10D	1.18873	3.67679	0.000236185	1.08407	1.30349
FLT3	0.890978	-3.66096	0.000251274	0.837582	0.947778
RORB	1.14689	3.65603	0.000256147	1.06564	1.23432
GALP	1.44072	3.64258	0.000269916	1.18373	1.7535
RFXANK	0.721269	-3.64043	0.000272186	0.604921	0.859996
TLR4	1.23108	3.63611	0.00027679	1.10058	1.37707
IL1R1	1.22988	3.62996	0.000283463	1.09987	1.37525
ANGPT4	1.1437	3.62181	0.000292549	1.06355	1.22989
HGF	1.21499	3.59477	0.000324684	1.0926	1.35109
CCL11	0.884402	-3.59409	0.000325524	0.827097	0.945678
RXRG	1.14585	3.58992	0.000330785	1.06376	1.23426
FGF7	1.17819	3.56657	0.000361684	1.07666	1.28929
TGFBR2	1.20894	3.56389	0.000365404	1.08915	1.34191
PSMB8	0.797061	-3.55411	0.000379266	0.703344	0.903266
HTN3	1.29093	3.5531	0.000380716	1.12131	1.4862
ACO1	1.2744	3.52785	0.000418949	1.11378	1.45817
PSME1	0.751083	-3.5235	0.000425883	0.640529	0.880718
PROK1	1.1148	3.52327	0.000426265	1.0494	1.18428
MASP1	1.11033	3.50496	0.000456674	1.04722	1.17726
PTPN6	0.754275	-3.48163	0.000498381	0.643555	0.884044
DAXX	0.705529	-3.47259	0.000515471	0.579449	0.859043
TRAV26.2	0.841981	-3.45462	0.000551077	0.7637	0.928286
SSTR1	1.12678	3.45021	0.000560151	1.05291	1.20584
RXFP2	1.28276	3.42837	0.000607207	1.11255	1.47901
NDRG1	1.19474	3.42198	0.000621666	1.07898	1.32291
SBDS	1.46274	3.41828	0.000630177	1.17615	1.81915
CGB1	33.337	3.40871	0.000652705	4.43878	250.373
NOV	1.17257	3.39838	0.000677869	1.0697	1.28533
CCL1	0.776456	-3.38719	0.000706131	0.670709	0.898876
AVPR1A	1.21165	3.38089	0.00072251	1.08403	1.35429
TRBV5.5	0.827523	-3.37923	0.000726891	0.741467	0.923566
BMP6	1.16873	3.37838	0.000729129	1.06765	1.27939
ANGPTL7	1.08537	3.36552	0.000763982	1.0348	1.13841
CD1A	0.905236	-3.35784	0.000785531	0.854129	0.9594
NR2F6	0.750016	-3.31804	0.000906528	0.632812	0.888928
RAET1G	1.19679	3.31564	0.000914342	1.07622	1.33087
CETP	1.19582	3.31348	0.000921411	1.07579	1.32925
CCL17	0.864509	-3.31209	0.000926002	0.793144	0.942295
IFNK	1.25113	3.31205	0.000926136	1.09578	1.42851
PTH1R	1.16385	3.309	0.00093631	1.06381	1.27329
TRBV7.3	0.856341	-3.29942	0.000968844	0.780975	0.938981
FGF8	1.24115	3.29328	0.000990268	1.0914	1.41143
NRP1	1.26778	3.29251	0.000992976	1.10079	1.4601
GNAI1	1.17795	3.29027	0.00100092	1.06846	1.29866
CCL16	1.14849	3.27693	0.00104943	1.05722	1.24765
BIRC5	0.891207	-3.27601	0.00105285	0.831863	0.954784
KL	1.1505	3.27598	0.00105295	1.05794	1.25117
IL18	0.827029	-3.27117	0.00107105	0.738078	0.9267
GPR17	1.13736	3.26902	0.0010792	1.05289	1.22861
TNFRSF14	0.785361	-3.26576	0.0010917	0.679352	0.907913
PDCD1	0.884691	-3.26359	0.00110011	0.821935	0.95224
MMP9	0.898922	-3.2576	0.00112359	0.843099	0.958442
TRBV10.2	0.841979	-3.24192	0.00118729	0.758823	0.934247
CCL8	1.12451	3.2293	0.00124095	1.04721	1.20752
SEMA6D	1.1457	3.22199	0.00127306	1.05472	1.24452
PMP2	1.12498	3.21346	0.00131145	1.04701	1.20876
PLXNB1	0.74497	-3.2059	0.00134642	0.622256	0.891884
CMA1	1.1037	3.18846	0.00143034	1.03875	1.17271
TFR2	0.885853	-3.18726	0.00143629	0.822228	0.954401
NFKBIA	0.746712	-3.18344	0.00145538	0.623816	0.893819
SEMA3B	0.887071	-3.18234	0.0014609	0.82396	0.955015
RAC3	0.815031	-3.1731	0.00150823	0.718304	0.924784
EDNRB	1.16809	3.16177	0.00156812	1.06084	1.2862
TRBV7.4	0.826651	-3.15241	0.00161931	0.734377	0.930521
CD79A	0.907248	-3.15047	0.00163006	0.853939	0.963885
CCL19	0.926991	-3.13243	0.00173365	0.884046	0.972023
ANGPTL1	1.11941	3.12843	0.00175743	1.04303	1.20138
PROC	0.854182	-3.12695	0.00176631	0.773832	0.942876
TRAV24	0.858169	-3.12543	0.00177546	0.77968	0.94456
IL10	1.17406	3.12171	0.00179805	1.06154	1.29851
NOS2	1.21895	3.10611	0.00189566	1.07579	1.38115
DES	1.08519	3.08581	0.00202996	1.03028	1.14303
CXCL9	0.916207	-3.06976	0.0021423	0.866418	0.968857
SCTR	1.13439	3.05684	0.00223682	1.04629	1.22991
OGFR	0.770966	-3.05667	0.00223808	0.652531	0.910897
GCGR	0.847819	-3.05022	0.00228672	0.762489	0.942699
SHC3	1.18639	3.04768	0.00230617	1.0629	1.32423
TRBV5.1	0.890214	-3.04755	0.00230717	0.826062	0.959348
PCSK2	1.07094	3.04011	0.00236494	1.02465	1.11932
OGN	1.09106	3.03279	0.00242301	1.03131	1.15428
LCN1P1	1.19452	3.02852	0.00245756	1.06472	1.34013
CXCL12	1.17397	3.02742	0.00246655	1.05818	1.30243
TRBJ2.3	0.827677	-3.00985	0.00261376	0.731769	0.936157
TEK	1.17853	3.00834	0.00262681	1.05891	1.31165
TRAV12.3	0.886084	-3.0081	0.00262891	0.818939	0.958735
CXCR4	0.823867	-2.99733	0.00272353	0.725832	0.935144
SERPINA3	0.910905	-2.99605	0.00273503	0.856961	0.968245
PPARG	1.13486	2.99525	0.00274223	1.0447	1.23281
TNFRSF13B	0.904869	-2.98419	0.00284331	0.847368	0.966272
IGF2R	1.301	2.98298	0.00285456	1.09444	1.54655
FABP4	1.06257	2.97218	0.00295694	1.02088	1.10596
CALCR	1.11757	2.96875	0.00299017	1.03849	1.20267
CAT	1.23064	2.96864	0.00299123	1.07306	1.41135
UBXN1	0.77551	-2.96736	0.00300372	0.65563	0.917309
IL21R	0.883711	-2.96545	0.00302241	0.814375	0.958949
VEGFC	1.26548	2.96108	0.00306565	1.08286	1.4789
TRBV29.1	0.894579	-2.95709	0.00310556	0.830906	0.963132
IGHG4	0.927437	-2.94815	0.00319678	0.882134	0.975066
CCL2	1.15148	2.94775	0.00320097	1.0484	1.2647
PGRMC2	1.32612	2.94498	0.00322978	1.09901	1.60016
CD1B	0.904087	-2.94342	0.0032461	0.845379	0.966872
DEFB106B	19.9286	2.94	0.00328212	2.71129	146.48
TRAV10	0.861893	-2.93432	0.00334279	0.78044	0.951847
CCL25	0.864781	-2.93105	0.00337818	0.784722	0.953008
HRAS	0.795128	-2.92914	0.00339902	0.682051	0.926952
BMP2	1.13075	2.9238	0.00345791	1.04134	1.22784
FLT1	1.24636	2.91496	0.00355737	1.07482	1.44528
TRBV6.1	0.884344	-2.91464	0.00356099	0.814192	0.960541
NR1D2	1.26117	2.91184	0.00359304	1.0788	1.47436
CALCRL	1.19362	2.90233	0.00370396	1.05915	1.34516
RABEP2	0.794481	-2.89371	0.00380717	0.679842	0.92845
CCL14	1.09388	2.89162	0.00383256	1.02933	1.16247
CST4	0.930761	-2.89155	0.00383342	0.886577	0.977148
TRBV3.1	0.887763	-2.88596	0.00390221	0.818811	0.962522
TRBV12.4	0.887079	-2.88174	0.00395482	0.817655	0.962398
FGF2	1.10855	2.88109	0.00396301	1.0335	1.18906
IL9R	0.883695	-2.87921	0.00398667	0.812361	0.961293
ACVRL1	1.25786	2.87787	0.00400369	1.07592	1.47058
FGF12	1.1396	2.87564	0.00403207	1.04249	1.24575
LRP1	1.18768	2.87289	0.00406738	1.05618	1.33555
GDF10	1.08951	2.86187	0.00421152	1.02738	1.15539
KDR	1.22227	2.85816	0.00426101	1.06511	1.40262
TAPBPL	0.786102	-2.85812	0.00426153	0.666505	0.92716
TRBV18	0.889566	-2.856	0.00429015	0.820921	0.963952
TNFSF11	0.898248	-2.85254	0.00433709	0.834402	0.96698
MYDGF	0.77755	-2.84623	0.00442406	0.653856	0.924645
CD19	0.913265	-2.8444	0.00444946	0.857918	0.972183
CXCR3	0.897427	-2.83958	0.00451733	0.832833	0.967031
IL6	1.09176	2.83823	0.00453651	1.02754	1.15999
TRBV6.6	0.882754	-2.83399	0.00459701	0.80981	0.962269
TRAV19	0.886025	-2.82673	0.00470254	0.814717	0.963574
TRBV4.1	0.886183	-2.81453	0.00488482	0.814666	0.963977
PAK6	1.16298	2.80923	0.00496609	1.0467	1.29218
CALR	0.786853	-2.80787	0.00498706	0.665617	0.93017
CD3D	0.898437	-2.80706	0.00499964	0.833704	0.968197
CCL5	0.888259	-2.79939	0.00511985	0.817542	0.965093
ROBO3	1.16609	2.79639	0.00516776	1.04703	1.29869
TRAV41	0.877466	-2.79051	0.00526246	0.800493	0.961842
ADM	1.13376	2.79033	0.0052654	1.03807	1.23828
CCR7	0.895161	-2.78952	0.00527868	0.828145	0.967601
IGKV1D.13	0.927694	-2.78906	0.0052862	0.880033	0.977936
GREM2	1.10277	2.78594	0.0053372	1.02943	1.18135
LALBA	1.06052	2.78121	0.00541563	1.0175	1.10535
IFNAR1	1.37658	2.77583	0.00550611	1.09849	1.72508
IGLV1.51	0.927565	-2.77407	0.00553602	0.879573	0.978175
IGHV7.81	0.888853	-2.76863	0.00562929	0.817723	0.966172
FCGR3B	1.10001	2.76584	0.00567767	1.02816	1.17688
AMELX	1.2196	2.75998	0.00578046	1.05923	1.40424
FLT4	1.22987	2.75616	0.00584847	1.06159	1.42483
IKBKE	0.820441	-2.75489	0.00587124	0.712684	0.944492
IL27RA	0.855068	-2.75471	0.00587444	0.764927	0.955833
SEMA3A	1.14562	2.75256	0.0059131	1.03992	1.26205
TAP1	0.854587	-2.75222	0.00591935	0.764113	0.955775
HBEGF	1.19175	2.75164	0.00592976	1.05177	1.35036
PDGFRA	1.15571	2.75076	0.00594575	1.04248	1.28124
TNFRSF9	0.899855	-2.7486	0.0059851	0.83463	0.970177
PLXNA4	1.11363	2.74717	0.00601122	1.03132	1.2025
FABP2	1.25774	2.74449	0.00606048	1.06775	1.48153
RAET1E	1.11917	2.74431	0.00606388	1.0327	1.21287
PIK3R2	0.798544	-2.74107	0.0061239	0.67989	0.937904
LEP	1.0508	2.74	0.00614393	1.01421	1.08871
PENK	1.0793	2.73872	0.00616784	1.02194	1.13989
PDGFA	1.22117	2.73768	0.00618734	1.0584	1.40897
TRBV20.1	0.902988	-2.73524	0.00623352	0.839316	0.97149
ADRB2	1.12285	2.73421	0.00625308	1.03336	1.2201
TRDV1	0.893814	-2.72792	0.0063736	0.824554	0.968892
TRAV29DV5	0.887992	-2.72182	0.00649237	0.815189	0.967296
NR3C1	1.19332	2.7145	0.00663758	1.05036	1.35575
PAK1	0.797747	-2.71322	0.0066633	0.677603	0.939194
TK2	1.29819	2.71139	0.00670025	1.075	1.5677
DCD	1.05061	2.71132	0.00670158	1.01378	1.08878
NMBR	1.14893	2.71097	0.00670873	1.03921	1.27023
TRBV7.7	0.82797	-2.70836	0.00676171	0.722244	0.949172
TNFRSF13C	0.893787	-2.70633	0.00680307	0.82398	0.969507
THRA	1.21267	2.70166	0.00689935	1.05436	1.39475
CSK	0.764716	-2.69521	0.00703445	0.629188	0.929435
CD1E	0.911874	-2.69107	0.0071224	0.852618	0.975248
IGLC2	0.933226	-2.69098	0.00712417	0.887414	0.981401
TRBV6.4	0.82172	-2.69098	0.00712417	0.712219	0.948057
SLIT2	1.16192	2.68894	0.0071679	1.04152	1.29623
PRLH	0.868318	-2.6885	0.00717741	0.783384	0.962461
SCT	0.901234	-2.68539	0.00724455	0.835362	0.972299
IGHG3	0.933634	-2.68423	0.00726968	0.887973	0.981642
CAMP	0.917395	-2.68048	0.00735163	0.861347	0.977091
TIE1	1.21231	2.67778	0.00741127	1.05297	1.39578
RASGRP1	0.893371	-2.6777	0.00741304	0.822601	0.97023
TRDV2	0.777583	-2.6768	0.00743297	0.646771	0.934851
IL36A	0.678157	-2.67676	0.00743369	0.510303	0.901224
S1PR1	1.15462	2.67271	0.00752412	1.03909	1.28301
BST2	0.888351	-2.67238	0.00753146	0.814471	0.968932
ISG20	0.851304	-2.66979	0.00758987	0.756412	0.958101
TRBC2	0.903526	-2.66972	0.00759143	0.838677	0.973389
UBR1	1.24199	2.66781	0.00763472	1.05919	1.45634
TRAV8.4	0.894349	-2.66623	0.00767074	0.823872	0.970856
HSPA2	0.887367	-2.66622	0.00767092	0.812744	0.968842
PLTP	1.17663	2.66524	0.0076933	1.04398	1.32613
PSMC3	0.772947	-2.66339	0.0077357	0.6395	0.934242
HLA.DOB	0.893111	-2.66326	0.00773886	0.821817	0.970589
NR4A3	1.10538	2.66159	0.0077772	1.02676	1.19001
FGF14	1.13451	2.66009	0.00781199	1.03377	1.24507
SH3BP2	1.30118	2.64774	0.00810315	1.07078	1.58116
PI15	1.06872	2.64537	0.00816005	1.01737	1.12266
GDF3	1.16889	2.64483	0.00817322	1.04124	1.31219
RARRES3	0.896773	-2.6442	0.00818837	0.827197	0.9722
TRBV12.3	0.882157	-2.64186	0.00824513	0.803798	0.968154
TRBV4.2	0.903926	-2.64045	0.00827952	0.838631	0.974304
PMCH	0.849622	-2.63871	0.00832231	0.75276	0.958948
MAP2K2	0.763976	-2.63296	0.0084645	0.625236	0.933501
ADM2	0.883928	-2.63156	0.00849929	0.806322	0.969003
TRBV10.3	0.901712	-2.62888	0.00856674	0.834774	0.974018
BTC	1.14241	2.62789	0.00859161	1.03442	1.26167
PSMC4	0.770564	-2.62787	0.0085921	0.634435	0.935903
RFX5	0.781689	-2.62708	0.00861212	0.650475	0.939371
TRBV28	0.907913	-2.62109	0.00876484	0.844639	0.975927
CRIM1	1.16732	2.61881	0.00882372	1.03969	1.31063
PPBP	1.12288	2.61753	0.00885698	1.02954	1.22469
IL24	0.882437	-2.61666	0.00887957	0.803524	0.9691
BCL3	0.821264	-2.61608	0.0088946	0.70862	0.951814
IGF2	1.11731	2.60745	0.00912192	1.02793	1.21447
MICB	0.869017	-2.5958	0.00943704	0.781612	0.966196
ACKR2	1.10759	2.59368	0.00949542	1.02528	1.19651
CGB8	1.36574	2.59328	0.00950641	1.07909	1.72853
PTPN11	1.25288	2.58724	0.00967485	1.05618	1.48622
IFNG	0.909731	-2.58506	0.00973626	0.846762	0.977383
CSF3	1.07594	2.58498	0.00973858	1.01785	1.13734
IGHG1	0.941621	-2.58492	0.0097402	0.899639	0.985562
IGHV3.66	0.931783	-2.58471	0.00974613	0.883175	0.983067
CD74	0.857872	-2.58132	0.00984223	0.763609	0.963771
CNTF	1.19217	2.57462	0.0100349	1.04286	1.36286
LGMN	1.23497	2.57292	0.0100844	1.05156	1.45037
TRBV13	0.887743	-2.56754	0.0102423	0.810609	0.972216
SFTPA1	0.865331	-2.56712	0.0102547	0.774857	0.966369
IL20RB	1.1393	2.56419	0.0103417	1.03121	1.25872
IL1RL2	1.11794	2.55988	0.0104708	1.02647	1.21757
UTS2B	1.13627	2.55526	0.010611	1.03021	1.25324
TRAV26.1	0.898415	-2.55458	0.0106315	0.827529	0.975374
TGFBR1	1.21925	2.55209	0.0107078	1.04707	1.41974
TRAJ61	0.386599	-2.55196	0.0107119	0.186323	0.802147
ANGPTL4	1.10313	2.54832	0.0108242	1.02292	1.18963
CCL22	0.89507	-2.54707	0.0108632	0.821885	0.974772
TRAV39	0.87479	-2.5465	0.010881	0.789203	0.969658
ALB	1.05469	2.54466	0.0109384	1.01231	1.09885
TRBV5.4	0.898033	-2.53866	0.0111277	0.82648	0.975782
LCN15	1.1806	2.5363	0.011203	1.03845	1.3422
CD14	1.17154	2.53214	0.0113367	1.03642	1.32428
NMB	1.1486	2.53042	0.0113926	1.03173	1.27871
ESM1	0.890882	-2.52857	0.0114529	0.814563	0.974352
IL2RG	0.896055	-2.52376	0.0116107	0.822845	0.97578
COLEC12	1.12891	2.52307	0.0116336	1.02743	1.24042
TRBV5.7	0.72919	-2.52158	0.011683	0.570466	0.932076
PPP4C	0.801023	-2.52098	0.0117029	0.674112	0.951825
MANF	0.79708	-2.51968	0.0117462	0.668166	0.950867
NR4A1	1.10454	2.50467	0.0122567	1.02186	1.19392
SEMA3F	0.834952	-2.50463	0.0122581	0.725035	0.961533
PLXND1	1.26079	2.50352	0.0122965	1.0516	1.51159
CYR61	1.13728	2.50121	0.0123771	1.02823	1.2579
SOS1	1.25002	2.49965	0.0124315	1.04936	1.48905
RLN1	0.881597	-2.4976	0.0125036	0.798585	0.973237
HLA.DQB1	0.88144	-2.49727	0.0125155	0.798321	0.973213
NENF	0.809435	-2.49553	0.0125769	0.685598	0.955641
SYTL1	0.864233	-2.49542	0.0125807	0.770654	0.969176
NR2F1	1.11517	2.48851	0.0128279	1.02342	1.21515
TRAV5	0.887228	-2.48503	0.0129541	0.807329	0.975035
SFTPD	0.881646	-2.48408	0.0129887	0.798236	0.973773
NOS1	1.09734	2.48249	0.0130467	1.01974	1.18084
PYY	0.924062	-2.48163	0.0130782	0.868185	0.983535
TYK2	0.74789	-2.47927	0.0131653	0.59443	0.940967
IGHV3.20	0.932708	-2.47606	0.0132842	0.882669	0.985585
OSTN	1.12245	2.47013	0.0135062	1.02414	1.23019
MIF	0.872402	-2.46204	0.0138149	0.78257	0.972547
IGLV6.57	0.943823	-2.45883	0.013939	0.901312	0.988338
LMBR1L	1.34044	2.45879	0.0139406	1.06124	1.6931
INHBB	1.12698	2.45763	0.0139855	1.0245	1.2397
VAV3	0.902138	-2.4573	0.0139987	0.830995	0.979372
IFNGR1	1.24816	2.45567	0.0140624	1.04576	1.48974
DEFB132	1.06325	2.45464	0.0141026	1.01244	1.11661
IGLV3.12	0.91306	-2.45309	0.0141635	0.849061	0.981882
CD8A	0.898417	-2.44721	0.0143966	0.824553	0.978898
IL21	0.864074	-2.44311	0.0145614	0.768509	0.971522
CXCL10	0.924674	-2.44182	0.0146135	0.868338	0.984665
TRHR	1.18905	2.43944	0.0147099	1.03462	1.36653
HLA.F	0.870508	-2.43448	0.0149134	0.778547	0.973332
OXTR	1.07408	2.43027	0.0150875	1.01393	1.13779
IGHV1.18	0.944948	-2.43025	0.0150886	0.902766	0.989102
IGLV3.21	0.945016	-2.42781	0.0151903	0.902841	0.989161
CMTM4	1.20011	2.42526	0.0152975	1.03562	1.39072
SOCS1	0.875272	-2.42284	0.0153996	0.785849	0.97487
THBS1	1.15819	2.42205	0.0154333	1.02841	1.30434
MDK	0.880303	-2.41999	0.015521	0.793943	0.976056
NR1D1	1.16968	2.4064	0.0161105	1.0295	1.32895
AVPR2	1.09618	2.40079	0.0163598	1.017	1.18152
TRAV36DV7	0.890766	-2.4006	0.016368	0.81049	0.978991
CD3E	0.914521	-2.39838	0.0164678	0.850122	0.983799
ZAP70	0.907344	-2.39675	0.0165412	0.837992	0.982436
AKT3	1.13047	2.39312	0.0167056	1.02245	1.24991
DEFB119	1.35064	2.38921	0.0168846	1.05549	1.72832
TRAV3	0.90398	-2.3843	0.0171117	0.831993	0.982195
NR5A2	1.13636	2.3795	0.0173364	1.02279	1.26253
DEFB121	2.1621	2.37778	0.0174171	1.1451	4.08232
PAK3	1.08864	2.37361	0.017615	1.01491	1.16773
IGF1	1.09663	2.37052	0.0177632	1.0161	1.18354
AHNAK	1.16662	2.37004	0.0177863	1.02702	1.3252
HDGF	0.814521	-2.36743	0.0179122	0.687289	0.965306
TRAV38.1	0.880859	-2.35662	0.0184419	0.792659	0.978874
CCL24	1.08654	2.3553	0.0185079	1.01403	1.16425
ISG15	0.916116	-2.34452	0.0190515	0.851417	0.985732
IGLV3.9	0.943422	-2.34111	0.0192265	0.898524	0.990563
IGHD5.12	0.624039	-2.33681	0.0194491	0.420193	0.926776
S100P	0.947525	-2.33356	0.0196188	0.905584	0.991408
SPINK5	1.07385	2.32193	0.0202366	1.01117	1.14041
CCL3	1.12613	2.31533	0.0205949	1.0184	1.24525
IGKC	0.944894	-2.31516	0.0206043	0.900622	0.991341
IGLC7	0.942446	-2.31492	0.0206173	0.896315	0.990952
RFXAP	1.22477	2.31127	0.0208179	1.0313	1.45454
DUOX2	1.09706	2.30945	0.0209187	1.01412	1.18678
LCN12	0.905051	-2.3075	0.0210269	0.831519	0.985087
MPL	1.16828	2.30384	0.0212315	1.02349	1.33355
TRBV5.6	0.90683	-2.30308	0.0212745	0.83441	0.985535
IGHG2	0.935426	-2.30256	0.0213037	0.883756	0.990117
GZMB	0.925509	-2.29887	0.0215122	0.866398	0.988653
TRBV11.3	0.858872	-2.29768	0.02158	0.754341	0.977887
SEM1	0.802205	-2.2969	0.0216242	0.664678	0.968187
IFNA13	1.41106	2.29674	0.0216334	1.05179	1.89306
MMP12	0.937576	-2.28446	0.0223446	0.887134	0.990886
SEMA3D	1.08439	2.28203	0.0224878	1.0115	1.16253
PAK4	0.827341	-2.27912	0.02266	0.702904	0.973807
IRF1	0.85242	-2.27815	0.0227175	0.743008	0.977945
FGF3	0.8147	-2.27771	0.0227437	0.682986	0.971816
IGKV1.9	0.94554	-2.27663	0.0228086	0.901037	0.992241
DEFB103B	3.7786	2.27327	0.02301	1.20107	11.8876
IL17RE	1.11869	2.26328	0.0236183	1.01514	1.23279
TRAV18	0.8933	-2.26033	0.023801	0.81004	0.985118
TRBV6.5	0.912319	-2.26007	0.0238172	0.84253	0.987889
DHX58	0.849295	-2.2588	0.0238957	0.737059	0.978621
QRFP	1.15647	2.25488	0.0241406	1.0192	1.31224
HSPA6	0.889285	-2.24928	0.024495	0.802854	0.985021
IGLV3.16	0.928255	-2.24592	0.0247094	0.869863	0.990566
CLEC11A	0.883255	-2.24206	0.0249573	0.792421	0.984502
CXCL11	0.934115	-2.23731	0.0252663	0.879975	0.991587
HLA.DPB1	0.876251	-2.23645	0.0253225	0.780459	0.983801
LTBP2	1.1461	2.22889	0.0258209	1.01659	1.2921
PRKCA	1.12047	2.22656	0.0259767	1.01371	1.23846
PGLYRP2	0.949625	-2.22613	0.0260055	0.907378	0.993839
SPAG11A	1.4669	2.22418	0.0261365	1.04657	2.05605
TRAV13.2	0.908329	-2.22406	0.0261446	0.834535	0.988648
IL32	0.892519	-2.21164	0.0269913	0.806965	0.987144
UTS2	0.901087	-2.21052	0.0270691	0.8216	0.988264
TINAGL1	1.11875	2.21014	0.0270957	1.01278	1.2358
CBL	1.22163	2.20734	0.0272902	1.02269	1.45926
ANGPTL5	1.08083	2.20725	0.0272967	1.00875	1.15807
CD22	0.908102	-2.19888	0.0278863	0.833331	0.98958
IL17D	1.14885	2.19881	0.0278915	1.01519	1.30011
CX3CR1	1.09098	2.19231	0.0283569	1.00927	1.1793
PLXNB3	1.13195	2.19228	0.0283596	1.01322	1.2646
IGHV1.46	0.948156	-2.19217	0.028367	0.904084	0.994377
IGKV1D.43	0.927586	-2.19018	0.0285108	0.867241	0.99213
GALR3	0.837547	-2.18372	0.0289828	0.714344	0.981999
IRF9	0.870019	-2.18248	0.0290741	0.767756	0.985904
IGHV3.43	0.942858	-2.18076	0.0292012	0.894293	0.99406
TNFRSF21	1.13762	2.17389	0.0297132	1.01277	1.27785
PTGFR	1.07474	2.17387	0.0297148	1.00712	1.14689
C8G	0.873254	-2.17248	0.0298197	0.77275	0.98683
IL36G	0.884469	-2.17162	0.0298847	0.791702	0.988106
IGHD5.24	0.393931	-2.16929	0.030061	0.169777	0.914031
IGLV1.44	0.948696	-2.16907	0.0300775	0.904606	0.994936
ADIPOQ	1.03792	2.16814	0.030148	1.00358	1.07343
IGKV3.15	0.945229	-2.16798	0.0301599	0.8983	0.99461
IFNA8	1.33671	2.16666	0.0302606	1.02807	1.73801
MAP3K8	1.14342	2.16352	0.0305012	1.01269	1.29102
IGLC6	0.92118	-2.16106	0.0306905	0.85508	0.992389
IGKV2D.24	0.930225	-2.16061	0.0307257	0.87115	0.993306
NEDD4	1.17987	2.15967	0.0307983	1.01541	1.37097
BLNK	0.871069	-2.15834	0.0309011	0.768449	0.987393
MBL2	1.12093	2.15792	0.0309343	1.01053	1.2434
S100A6	1.13764	2.15415	0.0312283	1.01169	1.27926
IL6R	1.13962	2.15403	0.0312375	1.01184	1.28354
ITGAL	0.894736	-2.14937	0.031605	0.808437	0.990246
IGLC3	0.947431	-2.14779	0.0317302	0.901875	0.995289
MBL3P	1.16172	2.1475	0.0317537	1.01318	1.33205
GPR33	0.850886	-2.14656	0.0318279	0.734241	0.986061
RBP4	1.05285	2.1439	0.0320412	1.00443	1.1036
SRC	0.836328	-2.1414	0.0322421	0.710117	0.984971
TRAV8.1	0.909268	-2.13897	0.0324382	0.833376	0.992072
TRBV7.9	0.923298	-2.13709	0.0325904	0.858136	0.993407
CHUK	1.23481	2.13664	0.0326276	1.01759	1.4984
HLA.H	0.89339	-2.1362	0.0326634	0.805603	0.990743
ANGPTL6	0.868483	-2.13297	0.032927	0.762939	0.988628
PSMD4	0.813767	-2.13288	0.0329349	0.673374	0.983432
CD48	0.901516	-2.122	0.0338374	0.819191	0.992114
TRBV2	0.914422	-2.1218	0.0338544	0.841893	0.9932
PTGER4	1.12816	2.12002	0.0340041	1.00915	1.26121
MASP2	1.11885	2.11112	0.0347617	1.00807	1.24179
TRBV30	0.918914	-2.11091	0.0347805	0.849525	0.993972
CXCR6	0.91258	-2.10991	0.034866	0.838235	0.99352
HSP90AA1	1.19988	2.10737	0.0350859	1.01283	1.42147
DEFB131A	1.92523	2.10479	0.0353098	1.0461	3.54317
CNTFR	1.0579	2.10173	0.0355769	1.0038	1.11492
TRAV23DV6	0.911725	-2.0998	0.0357466	0.836375	0.993865
TRAV17	0.918746	-2.09882	0.0358329	0.84884	0.994409
LTBP4	1.14283	2.09736	0.0359617	1.00878	1.29468
IGHV3.74	0.946669	-2.09662	0.0360273	0.89939	0.996434
GRK2	0.808353	-2.09602	0.0360804	0.662522	0.986285
TRBV24.1	0.909998	-2.0955	0.036127	0.833164	0.993919
IL13	1.1118	2.09088	0.0365389	1.00666	1.22792
TRBV14	0.907643	-2.09025	0.0365957	0.828806	0.993978
IGHJ3	0.935606	-2.08621	0.0369597	0.878891	0.99598
TGFB1	0.843359	-2.08354	0.0372018	0.718477	0.989946
TRBJ2.7	0.887712	-2.0833	0.0372238	0.793609	0.992973
IGLV3.19	0.952436	-2.08315	0.037238	0.909752	0.997122
IGLV3.25	0.953508	-2.08311	0.0372408	0.91174	0.997189
TRAV9.2	0.920289	-2.07983	0.0375413	0.850997	0.995224
ESR2	1.1291	2.07769	0.0377383	1.0069	1.26612
SEMA5A	1.10833	2.07393	0.0380855	1.00567	1.22147
IGHM	0.95241	-2.0735	0.0381257	0.909509	0.997334
CMTM8	1.15121	2.07255	0.0382142	1.00768	1.31519
TRBV15	0.908293	-2.07084	0.0383738	0.829256	0.994863
LTA	0.920427	-2.06595	0.038833	0.850798	0.995755
PPARA	1.13391	2.06285	0.039127	1.00629	1.27771
IGLV2.23	0.952339	-2.06022	0.0393778	0.909107	0.997626
TRAV4	0.917394	-2.05734	0.0396537	0.845054	0.995928
CXCR2	1.10344	2.05729	0.0396585	1.00467	1.21193
REG3G	1.25928	2.0516	0.0402088	1.01035	1.56953
CTF1	1.11138	2.05079	0.0402871	1.00469	1.2294
ULBP2	1.10012	2.04926	0.0404369	1.00417	1.20525
PDGFRB	1.15507	2.04582	0.0407742	1.00607	1.32614
IL31	1.38061	2.04445	0.0409096	1.01342	1.88084
TRAV8.3	0.921085	-2.03434	0.0419169	0.850952	0.996999
CORT	0.859626	-2.03355	0.0419974	0.743013	0.994542
SEMA6A	1.11396	2.03326	0.0420267	1.0039	1.23609
IGHV3.23	0.952816	-2.03002	0.0423541	0.909374	0.998333
IREB2	1.20054	2.02991	0.0423654	1.00632	1.43225
HCST	0.894281	-2.02928	0.0424297	0.802797	0.996191
FGFR3	0.932808	-2.02849	0.0425101	0.872178	0.997653
NFATC3	1.19051	2.02651	0.042713	1.00574	1.40923
IL19	0.933438	-2.02581	0.0427838	0.873259	0.997763
IGLV8.61	0.95695	-2.02535	0.0428311	0.917055	0.99858
PDGFRL	1.11908	2.02101	0.0432785	1.0034	1.24809
PDIA3	0.823206	-2.02032	0.0433503	0.681617	0.994205
HSPA8	1.18246	2.02013	0.0433701	1.005	1.39125
APOH	1.09137	2.01999	0.0433843	1.0026	1.18799
XCL2	0.922094	-2.01646	0.0437523	0.852192	0.99773
CD247	0.915942	-2.01539	0.0438634	0.840977	0.997588
TRDV3	0.865351	-2.01198	0.0442215	0.751637	0.996268
IGKV1.5	0.952295	-2.00951	0.0444835	0.907958	0.998796
CD81	1.26345	2.00572	0.0448857	1.00535	1.5878
DEFB130A	7.51462	2.00565	0.0448937	1.04701	53.9339
TRAC	0.917964	-2.00518	0.0449442	0.844286	0.998072
IGLV2.14	0.952749	-2.00361	0.0451119	0.908688	0.998946
EDN2	0.933027	-2.0026	0.0452207	0.871825	0.998525
IGKV1D.39	0.932989	-2.0022	0.0452637	0.871743	0.998538
IGLV3.1	0.953967	-1.99958	0.0455459	0.910904	0.999067
TRAV21	0.922962	-1.99948	0.0455559	0.853209	0.998417
IGHA1	0.951316	-1.99921	0.0455853	0.905889	0.999021
IGKV2.24	0.950444	-1.99747	0.0457741	0.904206	0.999046
RBP1	0.921299	-1.99145	0.0464312	0.849893	0.998705
ELANE	1.08472	1.98916	0.0466837	1.00119	1.17521
CALCB	1.08135	1.98762	0.0468541	1.00109	1.16804
IGKV1.13	0.921651	-1.98752	0.0468652	0.850402	0.99887
TRAJ53	1.44909	1.98727	0.0468919	1.00511	2.08918
NOD1	1.19993	1.98727	0.046892	1.00251	1.43624
C3AR1	1.13679	1.98724	0.0468959	1.00176	1.29002
TDGF1P3	1.21332	1.98614	0.0470176	1.00255	1.46841
IL26	0.873448	-1.98472	0.0471752	0.7642	0.998313
NLRX1	1.228	1.98446	0.0472049	1.00254	1.50417
FGF16	1.07312	1.98418	0.0472358	1.00086	1.15059
NFAT5	1.12691	1.98372	0.0472872	1.00143	1.26812
TRAV22	0.914042	-1.98336	0.0473276	0.836359	0.99894
LACRT	1.05334	1.98229	0.0474467	1.00059	1.10887
IGHV5.51	0.955437	-1.98054	0.0476434	0.913292	0.999527
BPIFA1	0.899829	-1.98026	0.0476743	0.810569	0.998919
IL7R	0.929659	-1.97736	0.0480005	0.864822	0.999358
IGKV6D.21	0.94481	-1.9728	0.0485185	0.892995	0.999631
XCR1	0.931952	-1.97265	0.0485356	0.868928	0.999547
FGF6	1.31646	1.96947	0.0488996	1.00133	1.73076
HTR3C	1.15303	1.96846	0.0490157	1.00061	1.32867
CXCR1	1.0667	1.96802	0.0490652	1.00026	1.13755
ESRRG	0.933654	-1.967	0.0491831	0.871924	0.999754
TLR1	1.12359	1.96604	0.0492936	1.00036	1.262
PTGER1	0.894331	-1.96186	0.0497786	0.799915	0.999892
