# Supplementary material for: A Novel Framework to Predict Breast Cancer Prognosis Using Immune-Associated LncRNAs
Source: Front Genet. 2021 Jan 21;11:634195. doi: 10.3389/fgene.2020.634195 (PMC7873981; doi:10.3389/fgene.2020.634195)
Supplement: Supplementary file 5 [file Table_2.XLSX]

## Sheet: GO
ONTOLOGY	ID	Description	GeneRatio	BgRatio	pvalue	p.adjust	qvalue	geneID	Count
BP	GO:0060326	cell chemotaxis	68/427	304/18670	9.32988e-48	3.99132e-44	2.26372e-44	ACKR3/CXCL13/ACKR4/PDGFD/VEGFD/RAC2/HGF/CCL11/SBDS/CCL1/CCL17/NRP1/CCL16/CCL8/EDNRB/CCL19/IL10/CXCL9/CXCL12/CXCR4/VEGFC/CCL2/CCL25/FLT1/CCL14/FGF2/KDR/TNFSF11/CXCR3/IL6/CALR/CCL5/CCR7/HBEGF/PDGFRA/SLIT2/IL36A/S1PR1/PPBP/ACKR2/CD74/LGMN/CCL22/NR4A1/SFTPD/MIF/VAV3/CXCL10/THBS1/MDK/CCL24/CCL3/DEFB103B/CXCL11/CX3CR1/PLXNB3/IL36G/IL6R/CXCR6/SEMA5A/CXCR2/PDGFRB/XCL2/EDN2/C3AR1/FGF16/XCR1/CXCR1	68
BP	GO:0050900	leukocyte migration	80/427	499/18670	1.10613e-44	2.36602e-41	1.34191e-41	TNFRSF18/CXCL13/ANGPT1/PDGFD/PIK3CA/VEGFD/RAC2/TNFRSF10D/IL1R1/ANGPT4/CCL11/PTPN6/SBDS/CCL1/CCL17/CCL16/TNFRSF14/CCL8/EDNRB/CCL19/IL10/CXCL9/CXCL12/TEK/CXCR4/VEGFC/CCL2/CCL25/FLT1/CCL14/TNFSF11/CXCR3/IL6/CALR/CCL5/CCR7/IL27RA/PIK3R2/LEP/IGLC2/SLIT2/IL36A/S1PR1/PPBP/PTPN11/CD74/LGMN/CCL22/SOS1/SFTPD/MIF/VAV3/CXCL10/THBS1/MDK/ZAP70/CCL24/CCL3/IGKC/IGLC7/CXCL11/CX3CR1/IL36G/IGLC6/IL6R/ITGAL/IGLC3/SR…	80
BP	GO:0051249	regulation of lymphocyte activation	69/427	485/18670	5.00759e-35	7.14082e-32	4.05e-32	TNFRSF18/CD209/IGHD/IL12B/PIK3CA/RAC2/TLR4/TGFBR2/PTPN6/IL18/TNFRSF14/PDCD1/CCL19/IL10/TNFRSF13B/IGHG4/CCL2/TNFSF11/CD19/IL6/CCL5/CCR7/IL27RA/LEP/PAK1/TNFRSF13C/CSK/IGLC2/IGHG3/RASGRP1/TRBC2/IGF2/PTPN11/IFNG/IGHG1/CD74/IL20RB/IL1RL2/SOS1/SFTPD/MIF/VAV3/IL21/SOCS1/MDK/CD3E/ZAP70/PAK3/IGF1/SPINK5/IGKC/IGLC7/MPL/IGHG2/IRF1/PGLYRP2/CD22/TNFRSF21/MAP3K8/IGLC6/IL6R/IGLC3/SRC/IL13/TGFB1/IGHM/CD81/IGHA1/…	69
BP	GO:0097529	myeloid leukocyte migration	48/427	210/18670	3.15134e-34	3.37036e-31	1.91154e-31	CXCL13/PDGFD/VEGFD/RAC2/IL1R1/CCL11/CCL1/CCL17/CCL16/CCL8/EDNRB/CCL19/CXCL9/CXCL12/VEGFC/CCL2/CCL25/FLT1/CCL14/TNFSF11/IL6/CCL5/CCR7/SLIT2/IL36A/PPBP/CD74/LGMN/CCL22/SFTPD/MIF/VAV3/CXCL10/THBS1/MDK/CCL24/CCL3/CXCL11/CX3CR1/IL36G/IL6R/PTGER4/CXCR2/XCL2/CD81/EDN2/C3AR1/CXCR1	48
BP	GO:0030595	leukocyte chemotaxis	49/427	224/18670	5.86036e-34	5.01412e-31	2.84382e-31	CXCL13/VEGFD/RAC2/CCL11/SBDS/CCL1/CCL17/CCL16/CCL8/EDNRB/CCL19/IL10/CXCL9/CXCL12/CXCR4/VEGFC/CCL2/CCL25/FLT1/CCL14/TNFSF11/CXCR3/IL6/CALR/CCL5/CCR7/SLIT2/IL36A/S1PR1/PPBP/CD74/LGMN/CCL22/SFTPD/MIF/VAV3/CXCL10/THBS1/MDK/CCL24/CCL3/CXCL11/IL36G/IL6R/CXCR2/XCL2/EDN2/C3AR1/CXCR1	49
BP	GO:0070098	chemokine-mediated signaling pathway	34/427	88/18670	3.90419e-33	2.78369e-30	1.5788e-30	ACKR3/CXCL13/ACKR4/CCL11/CCL1/CCL17/CCL16/GPR17/CCL8/CCL19/CXCL9/CXCL12/CXCR4/CCL2/CCL25/CCL14/CXCR3/CCL5/CCR7/SLIT2/PPBP/ACKR2/CCL22/CXCL10/CCL24/CCL3/MPL/CXCL11/CX3CR1/CXCR6/CXCR2/XCL2/XCR1/CXCR1	34
BP	GO:0050867	positive regulation of cell activation	60/427	394/18670	3.94628e-32	2.41174e-29	1.36785e-29	CD209/IGHD/IL12B/PIK3CA/TLR4/TGFBR2/PTPN6/IL18/TNFRSF14/PDCD1/CCL19/IL10/IGHG4/CCL2/TNFSF11/IL6/CCL5/CCR7/LEP/PAK1/TNFRSF13C/CSK/IGLC2/IGHG3/RASGRP1/TRBC2/NR4A3/IGF2/PTPN11/IFNG/IGHG1/CD74/IL1RL2/MIF/VAV3/IL21/SOCS1/THBS1/MDK/CD3E/ZAP70/PAK3/IGF1/CCL3/IGKC/IGLC7/MPL/IGHG2/MAP3K8/IGLC6/IL6R/IGLC3/SRC/IL13/TGFB1/IGHM/PDGFRB/CD81/IGHA1/IL7R	60
BP	GO:0002696	positive regulation of leukocyte activation	59/427	380/18670	4.51401e-32	2.41387e-29	1.36905e-29	CD209/IGHD/IL12B/PIK3CA/TLR4/TGFBR2/PTPN6/IL18/TNFRSF14/PDCD1/CCL19/IL10/IGHG4/CCL2/TNFSF11/IL6/CCL5/CCR7/LEP/PAK1/TNFRSF13C/CSK/IGLC2/IGHG3/RASGRP1/TRBC2/NR4A3/IGF2/PTPN11/IFNG/IGHG1/CD74/IL1RL2/MIF/VAV3/IL21/SOCS1/THBS1/MDK/CD3E/ZAP70/PAK3/IGF1/CCL3/IGKC/IGLC7/MPL/IGHG2/MAP3K8/IGLC6/IL6R/IGLC3/SRC/IL13/TGFB1/IGHM/CD81/IGHA1/IL7R	59
BP	GO:1990868	response to chemokine	34/427	97/18670	1.95607e-31	8.36807e-29	4.74604e-29	ACKR3/CXCL13/ACKR4/CCL11/CCL1/CCL17/CCL16/GPR17/CCL8/CCL19/CXCL9/CXCL12/CXCR4/CCL2/CCL25/CCL14/CXCR3/CCL5/CCR7/SLIT2/PPBP/ACKR2/CCL22/CXCL10/CCL24/CCL3/MPL/CXCL11/CX3CR1/CXCR6/CXCR2/XCL2/XCR1/CXCR1	34
BP	GO:1990869	cellular response to chemokine	34/427	97/18670	1.95607e-31	8.36807e-29	4.74604e-29	ACKR3/CXCL13/ACKR4/CCL11/CCL1/CCL17/CCL16/GPR17/CCL8/CCL19/CXCL9/CXCL12/CXCR4/CCL2/CCL25/CCL14/CXCR3/CCL5/CCR7/SLIT2/PPBP/ACKR2/CCL22/CXCL10/CCL24/CCL3/MPL/CXCL11/CX3CR1/CXCR6/CXCR2/XCL2/XCR1/CXCR1	34
BP	GO:0051251	positive regulation of lymphocyte activation	55/427	334/18670	2.85499e-31	1.11033e-28	6.29736e-29	CD209/IGHD/IL12B/PIK3CA/TLR4/TGFBR2/PTPN6/IL18/TNFRSF14/PDCD1/CCL19/IGHG4/CCL2/TNFSF11/IL6/CCL5/CCR7/LEP/PAK1/TNFRSF13C/CSK/IGLC2/IGHG3/RASGRP1/TRBC2/IGF2/PTPN11/IFNG/IGHG1/CD74/IL1RL2/MIF/VAV3/IL21/SOCS1/MDK/CD3E/ZAP70/PAK3/IGF1/IGKC/IGLC7/MPL/IGHG2/MAP3K8/IGLC6/IL6R/IGLC3/SRC/IL13/TGFB1/IGHM/CD81/IGHA1/IL7R	55
BP	GO:0032103	positive regulation of response to external stimulus	54/427	323/18670	4.70171e-31	1.67616e-28	9.50653e-29	CXCL13/PDGFD/IL12B/VEGFD/RAC2/TLR4/CCL1/BMP6/NRP1/IL18/NFKBIA/CCL19/CXCL12/CXCR4/FABP4/VEGFC/CCL14/FGF2/LRP1/KDR/TNFSF11/IL6/CALR/CCL5/CCR7/SLIT2/S1PR1/CD74/CNTF/LGMN/MIF/IL21/CXCL10/THBS1/MDK/CCL24/CCL3/DHX58/PRKCA/IL17D/IL6R/PTGER4/TGFB1/SEMA5A/LTA/CXCR2/PDGFRB/APOH/XCL2/CD81/EDN2/NOD1/C3AR1/FGF16	54
BP	GO:0070371	ERK1 and ERK2 cascade	53/427	317/18670	1.7289e-30	5.6894e-28	3.22681e-28	ACKR3/ANGPT1/PDGFD/FLT3/TLR4/CCL11/PTPN6/CCL1/CCL17/FGF8/NRP1/CCL16/CCL8/CCL19/TEK/CALCR/CCL2/CCL25/HRAS/BMP2/FLT1/CCL14/FGF2/LRP1/KDR/TNFSF11/CCL5/CCR7/FLT4/PDGFRA/PDGFA/CSK/RASGRP1/MAP2K2/PTPN11/CD74/CCL22/MIF/OXTR/IGF1/CCL24/CCL3/PRKCA/ADIPOQ/SRC/PTGER4/TGFB1/PDGFRB/SEMA6A/FGFR3/XCL2/NOD1/IL26	53
BP	GO:0070374	positive regulation of ERK1 and ERK2 cascade	45/427	215/18670	2.36036e-30	7.21258e-28	4.0907e-28	ACKR3/ANGPT1/PDGFD/FLT3/TLR4/CCL11/CCL1/CCL17/FGF8/NRP1/CCL16/CCL8/CCL19/TEK/CALCR/CCL2/CCL25/HRAS/BMP2/FLT1/CCL14/FGF2/LRP1/KDR/TNFSF11/CCL5/CCR7/FLT4/PDGFRA/PDGFA/RASGRP1/PTPN11/CD74/CCL22/MIF/CCL24/CCL3/PRKCA/SRC/TGFB1/PDGFRB/FGFR3/XCL2/NOD1/IL26	45
BP	GO:0050920	regulation of chemotaxis	44/427	217/18670	4.44355e-29	1.2673e-26	7.18763e-27	CXCL13/PDGFD/VEGFD/RAC2/CCL1/NRP1/SEMA6D/SEMA3B/CCL19/CXCL12/CXCR4/VEGFC/CCL2/FGF2/KDR/IL6/CALR/CCL5/CCR7/SEMA3A/PDGFRA/PLXNA4/SLIT2/S1PR1/CD74/LGMN/SEMA3F/MIF/CXCL10/THBS1/MDK/CCL3/SEMA3D/IL6R/TGFB1/SEMA5A/CXCR2/PDGFRB/SEMA6A/XCL2/EDN2/ELANE/C3AR1/FGF16	44
BP	GO:0007159	leukocyte cell-cell adhesion	52/427	337/18670	3.52852e-28	9.43439e-26	5.35082e-26	CLEC4M/CD209/IL12B/PIK3CA/RAC2/TGFBR2/PTPN6/IL18/TNFRSF14/PDCD1/CCL19/IL10/CXCL12/CCL2/CCL25/TNFSF11/IL6/CCL5/CCR7/LEP/PAK1/TNFRSF13C/CSK/RASGRP1/NR4A3/IGF2/PTPN11/IFNG/CD74/IL20RB/IL1RL2/SFTPD/IL21/SOCS1/MDK/CD3E/ZAP70/PAK3/IGF1/IRF1/CX3CR1/TNFRSF21/MAP3K8/IL6R/ITGAL/SRC/TGFB1/PPARA/CD81/ELANE/NFAT5/IL7R	52
BP	GO:0070372	regulation of ERK1 and ERK2 cascade	49/427	300/18670	9.50445e-28	2.39177e-25	1.35652e-25	ACKR3/ANGPT1/PDGFD/FLT3/TLR4/CCL11/PTPN6/CCL1/CCL17/FGF8/NRP1/CCL16/CCL8/CCL19/TEK/CALCR/CCL2/CCL25/HRAS/BMP2/FLT1/CCL14/FGF2/LRP1/KDR/TNFSF11/CCL5/CCR7/FLT4/PDGFRA/PDGFA/CSK/RASGRP1/PTPN11/CD74/CCL22/MIF/CCL24/CCL3/PRKCA/ADIPOQ/SRC/TGFB1/PDGFRB/SEMA6A/FGFR3/XCL2/NOD1/IL26	49
BP	GO:0018108	peptidyl-tyrosine phosphorylation	53/427	363/18670	1.66294e-27	3.95226e-25	2.24157e-25	TNFRSF18/GHR/ANGPT1/PDGFD/IL12B/FLT3/ANGPT4/HGF/FGF7/PTPN6/BMP6/FGF8/NRP1/IL18/TNFRSF14/TEK/FLT1/KDR/IL6/CCL5/FLT4/HBEGF/PDGFRA/LEP/PDGFA/CSK/TIE1/MAP2K2/IL24/IGF2/PTPN11/IFNG/CSF3/CD74/CNTF/TYK2/MIF/IL21/SOCS1/CD3E/ZAP70/IGF1/CBL/ADIPOQ/IL6R/SRC/IL13/TGFB1/CTF1/PDGFRB/FGFR3/CD81/LACRT	53
BP	GO:0051897	positive regulation of protein kinase B signaling	39/427	176/18670	2.06491e-27	4.6493e-25	2.6369e-25	ANGPT1/PIK3CA/RAC2/HGF/FGF7/FGF8/KL/IL18/CCL19/TEK/CALCR/FGF2/TNFSF11/MYDGF/CD19/CCR7/HBEGF/PDGFRA/PIK3R2/LEP/PDGFA/BTC/IGF2/PTPN11/CSF3/TGFBR1/THBS1/CCL3/FGF3/CX3CR1/SRC/HSP90AA1/TGFB1/SEMA5A/PDGFRB/FGFR3/IL26/FGF16/FGF6	39
BP	GO:0018212	peptidyl-tyrosine modification	53/427	366/18670	2.50598e-27	5.36028e-25	3.04015e-25	TNFRSF18/GHR/ANGPT1/PDGFD/IL12B/FLT3/ANGPT4/HGF/FGF7/PTPN6/BMP6/FGF8/NRP1/IL18/TNFRSF14/TEK/FLT1/KDR/IL6/CCL5/FLT4/HBEGF/PDGFRA/LEP/PDGFA/CSK/TIE1/MAP2K2/IL24/IGF2/PTPN11/IFNG/CSF3/CD74/CNTF/TYK2/MIF/IL21/SOCS1/CD3E/ZAP70/IGF1/CBL/ADIPOQ/IL6R/SRC/IL13/TGFB1/CTF1/PDGFRB/FGFR3/CD81/LACRT	53
BP	GO:1903037	regulation of leukocyte cell-cell adhesion	48/427	304/18670	1.61931e-26	3.29876e-24	1.87093e-24	CD209/IL12B/PIK3CA/TGFBR2/PTPN6/IL18/TNFRSF14/PDCD1/CCL19/IL10/CXCL12/CCL2/CCL25/TNFSF11/IL6/CCL5/CCR7/LEP/PAK1/TNFRSF13C/CSK/RASGRP1/NR4A3/IGF2/PTPN11/IFNG/CD74/IL20RB/IL1RL2/SFTPD/IL21/SOCS1/MDK/CD3E/ZAP70/PAK3/IGF1/IRF1/TNFRSF21/MAP3K8/IL6R/SRC/TGFB1/PPARA/CD81/ELANE/NFAT5/IL7R	48
BP	GO:0001819	positive regulation of cytokine production	58/427	464/18670	1.91586e-26	3.56349e-24	2.02107e-24	LTB/IGHD/IRF7/IL12B/TLR4/IL1R1/HGF/CCL1/RAET1G/IL18/TNFRSF14/CCL19/IL10/HRAS/LRP1/IL6/CCR7/FLT4/IL27RA/LEP/TNFRSF13C/RASGRP1/IL36A/NR4A3/BCL3/PTPN11/IFNG/CD74/IL20RB/IL1RL2/CD14/MIF/IFNGR1/IL21/THBS1/MDK/CD3E/CCL3/MMP12/IRF1/DHX58/IL17D/IL36G/ADIPOQ/IL6R/SRC/CHUK/PTGER4/IL13/TGFB1/LTA/CD81/ELANE/NOD1/C3AR1/IL26/NLRX1/TLR1	58
BP	GO:0042110	T cell activation	58/427	464/18670	1.91586e-26	3.56349e-24	2.02107e-24	LEPR/TNFRSF18/CD209/IL12B/PIK3CA/RAC2/RELB/DLL4/TGFBR2/PTPN6/IFNK/IL18/TNFRSF14/PDCD1/CCL19/IL10/CCL2/TNFSF11/IL6/CD3D/CCL5/CCR7/LEP/PAK1/TNFRSF13C/CSK/RASGRP1/BCL3/IGF2/MICB/PTPN11/IFNG/CD74/IL20RB/IL1RL2/SOS1/SFTPD/CD8A/IL21/SOCS1/MDK/CD3E/ZAP70/PAK3/IGF1/SPINK5/IFNA13/IRF1/TNFRSF21/IFNA8/MAP3K8/IL6R/ITGAL/SRC/PTGER4/TGFB1/CD81/IL7R	58
BP	GO:0030593	neutrophil chemotaxis	31/427	104/18670	2.82735e-26	5.03975e-24	2.85835e-24	CXCL13/RAC2/CCL11/CCL1/CCL17/CCL16/CCL8/CCL19/CXCL9/CCL2/CCL25/CCL14/CCL5/CCR7/SLIT2/IL36A/PPBP/CD74/CCL22/VAV3/CXCL10/MDK/CCL24/CCL3/CXCL11/IL36G/CXCR2/XCL2/EDN2/C3AR1/CXCR1	31
BP	GO:1990266	neutrophil migration	32/427	118/18670	1.20454e-25	2.06121e-23	1.16904e-23	CXCL13/RAC2/IL1R1/CCL11/CCL1/CCL17/CCL16/CCL8/CCL19/CXCL9/CCL2/CCL25/CCL14/CCL5/CCR7/SLIT2/IL36A/PPBP/CD74/CCL22/VAV3/CXCL10/MDK/CCL24/CCL3/CXCL11/IL36G/CXCR2/XCL2/EDN2/C3AR1/CXCR1	32
BP	GO:0002685	regulation of leukocyte migration	39/427	196/18670	1.49945e-25	2.46717e-23	1.39928e-23	TNFRSF18/CXCL13/PDGFD/VEGFD/RAC2/IL1R1/CCL1/TNFRSF14/CCL8/CCL19/CXCL12/VEGFC/CCL2/CCL25/CXCR3/IL6/CALR/CCL5/CCR7/IL27RA/SLIT2/CD74/LGMN/MIF/CXCL10/THBS1/MDK/CCL24/CCL3/CX3CR1/IL6R/PTGER4/TGFB1/CXCR2/XCL2/CD81/EDN2/ELANE/C3AR1	39
BP	GO:0097530	granulocyte migration	34/427	141/18670	2.50295e-25	3.96579e-23	2.24924e-23	CXCL13/RAC2/IL1R1/CCL11/CCL1/CCL17/CCL16/CCL8/CCL19/CXCL9/CCL2/CCL25/CCL14/CCL5/CCR7/SLIT2/IL36A/PPBP/CD74/CCL22/VAV3/CXCL10/THBS1/MDK/CCL24/CCL3/CXCL11/IL36G/PTGER4/CXCR2/XCL2/EDN2/C3AR1/CXCR1	34
BP	GO:0022407	regulation of cell-cell adhesion	53/427	403/18670	2.85885e-25	4.2173e-23	2.39189e-23	CXCL13/CD209/IL12B/PIK3CA/TGFBR2/PTPN6/BMP6/IL18/TNFRSF14/PDCD1/CCL19/IL10/CXCL12/CCL2/CCL25/BMP2/TNFSF11/IL6/CCL5/CCR7/LEP/PAK1/TNFRSF13C/CSK/RASGRP1/NR4A3/IGF2/PTPN11/IFNG/CD74/IL20RB/IL1RL2/SFTPD/IL21/SOCS1/MDK/CD3E/ZAP70/PAK3/IGF1/IRF1/PRKCA/TNFRSF21/ADIPOQ/MAP3K8/IL6R/SRC/TGFB1/PPARA/CD81/ELANE/NFAT5/IL7R	53
BP	GO:0045785	positive regulation of cell adhesion	53/427	403/18670	2.85885e-25	4.2173e-23	2.39189e-23	TNFRSF18/CXCL13/ANGPT1/CD209/IL12B/PIK3CA/TGFBR2/PTPN6/NRP1/IL18/TNFRSF14/PDCD1/RAC3/CCL19/IL10/CXCL12/TEK/CCL2/CCL25/KDR/TNFSF11/IL6/CALR/CCL5/CCR7/LEP/PAK1/TNFRSF13C/CSK/RASGRP1/NR4A3/IGF2/PTPN11/IFNG/CD74/IL1RL2/VAV3/IL21/SOCS1/MDK/CD3E/ZAP70/PAK3/IGF1/PRKCA/MAP3K8/IL6R/SRC/TGFB1/CD81/ELANE/NFAT5/IL7R	53
BP	GO:0006959	humoral immune response	50/427	356/18670	3.41478e-25	4.86947e-23	2.76178e-23	CXCL13/IGHD/GALP/HTN3/MASP1/PTPN6/IFNK/PDCD1/CXCL9/IGHG4/CCL2/CD19/IL6/CCR7/DCD/IGLC2/IGHG3/CAMP/TRBC2/PPBP/BCL3/IFNG/IGHG1/SFTPD/CXCL10/SPINK5/IGKC/IGLC7/IGHG2/IFNA13/DEFB103B/CXCL11/PGLYRP2/SPAG11A/TNFRSF21/C8G/IFNA8/IGLC6/BLNK/MBL2/IGLC3/MASP2/IGHM/LTA/REG3G/CD81/IGHA1/ELANE/C3AR1/BPIFA1	50
BP	GO:0071621	granulocyte chemotaxis	32/427	123/18670	5.04319e-25	6.9596e-23	3.94721e-23	CXCL13/RAC2/CCL11/CCL1/CCL17/CCL16/CCL8/CCL19/CXCL9/CCL2/CCL25/CCL14/CCL5/CCR7/SLIT2/IL36A/PPBP/CD74/CCL22/VAV3/CXCL10/THBS1/MDK/CCL24/CCL3/CXCL11/IL36G/CXCR2/XCL2/EDN2/C3AR1/CXCR1	32
BP	GO:0042742	defense response to bacterium	48/427	330/18670	6.78087e-25	9.06517e-23	5.14141e-23	CXCL13/IGHD/IL12B/GALP/TLR4/HTN3/TNFRSF14/IL10/NOS2/IGHG4/DEFB106B/IL6/LALBA/IL27RA/DCD/IGLC2/IGHG3/CAMP/TRBC2/PPBP/BCL3/IGHG1/SFTPD/DEFB132/DEFB119/DEFB121/ISG15/SPINK5/IGKC/IGLC7/IGHG2/DEFB103B/PGLYRP2/SPAG11A/IGLC6/MBL2/IL6R/IGLC3/DEFB131A/IGHM/LTA/REG3G/DEFB130A/IGHA1/ELANE/NOD1/LACRT/BPIFA1	48
BP	GO:0050921	positive regulation of chemotaxis	33/427	135/18670	8.0485e-25	1.04338e-22	5.91764e-23	CXCL13/PDGFD/VEGFD/RAC2/CCL1/NRP1/CCL19/CXCL12/CXCR4/VEGFC/FGF2/KDR/IL6/CALR/CCL5/CCR7/SLIT2/S1PR1/CD74/LGMN/CXCL10/THBS1/MDK/CCL3/IL6R/TGFB1/SEMA5A/CXCR2/PDGFRB/XCL2/EDN2/C3AR1/FGF16	33
BP	GO:1903039	positive regulation of leukocyte cell-cell adhesion	40/427	218/18670	8.94293e-25	1.12523e-22	6.38188e-23	CD209/IL12B/PIK3CA/TGFBR2/PTPN6/IL18/TNFRSF14/PDCD1/CCL19/CCL2/TNFSF11/IL6/CCL5/CCR7/LEP/PAK1/TNFRSF13C/CSK/RASGRP1/NR4A3/IGF2/PTPN11/IFNG/CD74/IL1RL2/IL21/SOCS1/MDK/CD3E/ZAP70/PAK3/IGF1/MAP3K8/IL6R/SRC/TGFB1/CD81/ELANE/NFAT5/IL7R	40
BP	GO:0070661	leukocyte proliferation	45/427	298/18670	4.46065e-24	5.45219e-22	3.09227e-22	NPR3/CD209/IL12B/RAC2/FLT3/TLR4/TGFBR2/PTPN6/IFNK/IL18/TNFRSF14/CCL8/CD79A/CCL19/IL10/TNFRSF13B/TNFSF11/CD19/IL6/CCL5/LEP/TNFRSF13C/BST2/IGF2/CD74/IL20RB/SOS1/SFTPD/MIF/VAV3/IL21/CD3E/ZAP70/IGF1/MPL/IFNA13/IRF1/CD22/TNFRSF21/IFNA8/IL6R/IL13/TGFB1/CD81/IL7R	45
BP	GO:0043491	protein kinase B signaling	43/427	269/18670	4.67287e-24	5.55292e-22	3.1494e-22	ANGPT1/PIK3CA/RAC2/HGF/FGF7/FGF8/KL/IL18/CCL19/TEK/CALCR/CCL2/FGF2/KDR/TNFSF11/MYDGF/CD19/CCL5/CCR7/HBEGF/PDGFRA/PIK3R2/LEP/PDGFA/BTC/IGF2/PTPN11/CSF3/TGFBR1/THBS1/IGF1/CCL3/FGF3/CX3CR1/SRC/HSP90AA1/TGFB1/SEMA5A/PDGFRB/FGFR3/IL26/FGF16/FGF6	43
BP	GO:0022409	positive regulation of cell-cell adhesion	42/427	255/18670	4.82589e-24	5.57977e-22	3.16463e-22	CXCL13/CD209/IL12B/PIK3CA/TGFBR2/PTPN6/IL18/TNFRSF14/PDCD1/CCL19/IL10/CCL2/TNFSF11/IL6/CCL5/CCR7/LEP/PAK1/TNFRSF13C/CSK/RASGRP1/NR4A3/IGF2/PTPN11/IFNG/CD74/IL1RL2/IL21/SOCS1/MDK/CD3E/ZAP70/PAK3/IGF1/MAP3K8/IL6R/SRC/TGFB1/CD81/ELANE/NFAT5/IL7R	42
BP	GO:0050863	regulation of T cell activation	46/427	314/18670	5.05073e-24	5.68606e-22	3.22491e-22	TNFRSF18/CD209/IL12B/PIK3CA/RAC2/TGFBR2/PTPN6/IL18/TNFRSF14/PDCD1/CCL19/IL10/CCL2/TNFSF11/IL6/CCL5/CCR7/LEP/PAK1/TNFRSF13C/CSK/RASGRP1/IGF2/PTPN11/IFNG/CD74/IL20RB/IL1RL2/SOS1/SFTPD/IL21/SOCS1/MDK/CD3E/ZAP70/PAK3/IGF1/SPINK5/IRF1/TNFRSF21/MAP3K8/IL6R/SRC/TGFB1/CD81/IL7R	46
BP	GO:0050730	regulation of peptidyl-tyrosine phosphorylation	42/427	256/18670	5.65549e-24	6.20363e-22	3.51846e-22	TNFRSF18/GHR/ANGPT1/PDGFD/IL12B/FLT3/ANGPT4/HGF/FGF7/PTPN6/BMP6/FGF8/NRP1/IL18/TNFRSF14/IL6/CCL5/HBEGF/LEP/PDGFA/IL24/IGF2/PTPN11/IFNG/CSF3/CD74/CNTF/MIF/IL21/SOCS1/CD3E/IGF1/CBL/ADIPOQ/IL6R/SRC/IL13/TGFB1/CTF1/FGFR3/CD81/LACRT	42
BP	GO:0050731	positive regulation of peptidyl-tyrosine phosphorylation	37/427	192/18670	8.96653e-24	9.5897e-22	5.43891e-22	TNFRSF18/GHR/ANGPT1/IL12B/FLT3/ANGPT4/HGF/FGF7/BMP6/FGF8/NRP1/IL18/TNFRSF14/IL6/CCL5/HBEGF/LEP/IL24/IGF2/PTPN11/IFNG/CSF3/CD74/CNTF/MIF/IL21/CD3E/IGF1/ADIPOQ/IL6R/SRC/IL13/TGFB1/CTF1/FGFR3/CD81/LACRT	37
BP	GO:0071674	mononuclear cell migration	27/427	90/18670	4.06891e-23	4.24556e-21	2.40792e-21	PDGFD/CCL11/CCL1/CCL17/CCL16/CCL8/CCL19/CXCL12/CCL2/CCL25/FLT1/CCL14/TNFSF11/IL6/CCL5/SLIT2/LGMN/CCL22/CXCL10/THBS1/MDK/CCL24/CCL3/IL6R/TGFB1/XCL2/C3AR1	27
BP	GO:0050870	positive regulation of T cell activation	37/427	202/18670	5.80538e-23	5.91319e-21	3.35373e-21	CD209/IL12B/PIK3CA/TGFBR2/PTPN6/IL18/TNFRSF14/PDCD1/CCL19/CCL2/TNFSF11/IL6/CCL5/CCR7/LEP/PAK1/TNFRSF13C/CSK/RASGRP1/IGF2/PTPN11/IFNG/CD74/IL1RL2/IL21/SOCS1/MDK/CD3E/ZAP70/PAK3/IGF1/MAP3K8/IL6R/SRC/TGFB1/CD81/IL7R	37
BP	GO:0002460	adaptive immune response based on somatic recombination of immune receptors built from immunoglobulin superfamily domains	47/427	361/18670	2.68389e-22	2.67016e-20	1.51441e-20	CXCL13/IGHD/IRF7/IL12B/RELB/TLR4/IL1R1/PTPN6/CD1A/RAET1G/IL18/CCL19/IL10/IGHG4/CD1B/HRAS/CD19/IL6/IL27RA/RAET1E/TNFRSF13C/CD1E/IGLC2/IGHG3/TRBC2/BCL3/MICB/IGHG1/CD74/IL20RB/CD8A/IGKC/IGLC7/IGHG2/C8G/IGLC6/MBL2/IL6R/IGLC3/MASP2/TGFB1/IGHM/LTA/ULBP2/CD81/IGHA1/IL7R	47
BP	GO:0002687	positive regulation of leukocyte migration	30/427	128/18670	4.32628e-22	4.20632e-20	2.38566e-20	TNFRSF18/CXCL13/PDGFD/VEGFD/RAC2/IL1R1/CCL1/TNFRSF14/CCL8/CCL19/CXCL12/VEGFC/IL6/CALR/CCL5/CCR7/CD74/LGMN/CXCL10/THBS1/MDK/CCL24/CCL3/IL6R/TGFB1/CXCR2/XCL2/EDN2/ELANE/C3AR1	30
BP	GO:0055074	calcium ion homeostasis	53/427	471/18670	4.78757e-22	4.55138e-20	2.58137e-20	ACKR3/CXCL13/ACKR4/ADCYAP1R1/CCL11/PTPN6/CCL1/AVPR1A/PTH1R/KL/GPR17/CCL8/EDNRB/CCL19/CXCL9/CXCL12/CXCR4/CALCR/CCL14/FGF2/LRP1/TNFSF11/CD19/CXCR3/CALR/CCL5/ADM/CCR7/PDGFRA/S1PR1/ACKR2/NMB/NOS1/CXCL10/OXTR/CCL3/CXCL11/CX3CR1/PTGFR/GPR33/PTGER4/CXCR6/IL13/TGFB1/CXCR2/EDN2/ELANE/CALCB/C3AR1/LACRT/XCR1/CXCR1/PTGER1	53
BP	GO:0046651	lymphocyte proliferation	41/427	272/18670	5.51834e-22	5.13206e-20	2.9107e-20	CD209/IL12B/RAC2/FLT3/TLR4/TGFBR2/PTPN6/IFNK/IL18/TNFRSF14/CD79A/CCL19/IL10/TNFRSF13B/CD19/IL6/CCL5/LEP/TNFRSF13C/IGF2/CD74/IL20RB/SOS1/SFTPD/MIF/VAV3/IL21/CD3E/ZAP70/IGF1/MPL/IFNA13/IRF1/CD22/TNFRSF21/IFNA8/IL6R/IL13/TGFB1/CD81/IL7R	41
BP	GO:0051896	regulation of protein kinase B signaling	39/427	244/18670	6.64668e-22	6.04989e-20	3.43126e-20	ANGPT1/PIK3CA/RAC2/HGF/FGF7/FGF8/KL/IL18/CCL19/TEK/CALCR/FGF2/TNFSF11/MYDGF/CD19/CCR7/HBEGF/PDGFRA/PIK3R2/LEP/PDGFA/BTC/IGF2/PTPN11/CSF3/TGFBR1/THBS1/CCL3/FGF3/CX3CR1/SRC/HSP90AA1/TGFB1/SEMA5A/PDGFRB/FGFR3/IL26/FGF16/FGF6	39
BP	GO:0019932	second-messenger-mediated signaling	51/427	439/18670	7.30968e-22	6.39749e-20	3.62841e-20	ACKR3/LHCGR/ACKR4/ADCYAP1R1/NPR1/VIP/RXFP2/AVPR1A/PTH1R/GNAI1/EDNRB/NOS2/CXCL9/SCTR/GCGR/CXCR4/CALCR/CALCRL/KDR/TNFSF11/CXCR3/ADM/CCR7/ADRB2/SCT/ADM2/ACKR2/NOS1/CXCL10/THBS1/CD3E/ZAP70/NR5A2/IGF1/CCL3/CXCL11/PRKCA/CD22/CX3CR1/PTGFR/PTGER4/CXCR6/CXCR2/NFATC3/EDN2/CALCB/NFAT5/LACRT/XCR1/CXCR1/PTGER1	51
BP	GO:0032943	mononuclear cell proliferation	41/427	274/18670	7.32765e-22	6.39749e-20	3.62841e-20	CD209/IL12B/RAC2/FLT3/TLR4/TGFBR2/PTPN6/IFNK/IL18/TNFRSF14/CD79A/CCL19/IL10/TNFRSF13B/CD19/IL6/CCL5/LEP/TNFRSF13C/IGF2/CD74/IL20RB/SOS1/SFTPD/MIF/VAV3/IL21/CD3E/ZAP70/IGF1/MPL/IFNA13/IRF1/CD22/TNFRSF21/IFNA8/IL6R/IL13/TGFB1/CD81/IL7R	41
BP	GO:0002697	regulation of immune effector process	52/427	458/18670	8.06097e-22	6.89697e-20	3.91169e-20	ANGPT1/IL12B/RAC2/TLR4/IL1R1/PTPN6/CD1A/RAET1G/IL18/TNFRSF14/CCL19/IL10/IGHG4/CD1B/CD19/IL6/IL27RA/RAET1E/LEP/CD1E/IGLC2/IGHG3/RASGRP1/BST2/NR4A3/MICB/IFNG/IGHG1/CD74/IL20RB/MIF/IL21/SPINK5/IGKC/IGLC7/IGHG2/MMP12/DHX58/PGLYRP2/CD22/C8G/IGLC6/IGLC3/RBP4/IL13/TGFB1/LTA/ULBP2/CD81/C3AR1/NLRX1/IL7R	52
BP	GO:0050727	regulation of inflammatory response	53/427	485/18670	1.86422e-21	1.56375e-19	8.86898e-20	IL12B/TLR4/IL1R1/HGF/CCL1/IL18/GPR17/MMP9/CMA1/NFKBIA/EDNRB/PROC/IL10/NOS2/TEK/PPARG/FABP4/IGHG4/NR1D2/CALCRL/CCL14/TNFSF11/CD19/IL6/CCL5/CCR7/LEP/IGLC2/IGHG3/IGHG1/IL20RB/IL1RL2/IL21/MDK/NR1D1/IGF1/CCL24/CCL3/IGKC/IGLC7/IGHG2/IL17D/C8G/ADIPOQ/IGLC6/IGLC3/PTGER4/LTA/PPARA/CD81/ELANE/C3AR1/NLRX1	53
BP	GO:0007204	positive regulation of cytosolic calcium ion concentration	43/427	319/18670	4.57267e-21	3.7619e-19	2.1336e-19	ACKR3/CXCL13/ACKR4/ADCYAP1R1/PTPN6/CCL1/AVPR1A/PTH1R/GPR17/EDNRB/CCL19/CXCL9/CXCR4/CALCR/FGF2/LRP1/CD19/CXCR3/ADM/CCR7/PDGFRA/S1PR1/ACKR2/NMB/NOS1/CXCL10/OXTR/CCL3/CXCL11/CX3CR1/PTGFR/GPR33/PTGER4/CXCR6/IL13/TGFB1/CXCR2/EDN2/C3AR1/LACRT/XCR1/CXCR1/PTGER1	43
BP	GO:0006874	cellular calcium ion homeostasis	51/427	458/18670	4.90854e-21	3.96202e-19	2.24711e-19	ACKR3/CXCL13/ACKR4/ADCYAP1R1/CCL11/PTPN6/CCL1/AVPR1A/PTH1R/GPR17/CCL8/EDNRB/CCL19/CXCL9/CXCL12/CXCR4/CALCR/CCL14/FGF2/LRP1/CD19/CXCR3/CALR/CCL5/ADM/CCR7/PDGFRA/S1PR1/ACKR2/NMB/NOS1/CXCL10/OXTR/CCL3/CXCL11/CX3CR1/PTGFR/GPR33/PTGER4/CXCR6/IL13/TGFB1/CXCR2/EDN2/ELANE/CALCB/C3AR1/LACRT/XCR1/CXCR1/PTGER1	51
BP	GO:0014068	positive regulation of phosphatidylinositol 3-kinase signaling	25/427	87/18670	5.6078e-21	4.44262e-19	2.51968e-19	ANGPT1/PDGFD/PIK3CA/FLT3/HGF/PTPN6/IL18/PLXNB1/TEK/CAT/FLT1/KDR/MYDGF/CCL5/FLT4/PDGFRA/LEP/PDGFA/CSF3/IGF1/CBL/NEDD4/SRC/PDGFRB/HCST	25
BP	GO:0070663	regulation of leukocyte proliferation	36/427	222/18670	1.62903e-20	1.26709e-18	7.18644e-19	CD209/IL12B/RAC2/TLR4/TGFBR2/PTPN6/IL18/TNFRSF14/CCL8/CCL19/IL10/TNFRSF13B/IL6/CCL5/LEP/TNFRSF13C/BST2/IGF2/CD74/IL20RB/SOS1/SFTPD/MIF/VAV3/IL21/CD3E/ZAP70/IGF1/MPL/IRF1/CD22/TNFRSF21/IL6R/IL13/TGFB1/CD81	36
BP	GO:0002548	monocyte chemotaxis	22/427	65/18670	2.30634e-20	1.76188e-18	9.99269e-19	CCL11/CCL1/CCL17/CCL16/CCL8/CCL19/CXCL12/CCL2/CCL25/FLT1/CCL14/TNFSF11/IL6/CCL5/SLIT2/LGMN/CCL22/CXCL10/CCL24/CCL3/IL6R/XCL2	22
BP	GO:0002449	lymphocyte mediated immunity	44/427	352/18670	3.19446e-20	2.39753e-18	1.35979e-18	IGHD/IRF7/IL12B/IL1R1/PTPN6/CD1A/RAET1G/IL18/IL10/IGHG4/CD1B/CD19/IL6/IL27RA/RAET1E/LEP/CD1E/IGLC2/IGHG3/RASGRP1/TRBC2/BCL3/MICB/IGHG1/CD74/IL20RB/CD8A/IL21/IGKC/IGLC7/IGHG2/GZMB/C8G/IGLC6/MBL2/IGLC3/MASP2/TGFB1/IGHM/LTA/ULBP2/CD81/IGHA1/IL7R	44
BP	GO:0051480	regulation of cytosolic calcium ion concentration	44/427	357/18670	5.58562e-20	4.11988e-18	2.33663e-18	ACKR3/CXCL13/ACKR4/ADCYAP1R1/PTPN6/CCL1/AVPR1A/PTH1R/GPR17/EDNRB/CCL19/CXCL9/CXCR4/CALCR/FGF2/LRP1/CD19/CXCR3/ADM/CCR7/PDGFRA/S1PR1/ACKR2/NMB/NOS1/CXCL10/OXTR/CCL3/CXCL11/CX3CR1/PTGFR/GPR33/PTGER4/CXCR6/IL13/TGFB1/CXCR2/EDN2/CALCB/C3AR1/LACRT/XCR1/CXCR1/PTGER1	44
BP	GO:0072503	cellular divalent inorganic cation homeostasis	51/427	493/18670	1.27231e-19	9.22531e-18	5.23224e-18	ACKR3/CXCL13/ACKR4/ADCYAP1R1/CCL11/PTPN6/CCL1/AVPR1A/PTH1R/GPR17/CCL8/EDNRB/CCL19/CXCL9/CXCL12/CXCR4/CALCR/CCL14/FGF2/LRP1/CD19/CXCR3/CALR/CCL5/ADM/CCR7/PDGFRA/S1PR1/ACKR2/NMB/NOS1/CXCL10/OXTR/CCL3/CXCL11/CX3CR1/PTGFR/GPR33/PTGER4/CXCR6/IL13/TGFB1/CXCR2/EDN2/ELANE/CALCB/C3AR1/LACRT/XCR1/CXCR1/PTGER1	51
BP	GO:0050670	regulation of lymphocyte proliferation	34/427	208/18670	1.50652e-19	1.07415e-17	6.09214e-18	CD209/IL12B/RAC2/TLR4/TGFBR2/PTPN6/IL18/TNFRSF14/CCL19/IL10/TNFRSF13B/IL6/CCL5/LEP/TNFRSF13C/IGF2/CD74/IL20RB/SOS1/SFTPD/MIF/VAV3/IL21/CD3E/ZAP70/IGF1/MPL/IRF1/CD22/TNFRSF21/IL6R/IL13/TGFB1/CD81	34
BP	GO:0050851	antigen receptor-mediated signaling pathway	41/427	316/18670	1.65336e-19	1.15952e-17	6.57636e-18	PSME2/IGHD/PIK3CA/PSMB8/PSME1/PTPN6/CD79A/IGHG4/HRAS/CD19/TRAV19/CD3D/CCR7/PIK3R2/TRAV29DV5/PAK1/CSK/IGLC2/IGHG3/TRBC2/PSMC3/PSMC4/IGHG1/VAV3/CD3E/ZAP70/PAK3/IGKC/IGLC7/IGHG2/CD22/TNFRSF21/IGLC6/IGLC3/CHUK/PSMD4/IGHM/CD247/CD81/TRAC/IGHA1	41
BP	GO:0032944	regulation of mononuclear cell proliferation	34/427	209/18670	1.76214e-19	1.21588e-17	6.89598e-18	CD209/IL12B/RAC2/TLR4/TGFBR2/PTPN6/IL18/TNFRSF14/CCL19/IL10/TNFRSF13B/IL6/CCL5/LEP/TNFRSF13C/IGF2/CD74/IL20RB/SOS1/SFTPD/MIF/VAV3/IL21/CD3E/ZAP70/IGF1/MPL/IRF1/CD22/TNFRSF21/IL6R/IL13/TGFB1/CD81	34
BP	GO:0002237	response to molecule of bacterial origin	42/427	343/18670	5.24641e-19	3.56256e-17	2.02055e-17	CXCL13/IL12B/TLR4/BMP6/IL18/NFKBIA/EDNRB/IL10/NOS2/CXCL9/CCL2/IL6/CCL5/ADM/CCR7/IFNAR1/PENK/IL36A/PPBP/IL24/CSF3/CD14/NOS1/MIF/CXCL10/NR1D1/CCL3/CXCL11/PRKCA/CX3CR1/PTGFR/IL36G/SRC/CHUK/PTGER4/IL13/TGFB1/LTA/ELANE/LACRT/TLR1/PTGER1	42
BP	GO:0042113	B cell activation	40/427	310/18670	5.72033e-19	3.82368e-17	2.16864e-17	IGHD/FLT3/TLR4/PTPN6/IFNK/CD79A/IL10/TNFRSF13B/IGHG4/CD19/IL6/IL27RA/TNFRSF13C/IGLC2/IGHG3/BST2/TRBC2/BCL3/IGHG1/CD74/MIF/VAV3/IL21/ZAP70/IGKC/IGLC7/IGHG2/IFNA13/CD22/TNFRSF21/IFNA8/IGLC6/BLNK/IGLC3/IL13/TGFB1/IGHM/CD81/IGHA1/IL7R	40
BP	GO:0002429	immune response-activating cell surface receptor signaling pathway	49/427	473/18670	6.587e-19	4.33526e-17	2.45879e-17	PSME2/CD209/IGHD/PIK3CA/RELB/PSMB8/PSME1/PTPN6/CD79A/IGHG4/HRAS/CD19/TRAV19/CD3D/CCR7/PIK3R2/TRAV29DV5/PAK1/CSK/IGLC2/IGHG3/TRBC2/PSMC3/NR4A3/PSMC4/MICB/IGHG1/VAV3/CD3E/ZAP70/PAK3/IGKC/IGLC7/IGHG2/CD22/TNFRSF21/IGLC6/IGLC3/GPR33/SRC/CHUK/PSMD4/HSP90AA1/IGHM/CD247/CD81/TRAC/IGHA1/C3AR1	49
BP	GO:0032496	response to lipopolysaccharide	41/427	330/18670	8.25791e-19	5.35263e-17	3.0358e-17	CXCL13/IL12B/TLR4/BMP6/IL18/NFKBIA/EDNRB/IL10/NOS2/CXCL9/CCL2/IL6/CCL5/ADM/CCR7/IFNAR1/PENK/IL36A/PPBP/IL24/CSF3/CD14/NOS1/MIF/CXCL10/NR1D1/CCL3/CXCL11/PRKCA/CX3CR1/PTGFR/IL36G/SRC/CHUK/PTGER4/IL13/TGFB1/LTA/ELANE/LACRT/PTGER1	41
BP	GO:0050918	positive chemotaxis	21/427	68/18670	1.50484e-18	9.60849e-17	5.44956e-17	ANGPT1/VEGFD/HGF/FGF7/FGF8/NRP1/CCL16/CXCL12/VEGFC/FGF2/LRP1/KDR/CCL5/ROBO3/S1PR1/MIF/CXCL10/CCL3/DEFB103B/PLXNB3/SEMA5A	21
BP	GO:0045088	regulation of innate immune response	47/427	452/18670	3.10082e-18	1.95078e-16	1.10641e-16	PSME2/CD209/IRF7/IL12B/RELB/TLR4/PSMB8/PSME1/PTPN6/RAET1G/IFNK/NFKBIA/PPARG/HRAS/CCL5/IKBKE/RAET1E/LEP/PAK1/RASGRP1/PSMC3/PSMC4/MICB/PTPN11/IFNG/LGMN/SFTPA1/CD14/COLEC12/SFTPD/IFNGR1/IL21/SOCS1/NR1D1/PAK3/MMP12/IRF1/DHX58/PGLYRP2/SRC/CHUK/PSMD4/REG3G/ULBP2/NOD1/NLRX1/TLR1	47
BP	GO:0014066	regulation of phosphatidylinositol 3-kinase signaling	26/427	124/18670	5.22148e-18	3.23731e-16	1.83608e-16	ANGPT1/PDGFD/PIK3CA/FLT3/HGF/PTPN6/IL18/PLXNB1/TEK/CAT/FLT1/KDR/MYDGF/CCL5/FLT4/PDGFRA/LEP/PDGFA/RASGRP1/CSF3/IGF1/CBL/NEDD4/SRC/PDGFRB/HCST	26
BP	GO:1901342	regulation of vasculature development	45/427	422/18670	6.40637e-18	3.9152e-16	2.22055e-16	CXCL13/PDGFD/NPR1/VEGFD/DLL4/ANGPT4/HGF/CCL11/TGFBR2/PROK1/NRP1/CMA1/IL10/TEK/CXCR4/PPARG/VEGFC/FLT1/FGF2/ACVRL1/KDR/MYDGF/IL6/ADM/LEP/TIE1/ADM2/ANGPTL4/PLXND1/CXCL10/THBS1/MDK/AKT3/CCL24/SPINK5/PAK4/PRKCA/CX3CR1/IL6R/SEMA5A/CXCR2/SEMA6A/NFATC3/APOH/C3AR1	45
BP	GO:0001936	regulation of endothelial cell proliferation	30/427	176/18670	6.53259e-18	3.93611e-16	2.23241e-16	VEGFD/VIP/DLL4/CCL11/BMP6/NRP1/IL10/CXCL12/TEK/PPARG/VEGFC/CCL2/BMP2/FLT1/FGF2/ACVRL1/KDR/MYDGF/FLT4/LEP/TGFBR1/NR4A1/THBS1/MDK/AKT3/CCL24/PRKCA/PLXNB3/SEMA5A/APOH	30
BP	GO:0002688	regulation of leukocyte chemotaxis	25/427	114/18670	7.32192e-18	4.35044e-16	2.4674e-16	CXCL13/VEGFD/RAC2/CCL1/CCL19/CXCL12/VEGFC/CCL2/IL6/CALR/CCL5/CCR7/SLIT2/CD74/LGMN/MIF/CXCL10/THBS1/MDK/CCL3/IL6R/CXCR2/XCL2/EDN2/C3AR1	25
BP	GO:0050679	positive regulation of epithelial cell proliferation	32/427	206/18670	8.66784e-18	5.07959e-16	2.88095e-16	VEGFD/VIP/CCL11/FGF7/BMP6/NRP1/IL10/CXCL12/TEK/VEGFC/HRAS/BMP2/FGF2/ACVRL1/KDR/MYDGF/CCL5/FLT4/NR4A3/TGFBR1/NR4A1/MDK/AKT3/IGF1/CCL24/MMP12/PRKCA/PLXNB3/TGFB1/SEMA5A/REG3G/LACRT	32
BP	GO:0050678	regulation of epithelial cell proliferation	42/427	378/18670	1.93942e-17	1.12119e-15	6.35898e-16	VEGFD/VIP/DLL4/CCL11/FGF7/BMP6/NRP1/EDNRB/IL10/CXCL12/TEK/PPARG/VEGFC/CCL2/HRAS/BMP2/FLT1/FGF2/ACVRL1/KDR/MYDGF/CCL5/FLT4/LEP/NR4A3/TGFBR1/NR4A1/THBS1/MDK/NR1D1/AKT3/IGF1/CCL24/MMP12/PRKCA/PLXNB3/TGFB1/SEMA5A/REG3G/APOH/IL26/LACRT	42
BP	GO:0050864	regulation of B cell activation	30/427	184/18670	2.36631e-17	1.34975e-15	7.65523e-16	IGHD/TLR4/PTPN6/IL10/TNFRSF13B/IGHG4/CD19/IL6/IL27RA/TNFRSF13C/IGLC2/IGHG3/TRBC2/IGHG1/CD74/MIF/VAV3/IL21/IGKC/IGLC7/IGHG2/CD22/TNFRSF21/IGLC6/IGLC3/IL13/TGFB1/IGHM/CD81/IGHA1	30
BP	GO:0002690	positive regulation of leukocyte chemotaxis	22/427	87/18670	2.71992e-17	1.53103e-15	8.6834e-16	CXCL13/VEGFD/RAC2/CCL1/CCL19/CXCL12/VEGFC/IL6/CALR/CCL5/CCR7/CD74/LGMN/CXCL10/THBS1/MDK/CCL3/IL6R/CXCR2/XCL2/EDN2/C3AR1	22
BP	GO:0045765	regulation of angiogenesis	42/427	383/18670	3.13632e-17	1.74249e-15	9.88272e-16	CXCL13/NPR1/VEGFD/DLL4/ANGPT4/HGF/CCL11/TGFBR2/PROK1/NRP1/CMA1/IL10/TEK/CXCR4/PPARG/VEGFC/FLT1/FGF2/ACVRL1/KDR/MYDGF/IL6/ADM/LEP/TIE1/ADM2/ANGPTL4/PLXND1/CXCL10/THBS1/MDK/AKT3/CCL24/SPINK5/PAK4/PRKCA/CX3CR1/SEMA5A/CXCR2/SEMA6A/APOH/C3AR1	42
BP	GO:0032102	negative regulation of response to external stimulus	41/427	365/18670	3.23427e-17	1.77387e-15	1.00607e-15	CXCL13/IL12B/HGF/NRP1/GPR17/SEMA6D/SEMA3B/PROC/IL10/TEK/PPARG/CCL2/NR1D2/CALCRL/FGF2/SEMA3A/PDGFRA/LEP/PDGFA/SLIT2/MICB/IL20RB/SEMA3F/NENF/MIF/THBS1/MDK/NR1D1/IGF1/SPINK5/SEMA3D/DHX58/ADIPOQ/PTGER4/SEMA5A/PPARA/SEMA6A/APOH/ELANE/NLRX1/LACRT	41
BP	GO:0006909	phagocytosis	41/427	369/18670	4.77885e-17	2.56051e-15	1.45222e-15	LEPR/IGHD/PIK3CA/TLR4/RAC3/PPARG/IGHG4/CCL2/LRP1/CALR/PIK3R2/LEP/PAK1/CSK/IGLC2/IGHG3/TRBC2/IFNG/IGHG1/SFTPA1/CD14/IL2RG/COLEC12/SFTPD/VAV3/THBS1/IGKC/IGLC7/IGHG2/ADIPOQ/IGLC6/MBL2/ITGAL/IGLC3/SRC/HSP90AA1/TGFB1/IGHM/CD247/IGHA1/ELANE	41
BP	GO:0072676	lymphocyte migration	24/427	111/18670	4.78824e-17	2.56051e-15	1.45222e-15	CXCL13/CCL11/CCL1/CCL17/CCL16/TNFRSF14/CCL8/CCL19/CXCL12/CCL2/CCL25/CCL14/CXCR3/CCL5/CCR7/IL27RA/S1PR1/CCL22/CXCL10/ZAP70/CCL24/CCL3/CXCL11/XCL2	24
BP	GO:0014065	phosphatidylinositol 3-kinase signaling	27/427	148/18670	5.08734e-17	2.68687e-15	1.52389e-15	ANGPT1/PDGFD/PIK3CA/FLT3/HGF/PTPN6/IL18/PLXNB1/TEK/CAT/FLT1/KDR/MYDGF/CCL5/FLT4/PDGFRA/PIK3R2/LEP/PDGFA/RASGRP1/CSF3/IGF1/CBL/NEDD4/SRC/PDGFRB/HCST	27
BP	GO:0001935	endothelial cell proliferation	30/427	191/18670	6.90333e-17	3.60152e-15	2.04264e-15	VEGFD/VIP/DLL4/CCL11/BMP6/NRP1/IL10/CXCL12/TEK/PPARG/VEGFC/CCL2/BMP2/FLT1/FGF2/ACVRL1/KDR/MYDGF/FLT4/LEP/TGFBR1/NR4A1/THBS1/MDK/AKT3/CCL24/PRKCA/PLXNB3/SEMA5A/APOH	30
BP	GO:0050673	epithelial cell proliferation	44/427	434/18670	1.02531e-16	5.28467e-15	2.99726e-15	VEGFD/VIP/DLL4/HGF/CCL11/FGF7/BMP6/NRP1/EDNRB/IL10/CXCL12/TEK/PPARG/VEGFC/CCL2/HRAS/BMP2/FLT1/FGF2/ACVRL1/KDR/TNFSF11/MYDGF/CCL5/FLT4/LEP/NR4A3/TGFBR1/NR4A1/THBS1/MDK/NR1D1/AKT3/IGF1/CCL24/MMP12/PRKCA/PLXNB3/TGFB1/SEMA5A/REG3G/APOH/IL26/LACRT	44
BP	GO:0001667	ameboidal-type cell migration	45/427	461/18670	1.89498e-16	9.65087e-15	5.4736e-15	CXCL13/ANGPT1/ACVR1C/PIK3CA/DLL4/ANGPT4/FGF7/TGFBR2/FGF8/NRP1/MMP9/SEMA6D/SEMA3B/EDNRB/TEK/PPARG/VEGFC/FGF2/ACVRL1/KDR/CALR/FLT4/SEMA3A/HBEGF/PAK1/SLIT2/PTPN11/IFNG/LGMN/TGFBR1/NR4A1/SEMA3F/PLXND1/THBS1/AKT3/PAK3/S100P/SEMA3D/PRKCA/SRC/TGFB1/SEMA5A/SEMA6A/APOH/FGF16	45
BP	GO:1904018	positive regulation of vasculature development	32/427	230/18670	2.35906e-16	1.1873e-14	6.73392e-15	PDGFD/VEGFD/ANGPT4/HGF/CCL11/TGFBR2/NRP1/CMA1/IL10/TEK/CXCR4/VEGFC/FLT1/FGF2/ACVRL1/KDR/MYDGF/ADM/TIE1/ADM2/ANGPTL4/THBS1/MDK/AKT3/CCL24/PAK4/PRKCA/CX3CR1/IL6R/SEMA5A/CXCR2/C3AR1	32
BP	GO:0045766	positive regulation of angiogenesis	30/427	204/18670	4.45607e-16	2.21663e-14	1.25719e-14	VEGFD/ANGPT4/HGF/CCL11/TGFBR2/NRP1/CMA1/IL10/TEK/CXCR4/VEGFC/FLT1/FGF2/ACVRL1/KDR/MYDGF/ADM/TIE1/ADM2/ANGPTL4/THBS1/MDK/AKT3/CCL24/PAK4/PRKCA/CX3CR1/SEMA5A/CXCR2/C3AR1	30
BP	GO:0070555	response to interleukin-1	30/427	207/18670	6.71049e-16	3.29971e-14	1.87147e-14	PSME2/IL1R1/CCL11/PSMB8/PSME1/CCL1/CCL17/CCL16/CCL8/NFKBIA/CCL19/CCL2/CCL25/CCL14/IL6/CCL5/PSMC3/PSMC4/IL1RL2/CCL22/NR1D1/CCL24/CCL3/PRKCA/MAP3K8/SRC/CHUK/PSMD4/XCL2/NOD1	30
BP	GO:0001938	positive regulation of endothelial cell proliferation	23/427	112/18670	7.26571e-16	3.53213e-14	2.00328e-14	VEGFD/VIP/CCL11/BMP6/NRP1/IL10/CXCL12/TEK/VEGFC/BMP2/FGF2/ACVRL1/KDR/MYDGF/FLT4/TGFBR1/NR4A1/MDK/AKT3/CCL24/PRKCA/PLXNB3/SEMA5A	23
BP	GO:0045089	positive regulation of innate immune response	40/427	381/18670	8.35659e-16	4.0168e-14	2.27817e-14	PSME2/CD209/IRF7/IL12B/RELB/TLR4/PSMB8/PSME1/RAET1G/IFNK/NFKBIA/HRAS/CCL5/IKBKE/RAET1E/PAK1/RASGRP1/PSMC3/PSMC4/MICB/LGMN/SFTPA1/CD14/COLEC12/SFTPD/IL21/NR1D1/PAK3/MMP12/IRF1/DHX58/PGLYRP2/SRC/CHUK/PSMD4/REG3G/ULBP2/NOD1/NLRX1/TLR1	40
BP	GO:0071347	cellular response to interleukin-1	28/427	179/18670	8.54027e-16	4.05947e-14	2.30238e-14	PSME2/IL1R1/CCL11/PSMB8/PSME1/CCL1/CCL17/CCL16/CCL8/NFKBIA/CCL19/CCL2/CCL25/CCL14/IL6/CCL5/PSMC3/PSMC4/IL1RL2/CCL22/NR1D1/CCL24/CCL3/MAP3K8/CHUK/PSMD4/XCL2/NOD1	28
BP	GO:0071356	cellular response to tumor necrosis factor	35/427	291/18670	9.03206e-16	4.24606e-14	2.4082e-14	TNFRSF18/PSME2/LTB/CCL11/PSMB8/PSME1/CCL1/CCL17/CCL16/TNFRSF14/CCL8/NFKBIA/CCL19/TNFRSF13B/FABP4/CCL2/CCL25/CCL14/TNFSF11/CCL5/TNFRSF9/TNFRSF13C/PSMC3/PSMC4/CCL22/THBS1/NR1D1/CCL24/CCL3/TNFRSF21/ADIPOQ/CHUK/PSMD4/LTA/XCL2	35
BP	GO:0043406	positive regulation of MAP kinase activity	33/427	258/18670	1.00067e-15	4.65314e-14	2.63908e-14	GHR/PDGFD/FLT3/TLR4/HGF/PROK1/DAXX/CCL19/CXCR4/HRAS/BMP2/FLT1/FGF2/TNFSF11/PDGFA/PAK1/CSK/RASGRP1/MAP2K2/PTPN11/CD74/TGFBR1/MIF/THBS1/PAK3/IGF1/MAP3K8/SRC/TGFB1/PDGFRB/CD81/ELANE/NOD1	33
BP	GO:0097696	STAT cascade	27/427	166/18670	1.03417e-15	4.75717e-14	2.69808e-14	TNFRSF18/GHR/IL12B/FLT3/IFNK/IL18/IL10/CCL2/IL6/CCL5/IFNAR1/LEP/IL24/BCL3/IFNG/CNTF/IL21/SOCS1/IGF1/IFNA13/IFNA8/IL6R/IL13/CTF1/FGFR3/IL26/IL7R	27
BP	GO:0048015	phosphatidylinositol-mediated signaling	28/427	181/18670	1.14732e-15	5.22152e-14	2.96144e-14	NPR3/ANGPT1/PDGFD/PIK3CA/FLT3/HGF/PTPN6/IL18/PLXNB1/TEK/CAT/FLT1/KDR/MYDGF/CCL5/FLT4/PDGFRA/PIK3R2/LEP/PDGFA/RASGRP1/CSF3/IGF1/CBL/NEDD4/SRC/PDGFRB/HCST	28
BP	GO:0048871	multicellular organismal homeostasis	45/427	485/18670	1.26971e-15	5.71769e-14	3.24285e-14	LEPR/NPR3/PIK3CA/RAC2/TLR4/BMP6/PTH1R/IL18/RAC3/EDNRB/CXCR4/SERPINA3/FABP4/NR1D2/CST4/TNFSF11/IL6/LEP/ADRB2/THRA/CSK/PRLH/IGHG3/S1PR1/NR4A3/PTPN11/SFTPA1/IL20RB/ALB/SFTPD/OXTR/NR1D1/AVPR2/AKT3/IGKC/PRKCA/ADIPOQ/RBP4/SRC/IL13/EDN2/IGHA1/LACRT/BPIFA1/ESRRG	45
BP	GO:0034612	response to tumor necrosis factor	36/427	312/18670	1.29336e-15	5.76141e-14	3.26765e-14	TNFRSF18/PSME2/LTB/CCL11/PSMB8/PSME1/CCL1/CCL17/CCL16/TNFRSF14/CCL8/NFKBIA/CCL19/TNFRSF13B/FABP4/CCL2/CCL25/CCL14/TNFSF11/CCL5/TNFRSF9/TNFRSF13C/PSMC3/PSMC4/CCL22/CD14/THBS1/NR1D1/CCL24/CCL3/TNFRSF21/ADIPOQ/CHUK/PSMD4/LTA/XCL2	36
BP	GO:0071219	cellular response to molecule of bacterial origin	30/427	212/18670	1.30635e-15	5.76141e-14	3.26765e-14	CXCL13/IL12B/TLR4/BMP6/IL18/NFKBIA/EDNRB/IL10/NOS2/CXCL9/CCL2/IL6/CCL5/IL36A/PPBP/IL24/CSF3/CD14/MIF/CXCL10/NR1D1/CCL3/CXCL11/PRKCA/CX3CR1/IL36G/SRC/TGFB1/LACRT/TLR1	30
BP	GO:1904894	positive regulation of STAT cascade	21/427	92/18670	1.38629e-15	6.05158e-14	3.43222e-14	TNFRSF18/GHR/IL12B/FLT3/IL18/IL10/IL6/CCL5/LEP/IL24/IFNG/CNTF/IL21/SOCS1/IGF1/IL6R/IL13/CTF1/FGFR3/IL26/IL7R	21
BP	GO:0048660	regulation of smooth muscle cell proliferation	27/427	169/18670	1.64265e-15	7.09824e-14	4.02585e-14	NPR3/PDGFD/NPR1/IL12B/VIP/TGFBR2/IL18/MMP9/IL10/OGN/PPARG/CALCRL/FGF2/IL6/CCL5/HBEGF/PAK1/S1PR1/NR4A3/IFNG/THBS1/IGF1/ADIPOQ/IL6R/IL13/PDGFRB/ELANE	27
BP	GO:0051047	positive regulation of secretion	42/427	428/18670	1.69302e-15	7.24275e-14	4.10781e-14	IGHD/NPR1/VIP/TLR4/CCL1/AVPR1A/BMP6/TNFRSF14/TFR2/EDNRB/CCL19/IL10/CXCL12/VEGFC/LRP1/TNFSF11/IL6/LEP/SCT/RASGRP1/PTPN11/IFNG/CD14/NMB/MIF/INHBB/IFNGR1/OXTR/MDK/IGF1/CCL3/MMP12/RBP4/SRC/CHUK/PTGER4/GRK2/IL13/TGFB1/IL26/LACRT/TLR1	42
BP	GO:0048017	inositol lipid-mediated signaling	28/427	184/18670	1.77313e-15	7.51035e-14	4.25958e-14	NPR3/ANGPT1/PDGFD/PIK3CA/FLT3/HGF/PTPN6/IL18/PLXNB1/TEK/CAT/FLT1/KDR/MYDGF/CCL5/FLT4/PDGFRA/PIK3R2/LEP/PDGFA/RASGRP1/CSF3/IGF1/CBL/NEDD4/SRC/PDGFRB/HCST	28
BP	GO:0071902	positive regulation of protein serine/threonine kinase activity	37/427	334/18670	1.9129e-15	7.93721e-14	4.50168e-14	GHR/PDGFD/FLT3/TLR4/HGF/PROK1/DAXX/CCL19/CXCR4/HRAS/BMP2/FLT1/FGF2/TNFSF11/PDGFA/ADRB2/PAK1/CSK/RASGRP1/MAP2K2/IGF2/PTPN11/IFNG/CD74/TGFBR1/MIF/THBS1/PAK3/IGF1/ADIPOQ/MAP3K8/SRC/TGFB1/PDGFRB/CD81/ELANE/NOD1	37
BP	GO:0007259	JAK-STAT cascade	26/427	156/18670	1.92957e-15	7.93721e-14	4.50168e-14	TNFRSF18/GHR/IL12B/FLT3/IFNK/IL18/IL10/CCL2/IL6/CCL5/IFNAR1/LEP/IL24/BCL3/IFNG/CNTF/IL21/SOCS1/IGF1/IFNA13/IFNA8/IL6R/IL13/CTF1/FGFR3/IL26	26
BP	GO:0042129	regulation of T cell proliferation	26/427	156/18670	1.92957e-15	7.93721e-14	4.50168e-14	CD209/IL12B/RAC2/TGFBR2/PTPN6/IL18/TNFRSF14/CCL19/IL10/IL6/CCL5/LEP/TNFRSF13C/IGF2/IL20RB/SOS1/SFTPD/IL21/CD3E/ZAP70/IGF1/IRF1/TNFRSF21/IL6R/TGFB1/CD81	26
BP	GO:0030098	lymphocyte differentiation	38/427	353/18670	2.01231e-15	8.19872e-14	4.65e-14	LEPR/TNFRSF18/IL12B/RELB/DLL4/FLT3/TGFBR2/PTPN6/IFNK/IL18/CD79A/CCL19/IL10/CD19/IL6/CD3D/CCR7/LEP/RASGRP1/BCL3/IFNG/CD74/IL1RL2/SOS1/CD8A/SOCS1/MDK/CD3E/ZAP70/SPINK5/IFNA13/IRF1/PGLYRP2/IFNA8/BLNK/PTGER4/TGFB1/IL7R	38
BP	GO:0048659	smooth muscle cell proliferation	27/427	171/18670	2.2237e-15	8.97451e-14	5.09e-14	NPR3/PDGFD/NPR1/IL12B/VIP/TGFBR2/IL18/MMP9/IL10/OGN/PPARG/CALCRL/FGF2/IL6/CCL5/HBEGF/PAK1/S1PR1/NR4A3/IFNG/THBS1/IGF1/ADIPOQ/IL6R/IL13/PDGFRB/ELANE	27
BP	GO:0048247	lymphocyte chemotaxis	18/427	64/18670	2.81903e-15	1.12708e-13	6.39238e-14	CXCL13/CCL11/CCL1/CCL17/CCL16/CCL8/CCL19/CCL2/CCL25/CCL14/CXCR3/CCL5/CCL22/CXCL10/CCL24/CCL3/CXCL11/XCL2	18
BP	GO:0045834	positive regulation of lipid metabolic process	25/427	146/18670	3.52416e-15	1.38315e-13	7.8447e-14	FLT3/AVPR1A/BMP6/CCL19/TEK/PPARG/FLT1/FGF2/CD19/ADM/CCR7/PDGFRA/SCT/NR4A3/IFNG/CD74/VAV3/NR1D1/ADIPOQ/SRC/TGFB1/PPARA/PDGFRB/FGFR3/CD81	25
BP	GO:1904892	regulation of STAT cascade	25/427	146/18670	3.52416e-15	1.38315e-13	7.8447e-14	TNFRSF18/GHR/IL12B/FLT3/IFNK/IL18/IL10/IL6/CCL5/LEP/IL24/BCL3/IFNG/CNTF/IL21/SOCS1/IGF1/IFNA13/IFNA8/IL6R/IL13/CTF1/FGFR3/IL26/IL7R	25
BP	GO:0002791	regulation of peptide secretion	45/427	500/18670	3.9157e-15	1.52285e-13	8.63702e-14	ANGPT1/ACVR1C/IGHD/TLR4/CCL1/BMP6/TNFRSF14/TFR2/CCL19/IL10/NOS2/VEGFC/LRP1/TNFSF11/IL6/CCL5/CCR7/IL27RA/LEP/SCT/RASGRP1/PTPN11/IFNG/CD74/CD14/MIF/INHBB/IFNGR1/SOCS1/MDK/NR1D1/IGF1/CCL3/MMP12/PRKCA/CD22/TNFRSF21/RBP4/SRC/CHUK/PTGER4/IL13/TGFB1/IL26/TLR1	45
BP	GO:0071222	cellular response to lipopolysaccharide	29/427	205/18670	3.97886e-15	1.53347e-13	8.69727e-14	CXCL13/IL12B/TLR4/BMP6/IL18/NFKBIA/EDNRB/IL10/NOS2/CXCL9/CCL2/IL6/CCL5/IL36A/PPBP/IL24/CSF3/CD14/MIF/CXCL10/NR1D1/CCL3/CXCL11/PRKCA/CX3CR1/IL36G/SRC/TGFB1/LACRT	29
BP	GO:0002683	negative regulation of immune system process	43/427	463/18670	5.49697e-15	2.09965e-13	1.19084e-13	ANGPT1/IL12B/TLR4/PTPN6/GPR17/TNFRSF14/PDCD1/NFKBIA/IL10/CXCL12/PPARG/TNFRSF13B/CCL2/CCL25/TAPBPL/IL27RA/SLIT2/BST2/MICB/CD74/IL20RB/CD14/SFTPD/MIF/SOCS1/THBS1/MDK/NR1D1/SPINK5/CCL3/MMP12/IRF1/DHX58/PGLYRP2/CD22/IL17D/TNFRSF21/ADIPOQ/PTGER4/TGFB1/CXCR2/NLRX1/IL7R	43
BP	GO:0046425	regulation of JAK-STAT cascade	24/427	137/18670	7.4509e-15	2.82079e-13	1.59984e-13	TNFRSF18/GHR/IL12B/FLT3/IFNK/IL18/IL10/IL6/CCL5/LEP/IL24/BCL3/IFNG/CNTF/IL21/SOCS1/IGF1/IFNA13/IFNA8/IL6R/IL13/CTF1/FGFR3/IL26	24
BP	GO:0046427	positive regulation of JAK-STAT cascade	20/427	89/18670	9.17705e-15	3.44381e-13	1.95319e-13	TNFRSF18/GHR/IL12B/FLT3/IL18/IL10/IL6/CCL5/LEP/IL24/IFNG/CNTF/IL21/SOCS1/IGF1/IL6R/IL13/CTF1/FGFR3/IL26	20
BP	GO:0001906	cell killing	26/427	168/18670	1.21685e-14	4.5267e-13	2.56737e-13	IL12B/HTN3/PTPN6/CD1A/RAET1G/IL18/NOS2/CD1B/RAET1E/LEP/DCD/CD1E/CAMP/RASGRP1/MICB/IFNG/DEFB132/IL21/GZMB/DEFB103B/MBL2/IL13/REG3G/ULBP2/ELANE/IL7R	26
BP	GO:1903532	positive regulation of secretion by cell	39/427	399/18670	2.07606e-14	7.61329e-13	4.31796e-13	IGHD/VIP/TLR4/CCL1/AVPR1A/BMP6/TNFRSF14/TFR2/CCL19/IL10/CXCL12/VEGFC/LRP1/TNFSF11/IL6/LEP/SCT/RASGRP1/PTPN11/IFNG/CD14/NMB/MIF/INHBB/IFNGR1/OXTR/MDK/IGF1/CCL3/MMP12/RBP4/SRC/CHUK/PTGER4/GRK2/IL13/TGFB1/IL26/TLR1	39
BP	GO:0090218	positive regulation of lipid kinase activity	14/427	36/18670	2.08218e-14	7.61329e-13	4.31796e-13	FLT3/CCL19/TEK/FLT1/FGF2/CD19/CCR7/PDGFRA/VAV3/SRC/TGFB1/PDGFRB/FGFR3/CD81	14
BP	GO:0071216	cellular response to biotic stimulus	30/427	236/18670	2.48093e-14	8.99442e-13	5.10129e-13	CXCL13/IL12B/TLR4/BMP6/IL18/NFKBIA/EDNRB/IL10/NOS2/CXCL9/CCL2/IL6/CCL5/IL36A/PPBP/IL24/CSF3/CD14/MIF/CXCL10/NR1D1/CCL3/CXCL11/PRKCA/CX3CR1/IL36G/SRC/TGFB1/LACRT/TLR1	30
BP	GO:0033002	muscle cell proliferation	30/427	239/18670	3.49037e-14	1.25477e-12	7.1166e-13	NPR3/ANGPT1/PDGFD/NPR1/IL12B/VIP/TGFBR2/IL18/MMP9/IL10/OGN/PPARG/CALCRL/FGF2/IL6/CCL5/HBEGF/PAK1/S1PR1/NR4A3/IFNG/TGFBR1/THBS1/IGF1/ADIPOQ/IL6R/RBP4/IL13/PDGFRB/ELANE	30
BP	GO:0032147	activation of protein kinase activity	35/427	333/18670	5.56838e-14	1.98513e-12	1.12589e-12	GHR/ANGPT1/IL12B/PIK3CA/TLR4/ANGPT4/HGF/TGFBR2/PROK1/DAXX/IL18/CCL19/CXCR4/BMP2/FGF2/TNFSF11/PAK6/CCL5/LEP/ADRB2/PAK1/MAP2K2/PTPN11/CD74/TGFBR1/SOCS1/THBS1/PAK3/IGF1/PAK4/MAP3K8/IL6R/SRC/CD81/NOD1	35
BP	GO:0042089	cytokine biosynthetic process	22/427	123/18670	6.43805e-14	2.2762e-12	1.29097e-12	LTB/IRF7/IL12B/TLR4/IL18/CMA1/IL10/IL6/TNFRSF13C/BCL3/IFNG/CD74/SFTPD/INHBB/IL21/THBS1/CD3E/IRF1/CX3CR1/ELANE/NOD1/TLR1	22
BP	GO:0090132	epithelium migration	36/427	354/18670	6.58097e-14	2.30766e-12	1.30881e-12	CXCL13/ANGPT1/PIK3CA/DLL4/ANGPT4/FGF7/TGFBR2/FGF8/NRP1/MMP9/TEK/PPARG/VEGFC/FGF2/ACVRL1/KDR/CALR/FLT4/SEMA3A/HBEGF/SLIT2/PTPN11/IFNG/LGMN/TGFBR1/NR4A1/PLXND1/THBS1/AKT3/S100P/PRKCA/SRC/TGFB1/SEMA5A/APOH/FGF16	36
BP	GO:0042107	cytokine metabolic process	22/427	124/18670	7.66394e-14	2.66556e-12	1.5118e-12	LTB/IRF7/IL12B/TLR4/IL18/CMA1/IL10/IL6/TNFRSF13C/BCL3/IFNG/CD74/SFTPD/INHBB/IL21/THBS1/CD3E/IRF1/CX3CR1/ELANE/NOD1/TLR1	22
BP	GO:0043405	regulation of MAP kinase activity	35/427	337/18670	7.95921e-14	2.74593e-12	1.55738e-12	GHR/PDGFD/FLT3/TLR4/HGF/PROK1/PTPN6/DAXX/CCL19/CXCR4/HRAS/BMP2/FLT1/FGF2/TNFSF11/PDGFA/PAK1/CSK/RASGRP1/MAP2K2/PTPN11/CD74/TGFBR1/MIF/THBS1/PAK3/IGF1/ADIPOQ/MAP3K8/SRC/TGFB1/PDGFRB/CD81/ELANE/NOD1	35
BP	GO:0043552	positive regulation of phosphatidylinositol 3-kinase activity	13/427	32/18670	9.15108e-14	3.13186e-12	1.77627e-12	FLT3/CCL19/TEK/FLT1/FGF2/CD19/CCR7/PDGFRA/VAV3/SRC/TGFB1/PDGFRB/FGFR3	13
BP	GO:0070665	positive regulation of leukocyte proliferation	23/427	139/18670	9.76311e-14	3.31481e-12	1.88003e-12	CD209/IL12B/TLR4/TGFBR2/IL18/CCL19/IL6/CCL5/LEP/TNFRSF13C/BST2/IGF2/CD74/MIF/VAV3/IL21/CD3E/ZAP70/IGF1/MPL/IL6R/IL13/CD81	23
BP	GO:0090130	tissue migration	36/427	360/18670	1.09781e-13	3.69798e-12	2.09735e-12	CXCL13/ANGPT1/PIK3CA/DLL4/ANGPT4/FGF7/TGFBR2/FGF8/NRP1/MMP9/TEK/PPARG/VEGFC/FGF2/ACVRL1/KDR/CALR/FLT4/SEMA3A/HBEGF/SLIT2/PTPN11/IFNG/LGMN/TGFBR1/NR4A1/PLXND1/THBS1/AKT3/S100P/PRKCA/SRC/TGFB1/SEMA5A/APOH/FGF16	36
BP	GO:0042098	T cell proliferation	26/427	184/18670	1.11587e-13	3.72945e-12	2.1152e-12	CD209/IL12B/RAC2/TGFBR2/PTPN6/IL18/TNFRSF14/CCL19/IL10/IL6/CCL5/LEP/TNFRSF13C/IGF2/IL20RB/SOS1/SFTPD/IL21/CD3E/ZAP70/IGF1/IRF1/TNFRSF21/IL6R/TGFB1/CD81	26
BP	GO:0009755	hormone-mediated signaling pathway	29/427	235/18670	1.46964e-13	4.87375e-12	2.7642e-12	LHCGR/CRHR2/RORB/RXRG/DAXX/SSTR1/RXFP2/CGB1/NR2F6/GCGR/PPARG/PGRMC2/NR1D2/CALR/NR3C1/PAK1/THRA/NR4A3/PTPN11/NR4A1/NR2F1/OSTN/NR1D1/NR5A2/NEDD4/SRC/ESR2/PPARA/ESRRG	29
BP	GO:0050871	positive regulation of B cell activation	23/427	142/18670	1.56401e-13	5.14678e-12	2.91906e-12	IGHD/TLR4/IGHG4/IL6/TNFRSF13C/IGLC2/IGHG3/TRBC2/IGHG1/CD74/MIF/VAV3/IL21/IGKC/IGLC7/IGHG2/IGLC6/IGLC3/IL13/TGFB1/IGHM/CD81/IGHA1	23
BP	GO:0009615	response to virus	34/427	326/18670	1.62141e-13	5.29494e-12	3.00309e-12	IRF7/IL12B/CCL11/IFNK/CCL8/CCL19/CXCL9/CXCL12/CXCR4/IL6/CCL5/IFNAR1/IKBKE/PENK/BST2/ISG20/BCL3/MICB/IFNG/CCL22/IFNGR1/CXCL10/ISG15/DUOX2/IFNA13/MMP12/IRF1/DHX58/IRF9/IFNA8/SRC/CHUK/NLRX1/BPIFA1	34
BP	GO:0050671	positive regulation of lymphocyte proliferation	22/427	130/18670	2.10554e-13	6.82386e-12	3.87023e-12	CD209/IL12B/TLR4/TGFBR2/IL18/CCL19/IL6/CCL5/LEP/TNFRSF13C/IGF2/CD74/MIF/VAV3/IL21/CD3E/ZAP70/IGF1/MPL/IL6R/IL13/CD81	22
BP	GO:0007187	G protein-coupled receptor signaling pathway, coupled to cyclic nucleotide second messenger	30/427	256/18670	2.19059e-13	7.04613e-12	3.99629e-12	GLP2R/NPR3/LHCGR/VIP/CRHR2/SSTR1/RXFP2/PTH1R/GNAI1/CXCL9/GCGR/CALCR/CCL2/CALCRL/ADM/ADRB2/S1PR1/ADM2/NOS1/CXCL10/AVPR2/CXCL11/PRKCA/GALR3/PTGFR/PTGER4/CORT/CALCB/XCR1/PTGER1	30
BP	GO:0050708	regulation of protein secretion	41/427	472/18670	2.29497e-13	7.32678e-12	4.15547e-12	ANGPT1/ACVR1C/IGHD/TLR4/CCL1/BMP6/TNFRSF14/CCL19/IL10/NOS2/VEGFC/LRP1/IL6/CCL5/CCR7/IL27RA/LEP/RASGRP1/PTPN11/IFNG/CD14/MIF/INHBB/IFNGR1/SOCS1/MDK/NR1D1/IGF1/CCL3/MMP12/PRKCA/CD22/TNFRSF21/RBP4/SRC/CHUK/PTGER4/IL13/TGFB1/IL26/TLR1	41
BP	GO:0032946	positive regulation of mononuclear cell proliferation	22/427	131/18670	2.4779e-13	7.8522e-12	4.45346e-12	CD209/IL12B/TLR4/TGFBR2/IL18/CCL19/IL6/CCL5/LEP/TNFRSF13C/IGF2/CD74/MIF/VAV3/IL21/CD3E/ZAP70/IGF1/MPL/IL6R/IL13/CD81	22
BP	GO:0010631	epithelial cell migration	35/427	351/18670	2.66348e-13	8.3782e-12	4.75179e-12	CXCL13/ANGPT1/PIK3CA/DLL4/ANGPT4/FGF7/TGFBR2/NRP1/MMP9/TEK/PPARG/VEGFC/FGF2/ACVRL1/KDR/CALR/FLT4/SEMA3A/HBEGF/SLIT2/PTPN11/IFNG/LGMN/TGFBR1/NR4A1/PLXND1/THBS1/AKT3/S100P/PRKCA/SRC/TGFB1/SEMA5A/APOH/FGF16	35
BP	GO:0042531	positive regulation of tyrosine phosphorylation of STAT protein	17/427	71/18670	3.12165e-13	9.74775e-12	5.52855e-12	TNFRSF18/GHR/IL12B/FLT3/IL18/IL6/CCL5/LEP/IL24/IFNG/CNTF/IL21/IGF1/IL6R/IL13/CTF1/FGFR3	17
BP	GO:0042509	regulation of tyrosine phosphorylation of STAT protein	18/427	83/18670	3.92569e-13	1.21696e-11	6.90214e-12	TNFRSF18/GHR/IL12B/FLT3/IL18/IL6/CCL5/LEP/IL24/IFNG/CNTF/IL21/SOCS1/IGF1/IL6R/IL13/CTF1/FGFR3	18
BP	GO:0007260	tyrosine phosphorylation of STAT protein	18/427	86/18670	7.52759e-13	2.30868e-11	1.30939e-11	TNFRSF18/GHR/IL12B/FLT3/IL18/IL6/CCL5/LEP/IL24/IFNG/CNTF/IL21/SOCS1/IGF1/IL6R/IL13/CTF1/FGFR3	18
BP	GO:0043550	regulation of lipid kinase activity	16/427	64/18670	7.58758e-13	2.30868e-11	1.30939e-11	FLT3/CCL19/TEK/FLT1/FGF2/CD19/CCR7/PDGFRA/PIK3R2/VAV3/SOCS1/SRC/TGFB1/PDGFRB/FGFR3/CD81	16
BP	GO:0002699	positive regulation of immune effector process	27/427	216/18670	7.60925e-13	2.30868e-11	1.30939e-11	IL12B/RAC2/TLR4/IL1R1/CD1A/RAET1G/IL18/TNFRSF14/CCL19/CD1B/IL6/RAET1E/CD1E/RASGRP1/NR4A3/MICB/IFNG/CD74/MIF/IL21/DHX58/RBP4/IL13/TGFB1/LTA/ULBP2/CD81	27
BP	GO:0002703	regulation of leukocyte mediated immunity	26/427	201/18670	9.15608e-13	2.75843e-11	1.56448e-11	IL12B/RAC2/TLR4/IL1R1/PTPN6/CD1A/RAET1G/IL18/IL10/CD1B/IL6/IL27RA/RAET1E/LEP/CD1E/RASGRP1/BST2/MICB/IL20RB/IL21/IL13/TGFB1/LTA/ULBP2/CD81/IL7R	26
BP	GO:0019722	calcium-mediated signaling	27/427	218/18670	9.51132e-13	2.84541e-11	1.61381e-11	ACKR3/ACKR4/AVPR1A/EDNRB/CXCR4/KDR/TNFSF11/CXCR3/CCR7/ACKR2/NOS1/CD3E/ZAP70/NR5A2/IGF1/CCL3/CD22/CX3CR1/PTGFR/CXCR6/CXCR2/NFATC3/EDN2/NFAT5/LACRT/XCR1/CXCR1	27
BP	GO:0043551	regulation of phosphatidylinositol 3-kinase activity	15/427	55/18670	9.90841e-13	2.94362e-11	1.66951e-11	FLT3/CCL19/TEK/FLT1/FGF2/CD19/CCR7/PDGFRA/PIK3R2/VAV3/SOCS1/SRC/TGFB1/PDGFRB/FGFR3	15
BP	GO:0048661	positive regulation of smooth muscle cell proliferation	19/427	101/18670	1.31329e-12	3.87466e-11	2.19756e-11	PDGFD/TGFBR2/IL18/MMP9/IL10/CALCRL/FGF2/IL6/CCL5/HBEGF/PAK1/S1PR1/NR4A3/THBS1/IGF1/IL6R/IL13/PDGFRB/ELANE	19
BP	GO:0031295	T cell costimulation	15/427	56/18670	1.32536e-12	3.8835e-11	2.20257e-11	PIK3CA/PTPN6/TNFRSF14/PDCD1/CCL19/CCR7/PAK1/TNFRSF13C/CSK/PTPN11/CD3E/PAK3/MAP3K8/SRC/CD81	15
BP	GO:0030217	T cell differentiation	28/427	240/18670	1.57865e-12	4.56315e-11	2.58804e-11	LEPR/TNFRSF18/IL12B/RELB/DLL4/TGFBR2/IL18/CCL19/IL6/CD3D/CCR7/LEP/RASGRP1/BCL3/IFNG/CD74/IL1RL2/SOS1/CD8A/SOCS1/MDK/CD3E/ZAP70/SPINK5/IRF1/PTGER4/TGFB1/IL7R	28
BP	GO:0050663	cytokine secretion	28/427	240/18670	1.57865e-12	4.56315e-11	2.58804e-11	ANGPT1/IGHD/TLR4/CCL1/TNFRSF14/CCL19/IL10/NOS2/LRP1/CCR7/IL27RA/LEP/RASGRP1/IFNG/CD14/MIF/IFNGR1/SOCS1/MDK/ISG15/CCL3/MMP12/TNFRSF21/SRC/CHUK/PTGER4/IL26/TLR1	28
BP	GO:0031294	lymphocyte costimulation	15/427	57/18670	1.76152e-12	5.05758e-11	2.86846e-11	PIK3CA/PTPN6/TNFRSF14/PDCD1/CCL19/CCR7/PAK1/TNFRSF13C/CSK/PTPN11/CD3E/PAK3/MAP3K8/SRC/CD81	15
BP	GO:1903727	positive regulation of phospholipid metabolic process	14/427	48/18670	2.05982e-12	5.8746e-11	3.33184e-11	FLT3/CCL19/TEK/FLT1/FGF2/CD19/CCR7/PDGFRA/VAV3/SRC/TGFB1/PDGFRB/FGFR3/CD81	14
BP	GO:0071346	cellular response to interferon-gamma	24/427	180/18670	3.614e-12	1.02389e-10	5.80708e-11	IRF7/IL12B/TLR4/CCL11/CCL1/CCL17/CCL16/CCL8/CCL19/NOS2/PPARG/CCL2/CCL25/CCL14/CCL5/IFNG/CCL22/IFNGR1/SOCS1/CCL24/CCL3/IRF1/IRF9/XCL2	24
BP	GO:0002706	regulation of lymphocyte mediated immunity	22/427	149/18670	3.65817e-12	1.02958e-10	5.83939e-11	IL12B/IL1R1/PTPN6/CD1A/RAET1G/IL18/IL10/CD1B/IL6/IL27RA/RAET1E/LEP/CD1E/RASGRP1/MICB/IL20RB/IL21/TGFB1/LTA/ULBP2/CD81/IL7R	22
BP	GO:0048545	response to steroid hormone	35/427	385/18670	3.90642e-12	1.09227e-10	6.19491e-11	FLT3/RORB/RXRG/TGFBR2/DAXX/AVPR1A/BMP6/NR2F6/IL10/PPARG/CALCR/PGRMC2/NR1D2/IL6/CALR/ADM/NR3C1/PAK1/THRA/SLIT2/NR4A3/NR4A1/NR2F1/OXTR/THBS1/MDK/NR1D1/NR5A2/ADIPOQ/NEDD4/SRC/TGFB1/ESR2/PPARA/ESRRG	35
BP	GO:0019935	cyclic-nucleotide-mediated signaling	26/427	215/18670	4.40747e-12	1.22436e-10	6.9441e-11	LHCGR/ADCYAP1R1/NPR1/VIP/RXFP2/PTH1R/GNAI1/EDNRB/CXCL9/SCTR/GCGR/CALCR/CALCRL/ADM/ADRB2/SCT/ADM2/NOS1/CXCL10/THBS1/CXCL11/PRKCA/PTGFR/PTGER4/CALCB/PTGER1	26
BP	GO:0042100	B cell proliferation	18/427	95/18670	4.53962e-12	1.25294e-10	7.10616e-11	TLR4/IFNK/CD79A/IL10/TNFRSF13B/CD19/TNFRSF13C/CD74/MIF/VAV3/IL21/IFNA13/CD22/TNFRSF21/IFNA8/IL13/CD81/IL7R	18
BP	GO:0002793	positive regulation of peptide secretion	30/427	288/18670	4.70273e-12	1.28963e-10	7.3143e-11	IGHD/TLR4/CCL1/BMP6/TNFRSF14/TFR2/CCL19/IL10/VEGFC/LRP1/TNFSF11/IL6/SCT/RASGRP1/IFNG/CD14/MIF/IFNGR1/MDK/IGF1/CCL3/MMP12/RBP4/SRC/CHUK/PTGER4/IL13/TGFB1/IL26/TLR1	30
BP	GO:0019730	antimicrobial humoral response	20/427	122/18670	4.88607e-12	1.3255e-10	7.51774e-11	CXCL13/GALP/HTN3/CXCL9/DCD/CAMP/PPBP/BCL3/SFTPD/CXCL10/SPINK5/DEFB103B/CXCL11/PGLYRP2/SPAG11A/IGHM/REG3G/IGHA1/ELANE/BPIFA1	20
BP	GO:0034341	response to interferon-gamma	25/427	199/18670	4.8955e-12	1.3255e-10	7.51774e-11	IRF7/IL12B/TLR4/CCL11/CCL1/CCL17/CCL16/CCL8/CCL19/NOS2/PPARG/CCL2/CCL25/CCL14/CCL5/BST2/IFNG/CCL22/IFNGR1/SOCS1/CCL24/CCL3/IRF1/IRF9/XCL2	25
BP	GO:0007162	negative regulation of cell adhesion	30/427	289/18670	5.13858e-12	1.38257e-10	7.84139e-11	ANGPT1/PTPN6/BMP6/TNFRSF14/PLXNB1/IL10/CXCL12/CCL25/BMP2/ACVRL1/LRP1/PLXNA4/PTPN11/CD74/IL20RB/PLXND1/SFTPD/SOCS1/THBS1/MDK/MMP12/IRF1/PLXNB3/TNFRSF21/ADIPOQ/SRC/TGFB1/SEMA5A/PPARA/SEMA6A	30
BP	GO:0016064	immunoglobulin mediated immune response	26/427	218/18670	6.0689e-12	1.62267e-10	9.20317e-11	IGHD/IRF7/PTPN6/IL10/IGHG4/CD19/IL27RA/IGLC2/IGHG3/TRBC2/BCL3/IGHG1/CD74/IGKC/IGLC7/IGHG2/C8G/IGLC6/MBL2/IGLC3/MASP2/TGFB1/IGHM/LTA/CD81/IGHA1	26
BP	GO:0002526	acute inflammatory response	26/427	220/18670	7.48819e-12	1.98972e-10	1.12849e-10	TFR2/EDNRB/SERPINA3/PPARG/IGHG4/TNFSF11/CD19/IL6/CCR7/IGLC2/IGHG3/IGHG1/IL20RB/IGKC/IGLC7/IGHG2/C8G/IGLC6/MBL2/IL6R/IGLC3/CXCR2/REG3G/CD81/ELANE/C3AR1	26
BP	GO:0070482	response to oxygen levels	35/427	394/18670	7.54446e-12	1.9923e-10	1.12995e-10	PSME2/VEGFD/ANGPT4/TGFBR2/PSMB8/PSME1/NDRG1/NOS2/CXCL12/TEK/CXCR4/PPARG/CAT/VEGFC/BMP2/ACVRL1/ADM/LEP/PENK/PAK1/PSMC3/PSMC4/ANGPTL4/NOS1/OXTR/THBS1/MPL/CBL/ADIPOQ/SRC/PSMD4/TGFB1/LTA/PPARA/PDGFRB	35
BP	GO:0007188	adenylate cyclase-modulating G protein-coupled receptor signaling pathway	26/427	221/18670	8.31024e-12	2.16776e-10	1.22947e-10	GLP2R/NPR3/LHCGR/VIP/CRHR2/RXFP2/PTH1R/GNAI1/CXCL9/GCGR/CALCR/CALCRL/ADM/ADRB2/S1PR1/ADM2/NOS1/CXCL10/AVPR2/CXCL11/PRKCA/PTGFR/PTGER4/CORT/CALCB/PTGER1	26
BP	GO:0019724	B cell mediated immunity	26/427	221/18670	8.31024e-12	2.16776e-10	1.22947e-10	IGHD/IRF7/PTPN6/IL10/IGHG4/CD19/IL27RA/IGLC2/IGHG3/TRBC2/BCL3/IGHG1/CD74/IGKC/IGLC7/IGHG2/C8G/IGLC6/MBL2/IGLC3/MASP2/TGFB1/IGHM/LTA/CD81/IGHA1	26
BP	GO:0040013	negative regulation of locomotion	35/427	396/18670	8.7087e-12	2.25793e-10	1.28061e-10	CXCL13/ACVR1C/DLL4/ANGPT4/NRP1/SEMA6D/SEMA3B/CXCL12/PPARG/CCL2/CCL25/FGF2/ACVRL1/LRP1/CALR/IL27RA/SEMA3A/SLIT2/TIE1/BST2/IL24/CD74/SEMA3F/MIF/THBS1/SEMA3D/CX3CR1/PLXNB3/ADIPOQ/PTGER4/TGFB1/SEMA5A/SEMA6A/APOH/ELANE	35
BP	GO:0032609	interferon-gamma production	19/427	113/18670	1.05645e-11	2.72258e-10	1.54414e-10	IL12B/TLR4/IL1R1/IL18/IL10/HRAS/CCR7/IL27RA/TNFRSF13C/RASGRP1/BCL3/IL20RB/CD14/IL21/AVPR2/CD3E/ISG15/IL6R/LTA	19
BP	GO:0002758	innate immune response-activating signal transduction	30/427	298/18670	1.12102e-11	2.8717e-10	1.62872e-10	PSME2/CD209/IRF7/RELB/TLR4/PSMB8/PSME1/NFKBIA/HRAS/IKBKE/PAK1/PSMC3/PSMC4/LGMN/SFTPA1/CD14/COLEC12/SFTPD/NR1D1/PAK3/IRF1/DHX58/PGLYRP2/SRC/CHUK/PSMD4/REG3G/NOD1/NLRX1/TLR1	30
BP	GO:1903725	regulation of phospholipid metabolic process	17/427	88/18670	1.29417e-11	3.2955e-10	1.86908e-10	FLT3/CCL19/TEK/FLT1/FGF2/CD19/CCR7/PDGFRA/PIK3R2/PDGFA/VAV3/SOCS1/SRC/TGFB1/PDGFRB/FGFR3/CD81	17
BP	GO:0032649	regulation of interferon-gamma production	18/427	101/18670	1.34404e-11	3.40226e-10	1.92963e-10	IL12B/TLR4/IL1R1/IL18/IL10/HRAS/CCR7/IL27RA/TNFRSF13C/RASGRP1/BCL3/IL20RB/CD14/IL21/CD3E/ISG15/IL6R/LTA	18
BP	GO:0002819	regulation of adaptive immune response	22/427	160/18670	1.56507e-11	3.91543e-10	2.22068e-10	IRF7/IL12B/IL1R1/PTPN6/CD1A/IL18/TNFRSF14/CCL19/IL10/CD1B/IL6/IL27RA/TNFRSF13C/CD1E/IL20RB/IRF1/IL6R/CD48/TGFB1/LTA/CD81/IL7R	22
BP	GO:0032680	regulation of tumor necrosis factor production	22/427	160/18670	1.56507e-11	3.91543e-10	2.22068e-10	ANGPT1/IL12B/TLR4/PTPN6/CCL19/IL10/IL27RA/LEP/RASGRP1/BCL3/PTPN11/IFNG/CD14/MIF/IFNGR1/THBS1/IGF1/CCL3/CX3CR1/ADIPOQ/NOD1/TLR1	22
BP	GO:0050707	regulation of cytokine secretion	25/427	210/18670	1.6252e-11	4.04221e-10	2.29259e-10	ANGPT1/IGHD/TLR4/CCL1/TNFRSF14/CCL19/IL10/LRP1/CCR7/IL27RA/RASGRP1/IFNG/CD14/MIF/IFNGR1/SOCS1/MDK/CCL3/MMP12/TNFRSF21/SRC/CHUK/PTGER4/IL26/TLR1	25
BP	GO:0051271	negative regulation of cellular component movement	34/427	384/18670	1.66606e-11	4.1199e-10	2.33665e-10	CXCL13/ACVR1C/DLL4/ANGPT4/NRP1/SEMA6D/SEMA3B/CXCL12/PPARG/CCL2/CCL25/FGF2/ACVRL1/LRP1/CALR/IL27RA/SEMA3A/SLIT2/TIE1/BST2/IL24/CD74/SEMA3F/MIF/THBS1/SEMA3D/CX3CR1/PLXNB3/ADIPOQ/PTGER4/TGFB1/SEMA5A/SEMA6A/APOH	34
BP	GO:1903706	regulation of hemopoiesis	38/427	475/18670	2.1671e-11	5.32807e-10	3.02187e-10	TNFRSF18/PSME2/IRF7/IL12B/TLR4/TGFBR2/PSMB8/PSME1/PTPN6/IL18/NFKBIA/CCL19/TNFSF11/RASGRP1/PSMC3/NR4A3/PSMC4/IFNG/CSF3/CD74/IL1RL2/SOS1/SOCS1/THBS1/MDK/ZAP70/ISG15/SPINK5/CCL3/MPL/IRF1/PRKCA/PGLYRP2/IL17D/ADIPOQ/PSMD4/TGFB1/IL7R	38
BP	GO:0032640	tumor necrosis factor production	22/427	163/18670	2.27682e-11	5.53423e-10	3.1388e-10	ANGPT1/IL12B/TLR4/PTPN6/CCL19/IL10/IL27RA/LEP/RASGRP1/BCL3/PTPN11/IFNG/CD14/MIF/IFNGR1/THBS1/IGF1/CCL3/CX3CR1/ADIPOQ/NOD1/TLR1	22
BP	GO:1903555	regulation of tumor necrosis factor superfamily cytokine production	22/427	163/18670	2.27682e-11	5.53423e-10	3.1388e-10	ANGPT1/IL12B/TLR4/PTPN6/CCL19/IL10/IL27RA/LEP/RASGRP1/BCL3/PTPN11/IFNG/CD14/MIF/IFNGR1/THBS1/IGF1/CCL3/CX3CR1/ADIPOQ/NOD1/TLR1	22
BP	GO:0019216	regulation of lipid metabolic process	35/427	410/18670	2.31511e-11	5.59549e-10	3.17355e-10	FLT3/AVPR1A/BMP6/CCL19/TEK/SERPINA3/PPARG/BMP2/FLT1/NR1D2/FGF2/CD19/ADM/CCR7/PDGFRA/PIK3R2/LEP/PDGFA/THRA/SCT/NR4A3/IFNG/CD74/ANGPTL4/VAV3/SOCS1/NR1D1/TNFRSF21/ADIPOQ/SRC/TGFB1/PPARA/PDGFRB/FGFR3/CD81	35
BP	GO:0008037	cell recognition	25/427	215/18670	2.73156e-11	6.56495e-10	3.72339e-10	CLEC4M/CD209/IGHD/NRP1/CCL19/CXCR4/IGHG4/ROBO3/CCR7/SEMA3A/IGLC2/IGHG3/TRBC2/IGHG1/COLEC12/IGKC/IGLC7/IGHG2/TNFRSF21/IGLC6/IGLC3/SEMA5A/IGHM/CD81/IGHA1	25
BP	GO:0036293	response to decreased oxygen levels	33/427	370/18670	2.75619e-11	6.58714e-10	3.73597e-10	PSME2/VEGFD/ANGPT4/TGFBR2/PSMB8/PSME1/NDRG1/NOS2/CXCL12/TEK/CXCR4/CAT/VEGFC/BMP2/ACVRL1/ADM/LEP/PENK/PAK1/PSMC3/PSMC4/ANGPTL4/NOS1/OXTR/THBS1/MPL/CBL/ADIPOQ/SRC/PSMD4/TGFB1/LTA/PPARA	33
BP	GO:0043434	response to peptide hormone	36/427	436/18670	3.06924e-11	7.29456e-10	4.13719e-10	GLP2R/GHR/LHCGR/ACVR1C/PIK3CA/CRHR2/GALP/GNAI1/KL/EDNRB/IL10/GCGR/CXCL12/TEK/PPARG/CAT/ADM/PIK3R2/LEP/PAK1/CSK/PRLH/NR4A3/IGF2/PTPN11/NR4A1/SOS1/INHBB/OXTR/SOCS1/ADIPOQ/SRC/CHUK/TGFB1/PPARA/REG3G	36
BP	GO:0008217	regulation of blood pressure	23/427	182/18670	3.13503e-11	7.40975e-10	4.20252e-10	NPR3/NPR1/AVPR1A/CMA1/EDNRB/NOS2/GCGR/PPARG/VEGFC/ACVRL1/ADM/LEP/ADRB2/ADM2/UTS2B/NOS1/OXTR/AVPR2/QRFP/UTS2/ADIPOQ/PPARA/EDN2	23
BP	GO:0010632	regulation of epithelial cell migration	29/427	291/18670	3.1986e-11	7.51847e-10	4.26419e-10	CXCL13/ANGPT1/DLL4/ANGPT4/FGF7/TGFBR2/NRP1/MMP9/TEK/PPARG/VEGFC/FGF2/ACVRL1/KDR/CALR/FLT4/SEMA3A/HBEGF/SLIT2/IFNG/LGMN/THBS1/AKT3/PRKCA/SRC/TGFB1/SEMA5A/APOH/FGF16	29
BP	GO:0071706	tumor necrosis factor superfamily cytokine production	22/427	168/18670	4.17313e-11	9.75555e-10	5.53297e-10	ANGPT1/IL12B/TLR4/PTPN6/CCL19/IL10/IL27RA/LEP/RASGRP1/BCL3/PTPN11/IFNG/CD14/MIF/IFNGR1/THBS1/IGF1/CCL3/CX3CR1/ADIPOQ/NOD1/TLR1	22
BP	GO:0050852	T cell receptor signaling pathway	24/427	202/18670	4.34759e-11	1.01081e-09	5.73294e-10	PSME2/PIK3CA/PSMB8/PSME1/PTPN6/HRAS/TRAV19/CD3D/CCR7/PIK3R2/TRAV29DV5/PAK1/CSK/PSMC3/PSMC4/CD3E/ZAP70/PAK3/TNFRSF21/CHUK/PSMD4/CD247/CD81/TRAC	24
BP	GO:0001818	negative regulation of cytokine production	29/427	296/18670	4.84067e-11	1.11937e-09	6.34865e-10	ANGPT1/IL12B/RELB/TLR4/HGF/PTPN6/IL10/IL6/IKBKE/IL27RA/CSK/BST2/BCL3/IFNG/IL20RB/SFTPD/INHBB/THBS1/IGF1/ISG15/DHX58/CX3CR1/TNFRSF21/ADIPOQ/PTGER4/IL13/TGFB1/ELANE/NLRX1	29
BP	GO:0006898	receptor-mediated endocytosis	30/427	316/18670	4.87972e-11	1.12234e-09	6.36546e-10	ACKR3/ANGPT1/TGFBR2/MASP1/TFR2/CCL19/IGF2R/CALCRL/LRP1/CALR/ADM/ADRB2/IGLC2/ALB/CD14/COLEC12/SFTPD/LMBR1L/IGKC/IGLC7/CBL/IGLC6/NEDD4/IGLC3/HSP90AA1/GRK2/CXCR2/CD81/IGHA1/CXCR1	30
BP	GO:0019933	cAMP-mediated signaling	23/427	187/18670	5.48174e-11	1.25156e-09	7.09837e-10	LHCGR/ADCYAP1R1/VIP/RXFP2/PTH1R/GNAI1/CXCL9/SCTR/GCGR/CALCR/CALCRL/ADM/ADRB2/SCT/ADM2/NOS1/CXCL10/CXCL11/PRKCA/PTGFR/PTGER4/CALCB/PTGER1	23
BP	GO:0071526	semaphorin-plexin signaling pathway	12/427	40/18670	5.50008e-11	1.25156e-09	7.09837e-10	NRP1/SEMA6D/PLXNB1/SEMA3B/SEMA3A/PLXNA4/SEMA3F/PLXND1/SEMA3D/PLXNB3/SEMA5A/SEMA6A	12
BP	GO:0050715	positive regulation of cytokine secretion	20/427	139/18670	5.74247e-11	1.2998e-09	7.37198e-10	IGHD/TLR4/CCL1/TNFRSF14/CCL19/IL10/LRP1/RASGRP1/IFNG/CD14/MIF/IFNGR1/MDK/CCL3/MMP12/SRC/CHUK/PTGER4/IL26/TLR1	20
BP	GO:0038093	Fc receptor signaling pathway	26/427	241/18670	5.92495e-11	1.33004e-09	7.54346e-10	PSME2/PIK3CA/PSMB8/PSME1/IGHG4/PIK3R2/PAK1/IGLC2/IGHG3/PSMC3/NR4A3/PSMC4/IGHG1/SOS1/VAV3/IGKC/IGLC7/IGHG2/IGLC6/IGLC3/SRC/CHUK/PSMD4/HSP90AA1/NFATC3/CD247	26
BP	GO:0010634	positive regulation of epithelial cell migration	22/427	171/18670	5.93822e-11	1.33004e-09	7.54346e-10	ANGPT1/ANGPT4/FGF7/TGFBR2/NRP1/MMP9/TEK/VEGFC/FGF2/KDR/CALR/FLT4/HBEGF/IFNG/LGMN/THBS1/AKT3/PRKCA/SRC/TGFB1/SEMA5A/FGF16	22
BP	GO:0002218	activation of innate immune response	30/427	319/18670	6.16835e-11	1.37439e-09	7.79499e-10	PSME2/CD209/IRF7/RELB/TLR4/PSMB8/PSME1/NFKBIA/HRAS/IKBKE/PAK1/PSMC3/PSMC4/LGMN/SFTPA1/CD14/COLEC12/SFTPD/NR1D1/PAK3/IRF1/DHX58/PGLYRP2/SRC/CHUK/PSMD4/REG3G/NOD1/NLRX1/TLR1	30
BP	GO:0043900	regulation of multi-organism process	34/427	405/18670	7.11073e-11	1.57615e-09	8.93931e-10	ACVR1C/IL12B/VIP/BMP6/CCL8/EDNRB/NOS2/CXCR4/IGF2R/CALR/CCL5/BST2/ISG20/PSMC3/MICB/IFNG/CD74/SFTPD/MIF/INHBB/OXTR/NR5A2/IGF1/ISG15/SPINK5/CCL3/MMP12/DHX58/PRKCA/MBL2/NOD1/NLRX1/LACRT/BPIFA1	34
BP	GO:0019882	antigen processing and presentation	25/427	226/18670	8.12221e-11	1.79107e-09	1.01583e-09	PSME2/CLEC4M/CD209/TAPBP/RELB/PSMB8/PSME1/CD1A/CCL19/CD1B/TAPBPL/CALR/CCR7/TAP1/CD1E/PSMC3/PSMC4/CD74/LGMN/CD8A/THBS1/CHUK/PSMD4/PDIA3/NOD1	25
BP	GO:0072677	eosinophil migration	10/427	25/18670	8.48331e-11	1.86111e-09	1.05555e-09	CCL11/CCL1/CCL16/CCL8/CCL2/CCL5/CCL22/CCL24/CCL3/PTGER4	10
BP	GO:0001894	tissue homeostasis	25/427	227/18670	8.93766e-11	1.95078e-09	1.10641e-09	RAC2/TLR4/PTH1R/RAC3/SERPINA3/CST4/TNFSF11/IL6/ADRB2/CSK/PRLH/IGHG3/S1PR1/PTPN11/SFTPA1/IL20RB/ALB/SFTPD/AKT3/IGKC/PRKCA/RBP4/SRC/IGHA1/LACRT	25
BP	GO:0002440	production of molecular mediator of immune response	28/427	286/18670	1.07083e-10	2.32539e-09	1.31887e-09	ANGPT1/IL12B/TLR4/IL1R1/RAET1G/IL18/TNFRSF14/IL10/IL6/TRAV19/IL27RA/TRDV1/TRDV2/BST2/NR4A3/CD74/MIF/SPINK5/IGKC/TRAV18/CD22/RBP4/IL13/TGFB1/TRDV3/CD81/ELANE/IL7R	28
BP	GO:0042035	regulation of cytokine biosynthetic process	18/427	114/18670	1.09873e-10	2.37393e-09	1.3464e-09	LTB/IL12B/TLR4/IL10/IL6/TNFRSF13C/BCL3/IFNG/CD74/SFTPD/INHBB/IL21/THBS1/CD3E/IRF1/CX3CR1/ELANE/TLR1	18
BP	GO:0051781	positive regulation of cell division	16/427	87/18670	1.13708e-10	2.44444e-09	1.38639e-09	PDGFD/VEGFD/FGF7/PROK1/FGF8/CAT/VEGFC/FGF2/PDGFA/BTC/PPBP/IGF2/MDK/FGF3/TGFB1/FGF6	16
BP	GO:0050853	B cell receptor signaling pathway	19/427	129/18670	1.15269e-10	2.46561e-09	1.3984e-09	IGHD/PTPN6/CD79A/IGHG4/CD19/IGLC2/IGHG3/TRBC2/IGHG1/VAV3/IGKC/IGLC7/IGHG2/CD22/IGLC6/IGLC3/IGHM/CD81/IGHA1	19
BP	GO:0050714	positive regulation of protein secretion	27/427	268/18670	1.21491e-10	2.58577e-09	1.46655e-09	IGHD/TLR4/CCL1/BMP6/TNFRSF14/CCL19/IL10/VEGFC/LRP1/IL6/RASGRP1/IFNG/CD14/MIF/IFNGR1/MDK/IGF1/CCL3/MMP12/RBP4/SRC/CHUK/PTGER4/IL13/TGFB1/IL26/TLR1	27
BP	GO:0050922	negative regulation of chemotaxis	14/427	64/18670	1.46436e-10	3.10126e-09	1.75891e-09	CXCL13/NRP1/SEMA6D/SEMA3B/CCL2/SEMA3A/SLIT2/SEMA3F/MIF/THBS1/SEMA3D/SEMA5A/SEMA6A/ELANE	14
BP	GO:0032729	positive regulation of interferon-gamma production	14/427	65/18670	1.82788e-10	3.85205e-09	2.18473e-09	IL12B/TLR4/IL1R1/IL18/HRAS/IL27RA/TNFRSF13C/RASGRP1/BCL3/CD14/IL21/CD3E/IL6R/LTA	14
BP	GO:0043542	endothelial cell migration	27/427	273/18670	1.84859e-10	3.87659e-09	2.19865e-09	CXCL13/ANGPT1/PIK3CA/DLL4/ANGPT4/NRP1/TEK/PPARG/VEGFC/FGF2/ACVRL1/KDR/CALR/FLT4/SLIT2/LGMN/TGFBR1/NR4A1/PLXND1/THBS1/AKT3/S100P/PRKCA/TGFB1/SEMA5A/APOH/FGF16	27
BP	GO:0002455	humoral immune response mediated by circulating immunoglobulin	20/427	150/18670	2.33474e-10	4.8722e-09	2.76332e-09	IGHD/PTPN6/IGHG4/IGLC2/IGHG3/TRBC2/BCL3/IGHG1/IGKC/IGLC7/IGHG2/C8G/IGLC6/MBL2/IGLC3/MASP2/IGHM/LTA/CD81/IGHA1	20
BP	GO:0001666	response to hypoxia	31/427	359/18670	2.52074e-10	5.23482e-09	2.96899e-09	PSME2/VEGFD/ANGPT4/TGFBR2/PSMB8/PSME1/NDRG1/NOS2/CXCL12/TEK/CXCR4/CAT/VEGFC/BMP2/ACVRL1/ADM/LEP/PENK/PAK1/PSMC3/PSMC4/ANGPTL4/NOS1/THBS1/MPL/ADIPOQ/SRC/PSMD4/TGFB1/LTA/PPARA	31
BP	GO:0042108	positive regulation of cytokine biosynthetic process	14/427	67/18670	2.81319e-10	5.81393e-09	3.29744e-09	LTB/IL12B/TLR4/IL6/TNFRSF13C/BCL3/IFNG/CD74/IL21/THBS1/CD3E/IRF1/ELANE/TLR1	14
BP	GO:0030522	intracellular receptor signaling pathway	27/427	280/18670	3.27174e-10	6.72908e-09	3.81648e-09	IRF7/RORB/TLR4/RXRG/DAXX/NR2F6/NFKBIA/PPARG/NR1D2/CALR/LEP/NR3C1/PAK1/THRA/NR4A3/NR4A1/NR2F1/NR1D1/NR5A2/DHX58/NEDD4/SRC/ESR2/PPARA/NOD1/NLRX1/ESRRG	27
BP	GO:0001909	leukocyte mediated cytotoxicity	17/427	107/18670	3.29068e-10	6.73565e-09	3.8202e-09	IL12B/PTPN6/CD1A/RAET1G/IL18/NOS2/CD1B/RAET1E/LEP/CD1E/RASGRP1/MICB/IL21/GZMB/ULBP2/ELANE/IL7R	17
BP	GO:0048245	eosinophil chemotaxis	9/427	21/18670	3.62854e-10	7.39185e-09	4.19237e-09	CCL11/CCL1/CCL16/CCL8/CCL2/CCL5/CCL22/CCL24/CCL3	9
BP	GO:0048846	axon extension involved in axon guidance	11/427	37/18670	3.94542e-10	7.96157e-09	4.51549e-09	NRP1/SEMA6D/SEMA3B/CXCL12/SEMA3A/PLXNA4/SLIT2/SEMA3F/SEMA3D/SEMA5A/SEMA6A	11
BP	GO:1902284	neuron projection extension involved in neuron projection guidance	11/427	37/18670	3.94542e-10	7.96157e-09	4.51549e-09	NRP1/SEMA6D/SEMA3B/CXCL12/SEMA3A/PLXNA4/SLIT2/SEMA3F/SEMA3D/SEMA5A/SEMA6A	11
BP	GO:0002700	regulation of production of molecular mediator of immune response	19/427	139/18670	4.28903e-10	8.57405e-09	4.86287e-09	ANGPT1/TLR4/IL1R1/RAET1G/IL18/TNFRSF14/IL10/IL6/IL27RA/BST2/NR4A3/CD74/MIF/SPINK5/CD22/RBP4/IL13/TGFB1/CD81	19
BP	GO:0007189	adenylate cyclase-activating G protein-coupled receptor signaling pathway	19/427	139/18670	4.28903e-10	8.57405e-09	4.86287e-09	LHCGR/VIP/RXFP2/PTH1R/CXCL9/GCGR/CALCR/CALCRL/ADM/ADRB2/ADM2/NOS1/CXCL10/CXCL11/PRKCA/PTGFR/PTGER4/CALCB/PTGER1	19
BP	GO:0042102	positive regulation of T cell proliferation	16/427	95/18670	4.48183e-10	8.9178e-09	5.05783e-09	CD209/IL12B/TGFBR2/IL18/CCL19/IL6/CCL5/LEP/TNFRSF13C/IGF2/IL21/CD3E/ZAP70/IGF1/IL6R/CD81	16
BP	GO:0051222	positive regulation of protein transport	33/427	418/18670	6.71534e-10	1.33001e-08	7.5433e-09	IGHD/RAC2/TLR4/CCL1/BMP6/TNFRSF14/CCL19/IL10/VEGFC/HRAS/LRP1/IL6/PIK3R2/LEP/PAK1/RASGRP1/IFNG/CD14/MIF/IFNGR1/MDK/IGF1/CCL3/MMP12/RBP4/SRC/CHUK/PTGER4/IL13/TGFB1/CD81/IL26/TLR1	33
BP	GO:0032635	interleukin-6 production	20/427	161/18670	8.38905e-10	1.65384e-08	9.37995e-09	TLR4/HGF/PTPN6/IL18/IL10/NOS2/IL6/IL27RA/LEP/CSK/IL36A/PTPN11/CD74/IL1RL2/IL17D/IL36G/IL6R/NOD1/NLRX1/TLR1	20
BP	GO:0007411	axon guidance	26/427	276/18670	1.15903e-09	2.27447e-08	1.28999e-08	PIK3CA/RAC2/FGF8/NRP1/SEMA6D/PLXNB1/SEMA3B/SHC3/CXCL12/CXCR4/LRP1/ROBO3/SEMA3A/PLXNA4/SLIT2/NR4A3/PTPN11/SEMA3F/PLXND1/SOS1/SEMA3D/PRKCA/PLXNB3/SRC/SEMA5A/SEMA6A	26
BP	GO:0097485	neuron projection guidance	26/427	277/18670	1.2525e-09	2.44666e-08	1.38765e-08	PIK3CA/RAC2/FGF8/NRP1/SEMA6D/PLXNB1/SEMA3B/SHC3/CXCL12/CXCR4/LRP1/ROBO3/SEMA3A/PLXNA4/SLIT2/NR4A3/PTPN11/SEMA3F/PLXND1/SOS1/SEMA3D/PRKCA/PLXNB3/SRC/SEMA5A/SEMA6A	26
BP	GO:0048841	regulation of axon extension involved in axon guidance	10/427	32/18670	1.45068e-09	2.82092e-08	1.59992e-08	NRP1/SEMA6D/SEMA3B/CXCL12/SEMA3A/PLXNA4/SEMA3F/SEMA3D/SEMA5A/SEMA6A	10
BP	GO:0043401	steroid hormone mediated signaling pathway	21/427	184/18670	1.52592e-09	2.95379e-08	1.67527e-08	RORB/RXRG/DAXX/NR2F6/PPARG/PGRMC2/NR1D2/CALR/NR3C1/PAK1/THRA/NR4A3/NR4A1/NR2F1/NR1D1/NR5A2/NEDD4/SRC/ESR2/PPARA/ESRRG	21
BP	GO:1904951	positive regulation of establishment of protein localization	34/427	456/18670	1.62291e-09	3.12739e-08	1.77373e-08	IGHD/RAC2/TLR4/CCL1/BMP6/TNFRSF14/CCL19/IL10/VEGFC/HRAS/LRP1/IL6/PIK3R2/LEP/PAK1/RASGRP1/IFNG/CD14/MIF/IFNGR1/MDK/IGF1/CCL3/GZMB/MMP12/RBP4/SRC/CHUK/PTGER4/IL13/TGFB1/CD81/IL26/TLR1	34
BP	GO:0002920	regulation of humoral immune response	18/427	134/18670	1.65453e-09	3.17403e-08	1.80019e-08	CXCL13/PTPN6/IGHG4/CD19/CCR7/IGLC2/IGHG3/IGHG1/SPINK5/IGKC/IGLC7/IGHG2/C8G/IGLC6/IGLC3/LTA/CD81/C3AR1	18
BP	GO:1905517	macrophage migration	12/427	53/18670	2.00707e-09	3.83315e-08	2.17401e-08	EDNRB/CCL2/CCL5/SFTPD/MIF/THBS1/MDK/CCL3/CX3CR1/CD81/EDN2/C3AR1	12
BP	GO:0002708	positive regulation of lymphocyte mediated immunity	16/427	105/18670	2.06307e-09	3.91082e-08	2.21806e-08	IL12B/IL1R1/CD1A/RAET1G/IL18/CD1B/IL6/RAET1E/CD1E/RASGRP1/MICB/IL21/TGFB1/LTA/ULBP2/CD81	16
BP	GO:0048638	regulation of developmental growth	29/427	347/18670	2.06602e-09	3.91082e-08	2.21806e-08	GHR/PIK3CA/TGFBR2/FGF8/NRP1/SEMA6D/SEMA3B/CXCL12/CXCR4/FGF2/LRP1/SEMA3A/PLXNA4/LEP/ADRB2/PAK1/PRLH/IGF2/LGMN/TGFBR1/SEMA3F/OSTN/IGF1/SEMA3D/RBP4/SEMA5A/PPARA/SEMA6A/FGFR3	29
BP	GO:0072678	T cell migration	13/427	65/18670	2.17949e-09	4.10743e-08	2.32958e-08	CXCL13/TNFRSF14/CXCL12/CCL2/CXCR3/CCL5/IL27RA/S1PR1/CXCL10/ZAP70/CCL3/CXCL11/XCL2	13
BP	GO:1902287	semaphorin-plexin signaling pathway involved in axon guidance	7/427	12/18670	2.2365e-09	4.19638e-08	2.38002e-08	NRP1/PLXNB1/SEMA3A/PLXNA4/SEMA3F/PLXND1/PLXNB3	7
BP	GO:0003018	vascular process in circulatory system	20/427	173/18670	3.00144e-09	5.60705e-08	3.1801e-08	ANGPT1/NPR1/VIP/AVPR1A/BMP6/EDNRB/TEK/ADM/LEP/ADRB2/SLIT2/UTS2B/NOS1/OXTR/AVPR2/UTS2/SRC/TGFB1/CXCR2/EDN2	20
BP	GO:1902667	regulation of axon guidance	11/427	44/18670	3.06412e-09	5.69926e-08	3.2324e-08	NRP1/SEMA6D/SEMA3B/CXCL12/SEMA3A/PLXNA4/SLIT2/SEMA3F/SEMA3D/SEMA5A/SEMA6A	11
BP	GO:0006956	complement activation	20/427	175/18670	3.67144e-09	6.79272e-08	3.85257e-08	IGHD/MASP1/IGHG4/CD19/IGLC2/IGHG3/TRBC2/IGHG1/IGKC/IGLC7/IGHG2/C8G/IGLC6/MBL2/IGLC3/MASP2/IGHM/CD81/IGHA1/C3AR1	20
BP	GO:0030336	negative regulation of cell migration	28/427	334/18670	3.68376e-09	6.79272e-08	3.85257e-08	CXCL13/ACVR1C/DLL4/ANGPT4/SEMA6D/CXCL12/PPARG/CCL2/CCL25/FGF2/ACVRL1/LRP1/CALR/IL27RA/SEMA3A/SLIT2/TIE1/BST2/IL24/CD74/MIF/THBS1/CX3CR1/PLXNB3/ADIPOQ/PTGER4/TGFB1/APOH	28
BP	GO:0060337	type I interferon signaling pathway	15/427	95/18670	3.98782e-09	7.29056e-08	4.13492e-08	IRF7/PSMB8/PTPN6/IFNAR1/IKBKE/BST2/ISG20/PTPN11/TYK2/ISG15/IFNA13/MMP12/IRF1/IRF9/IFNA8	15
BP	GO:0071357	cellular response to type I interferon	15/427	95/18670	3.98782e-09	7.29056e-08	4.13492e-08	IRF7/PSMB8/PTPN6/IFNAR1/IKBKE/BST2/ISG20/PTPN11/TYK2/ISG15/IFNA13/MMP12/IRF1/IRF9/IFNA8	15
BP	GO:1902105	regulation of leukocyte differentiation	25/427	272/18670	4.03514e-09	7.34567e-08	4.16618e-08	TNFRSF18/IRF7/IL12B/TLR4/TGFBR2/PTPN6/IL18/CCL19/TNFSF11/RASGRP1/IFNG/CD74/IL1RL2/SOS1/SOCS1/MDK/ZAP70/SPINK5/CCL3/IRF1/PRKCA/PGLYRP2/ADIPOQ/TGFB1/IL7R	25
BP	GO:0002673	regulation of acute inflammatory response	19/427	159/18670	4.29365e-09	7.78314e-08	4.4143e-08	EDNRB/PPARG/IGHG4/TNFSF11/CD19/IL6/CCR7/IGLC2/IGHG3/IGHG1/IL20RB/IGKC/IGLC7/IGHG2/C8G/IGLC6/IGLC3/CD81/C3AR1	19
BP	GO:1902285	semaphorin-plexin signaling pathway involved in neuron projection guidance	7/427	13/18670	4.75046e-09	8.57488e-08	4.86334e-08	NRP1/PLXNB1/SEMA3A/PLXNA4/SEMA3F/PLXND1/PLXNB3	7
BP	GO:0048008	platelet-derived growth factor receptor signaling pathway	12/427	57/18670	4.8988e-09	8.80548e-08	4.99413e-08	PDGFD/NRP1/LRP1/PDGFRA/PDGFA/NR4A3/PTPN11/CBL/ADIPOQ/SRC/PDGFRB/PDGFRL	12
BP	GO:0071675	regulation of mononuclear cell migration	11/427	46/18670	5.11513e-09	9.15586e-08	5.19285e-08	PDGFD/CCL1/CXCL12/CCL5/SLIT2/LGMN/CXCL10/THBS1/MDK/TGFB1/C3AR1	11
BP	GO:0048771	tissue remodeling	20/427	179/18670	5.44582e-09	9.70717e-08	5.50553e-08	LEPR/IL12B/RAC2/DLL4/PTH1R/FGF8/IL18/ACVRL1/TNFSF11/IL6/FLT4/LEP/ADRB2/CSK/S1PR1/IL21/MDK/PRKCA/SRC/TGFB1	20
BP	GO:0072376	protein activation cascade	21/427	198/18670	5.7868e-09	1.02722e-07	5.82598e-08	IGHD/MASP1/IGHG4/CD19/IGLC2/IGHG3/TRBC2/IGHG1/IGKC/IGLC7/IGHG2/C8G/IGLC6/MBL2/IGLC3/MASP2/IGHM/APOH/CD81/IGHA1/C3AR1	21
BP	GO:0002431	Fc receptor mediated stimulatory signaling pathway	18/427	145/18670	5.97623e-09	1.05211e-07	5.96717e-08	PIK3CA/IGHG4/PIK3R2/PAK1/CSK/IGLC2/IGHG3/NR4A3/IGHG1/VAV3/IGKC/IGLC7/IGHG2/IGLC6/IGLC3/SRC/HSP90AA1/CD247	18
BP	GO:0002822	regulation of adaptive immune response based on somatic recombination of immune receptors built from immunoglobulin superfamily domains	18/427	145/18670	5.97623e-09	1.05211e-07	5.96717e-08	IL12B/IL1R1/PTPN6/CD1A/IL18/CCL19/IL10/CD1B/IL6/IL27RA/TNFRSF13C/CD1E/IL20RB/IL6R/TGFB1/LTA/CD81/IL7R	18
BP	GO:0031663	lipopolysaccharide-mediated signaling pathway	12/427	58/18670	6.0504e-09	1.0608e-07	6.01647e-08	TLR4/BMP6/IL18/NFKBIA/CCL2/CCL5/CD14/MIF/CCL3/PRKCA/TGFB1/LACRT	12
BP	GO:0048640	negative regulation of developmental growth	16/427	113/18670	6.18056e-09	1.07837e-07	6.11608e-08	TGFBR2/NRP1/SEMA6D/SEMA3B/SEMA3A/ADRB2/PAK1/LGMN/SEMA3F/OSTN/SEMA3D/RBP4/SEMA5A/PPARA/SEMA6A/FGFR3	16
BP	GO:0031341	regulation of cell killing	15/427	98/18670	6.20099e-09	1.07837e-07	6.11608e-08	IL12B/CD1A/RAET1G/NOS2/CD1B/RAET1E/LEP/CD1E/RASGRP1/MICB/IFNG/IL21/IL13/ULBP2/IL7R	15
BP	GO:0002718	regulation of cytokine production involved in immune response	14/427	84/18670	6.40473e-09	1.10038e-07	6.24092e-08	ANGPT1/TLR4/IL1R1/RAET1G/IL18/TNFRSF14/IL10/IL6/BST2/NR4A3/CD74/MIF/TGFB1/CD81	14
BP	GO:0006910	phagocytosis, recognition	14/427	84/18670	6.40473e-09	1.10038e-07	6.24092e-08	IGHD/IGHG4/IGLC2/IGHG3/TRBC2/IGHG1/COLEC12/IGKC/IGLC7/IGHG2/IGLC6/IGLC3/IGHM/IGHA1	14
BP	GO:0014910	regulation of smooth muscle cell migration	14/427	84/18670	6.40473e-09	1.10038e-07	6.24092e-08	PDGFD/NRP1/SEMA6D/LRP1/CCL5/PDGFA/PAK1/SLIT2/NR4A3/MDK/IGF1/ADIPOQ/SRC/PDGFRB	14
BP	GO:0014911	positive regulation of smooth muscle cell migration	11/427	47/18670	6.5421e-09	1.11948e-07	6.34928e-08	PDGFD/NRP1/SEMA6D/LRP1/CCL5/PAK1/NR4A3/MDK/IGF1/SRC/PDGFRB	11
BP	GO:0002285	lymphocyte activation involved in immune response	20/427	181/18670	6.60454e-09	1.12567e-07	6.38434e-08	IL12B/RELB/TLR4/IFNK/IL18/CCL19/IL10/CD19/IL6/IL27RA/BCL3/IFNG/MDK/IFNA13/PGLYRP2/IFNA8/ITGAL/PTGER4/TGFB1/CD81	20
BP	GO:0034340	response to type I interferon	15/427	99/18670	7.15751e-09	1.21507e-07	6.89142e-08	IRF7/PSMB8/PTPN6/IFNAR1/IKBKE/BST2/ISG20/PTPN11/TYK2/ISG15/IFNA13/MMP12/IRF1/IRF9/IFNA8	15
BP	GO:0035821	modification of morphology or physiology of other organism	19/427	164/18670	7.21462e-09	1.21993e-07	6.91895e-08	CLEC4M/CD209/HTN3/CCL8/NOS2/IGF2R/CCL5/DCD/CAMP/PSMC3/IFNG/SFTPD/DEFB132/CCL3/DEFB103B/MBL2/TGFB1/REG3G/ELANE	19
BP	GO:1902668	negative regulation of axon guidance	9/427	28/18670	7.39626e-09	1.24572e-07	7.06522e-08	NRP1/SEMA6D/SEMA3B/SEMA3A/SLIT2/SEMA3F/SEMA3D/SEMA5A/SEMA6A	9
BP	GO:0038061	NIK/NF-kappaB signaling	20/427	183/18670	7.98798e-09	1.3401e-07	7.60053e-08	PSME2/IL12B/RELB/TLR4/PSMB8/PSME1/IL18/NFKBIA/CCL19/CALR/IKBKE/PSMC3/PSMC4/BCL3/CD14/PPP4C/CHUK/PSMD4/NOD1/NFAT5	20
BP	GO:0030101	natural killer cell activation	14/427	86/18670	8.78539e-09	1.46241e-07	8.29421e-08	IL12B/RAET1G/IFNK/IL18/IL21R/RAET1E/LEP/RASGRP1/MICB/IFNA13/PGLYRP2/IFNA8/IL6R/ULBP2	14
BP	GO:0032760	positive regulation of tumor necrosis factor production	14/427	86/18670	8.78539e-09	1.46241e-07	8.29421e-08	IL12B/TLR4/CCL19/LEP/RASGRP1/PTPN11/IFNG/CD14/MIF/IFNGR1/THBS1/CCL3/NOD1/TLR1	14
BP	GO:0048246	macrophage chemotaxis	10/427	38/18670	9.40236e-09	1.55904e-07	8.84229e-08	EDNRB/CCL2/CCL5/SFTPD/MIF/THBS1/MDK/CCL3/EDN2/C3AR1	10
BP	GO:2000146	negative regulation of cell motility	28/427	349/18670	9.68188e-09	1.59919e-07	9.07e-08	CXCL13/ACVR1C/DLL4/ANGPT4/SEMA6D/CXCL12/PPARG/CCL2/CCL25/FGF2/ACVRL1/LRP1/CALR/IL27RA/SEMA3A/SLIT2/TIE1/BST2/IL24/CD74/MIF/THBS1/CX3CR1/PLXNB3/ADIPOQ/PTGER4/TGFB1/APOH	28
BP	GO:0002705	positive regulation of leukocyte mediated immunity	17/427	133/18670	1.01399e-08	1.6684e-07	9.46249e-08	IL12B/IL1R1/CD1A/RAET1G/IL18/CD1B/IL6/RAET1E/CD1E/RASGRP1/MICB/IL21/IL13/TGFB1/LTA/ULBP2/CD81	17
BP	GO:0050777	negative regulation of immune response	18/427	150/18670	1.02935e-08	1.68719e-07	9.56911e-08	ANGPT1/IL12B/PTPN6/GPR17/TNFRSF14/PDCD1/IL10/PPARG/IL27RA/BST2/IL20RB/SPINK5/MMP12/DHX58/PGLYRP2/TGFB1/NLRX1/IL7R	18
BP	GO:0002367	cytokine production involved in immune response	15/427	102/18670	1.08914e-08	1.77838e-07	1.00863e-07	ANGPT1/IL12B/TLR4/IL1R1/RAET1G/IL18/TNFRSF14/IL10/IL6/BST2/NR4A3/CD74/MIF/TGFB1/CD81	15
BP	GO:0030888	regulation of B cell proliferation	12/427	61/18670	1.11086e-08	1.80695e-07	1.02483e-07	TLR4/IL10/TNFRSF13B/TNFRSF13C/CD74/MIF/VAV3/IL21/CD22/TNFRSF21/IL13/CD81	12
BP	GO:0006911	phagocytosis, engulfment	16/427	118/18670	1.16955e-08	1.89287e-07	1.07356e-07	IGHD/RAC3/PPARG/IGHG4/IGLC2/IGHG3/TRBC2/IGHG1/THBS1/IGKC/IGLC7/IGHG2/IGLC6/IGLC3/IGHM/IGHA1	16
BP	GO:0038095	Fc-epsilon receptor signaling pathway	19/427	169/18670	1.18845e-08	1.89287e-07	1.07356e-07	PSME2/PIK3CA/PSMB8/PSME1/PIK3R2/PAK1/IGLC2/PSMC3/NR4A3/PSMC4/SOS1/VAV3/IGKC/IGLC7/IGLC6/IGLC3/CHUK/PSMD4/NFATC3	19
BP	GO:0045619	regulation of lymphocyte differentiation	19/427	169/18670	1.18845e-08	1.89287e-07	1.07356e-07	TNFRSF18/IL12B/TGFBR2/PTPN6/IL18/CCL19/RASGRP1/IFNG/CD74/IL1RL2/SOS1/SOCS1/MDK/ZAP70/SPINK5/IRF1/PGLYRP2/TGFB1/IL7R	19
BP	GO:0034103	regulation of tissue remodeling	14/427	88/18670	1.19439e-08	1.89287e-07	1.07356e-07	LEPR/IL12B/IL18/TNFSF11/IL6/FLT4/LEP/CSK/S1PR1/IL21/MDK/PRKCA/SRC/TGFB1	14
BP	GO:0050829	defense response to Gram-negative bacterium	14/427	88/18670	1.19439e-08	1.89287e-07	1.07356e-07	IL12B/GALP/TLR4/TNFRSF14/NOS2/DEFB106B/IL6/LALBA/CAMP/DEFB132/DEFB103B/IL6R/IGHM/ELANE	14
BP	GO:1903557	positive regulation of tumor necrosis factor superfamily cytokine production	14/427	88/18670	1.19439e-08	1.89287e-07	1.07356e-07	IL12B/TLR4/CCL19/LEP/RASGRP1/PTPN11/IFNG/CD14/MIF/IFNGR1/THBS1/CCL3/NOD1/TLR1	14
BP	GO:0001503	ossification	30/427	398/18670	1.19466e-08	1.89287e-07	1.07356e-07	RORB/HGF/SBDS/BMP6/PTH1R/KL/PLXNB1/TEK/CAT/BMP2/GDF10/TNFSF11/IL6/AMELX/LEP/PENK/ADRB2/THRA/S1PR1/IGF2/OSTN/MDK/IGF1/ISG15/CCL3/CLEC11A/IL6R/PTGER4/TGFB1/FGFR3	30
BP	GO:0000187	activation of MAPK activity	18/427	152/18670	1.27127e-08	2.00682e-07	1.13819e-07	GHR/TLR4/HGF/PROK1/DAXX/CCL19/CXCR4/BMP2/FGF2/TNFSF11/MAP2K2/PTPN11/CD74/THBS1/PAK3/IGF1/CD81/NOD1	18
BP	GO:0050729	positive regulation of inflammatory response	18/427	153/18670	1.41091e-08	2.21094e-07	1.25396e-07	IL12B/TLR4/CCL1/IL18/NFKBIA/FABP4/CCL14/TNFSF11/IL6/CCR7/IL21/MDK/CCL24/CCL3/IL17D/PTGER4/LTA/CD81	18
BP	GO:0062013	positive regulation of small molecule metabolic process	18/427	153/18670	1.41091e-08	2.21094e-07	1.25396e-07	LHCGR/ADCYAP1R1/AVPR1A/BMP6/PTH1R/NOS2/PPARG/ADM/NR4A3/IGF2/IFNG/CD74/NOS1/NR1D1/IGF1/ADIPOQ/SRC/PPARA	18
BP	GO:0045926	negative regulation of growth	23/427	249/18670	1.5519e-08	2.423e-07	1.37423e-07	NPR1/TGFBR2/NRP1/SEMA6D/SEMA3B/PPARG/ACVRL1/SEMA3A/ADRB2/PAK1/SLIT2/BST2/LGMN/SEMA3F/OSTN/SEMA3D/RBP4/TGFB1/ESR2/SEMA5A/PPARA/SEMA6A/FGFR3	23
BP	GO:0010594	regulation of endothelial cell migration	22/427	229/18670	1.56837e-08	2.43981e-07	1.38377e-07	CXCL13/ANGPT1/DLL4/ANGPT4/NRP1/TEK/PPARG/VEGFC/FGF2/ACVRL1/KDR/CALR/FLT4/SLIT2/LGMN/THBS1/AKT3/PRKCA/TGFB1/SEMA5A/APOH/FGF16	22
BP	GO:0048146	positive regulation of fibroblast proliferation	11/427	51/18670	1.64762e-08	2.55381e-07	1.44842e-07	PDGFD/PDGFRA/PDGFA/BTC/CD74/MIF/IGF1/S100A6/IL13/TGFB1/PDGFRB	11
BP	GO:0071383	cellular response to steroid hormone stimulus	23/427	250/18670	1.6736e-08	2.58472e-07	1.46595e-07	FLT3/RORB/RXRG/DAXX/NR2F6/PPARG/PGRMC2/NR1D2/CALR/NR3C1/PAK1/THRA/NR4A3/NR4A1/NR2F1/NR1D1/NR5A2/NEDD4/SRC/TGFB1/ESR2/PPARA/ESRRG	23
BP	GO:0002456	T cell mediated immunity	15/427	106/18670	1.86245e-08	2.85758e-07	1.62071e-07	IL12B/IL1R1/CD1A/RAET1G/IL18/CD1B/IL6/RAET1E/CD1E/MICB/IL20RB/CD8A/ULBP2/CD81/IL7R	15
BP	GO:0014909	smooth muscle cell migration	14/427	91/18670	1.86364e-08	2.85758e-07	1.62071e-07	PDGFD/NRP1/SEMA6D/LRP1/CCL5/PDGFA/PAK1/SLIT2/NR4A3/MDK/IGF1/ADIPOQ/SRC/PDGFRB	14
BP	GO:0045580	regulation of T cell differentiation	17/427	139/18670	1.98692e-08	3.03572e-07	1.72174e-07	TNFRSF18/IL12B/TGFBR2/IL18/CCL19/RASGRP1/IFNG/CD74/IL1RL2/SOS1/SOCS1/MDK/ZAP70/SPINK5/IRF1/TGFB1/IL7R	17
BP	GO:0035767	endothelial cell chemotaxis	9/427	31/18670	2.03131e-08	3.09251e-07	1.75395e-07	CXCL13/NRP1/FGF2/KDR/LGMN/NR4A1/THBS1/SEMA5A/FGF16	9
BP	GO:0097305	response to alcohol	22/427	233/18670	2.14999e-08	3.26158e-07	1.84984e-07	ADCYAP1R1/TGFBR2/AVPR1A/GNAI1/CCL19/PPARG/CAT/CCR7/LEP/PENK/SLIT2/CSF3/TGFBR1/CD14/CCL3/CBL/PTGFR/ADIPOQ/RBP4/PTGER4/IL13/TGFB1	22
BP	GO:0001910	regulation of leukocyte mediated cytotoxicity	13/427	78/18670	2.23494e-08	3.37847e-07	1.91614e-07	IL12B/CD1A/RAET1G/NOS2/CD1B/RAET1E/LEP/CD1E/RASGRP1/MICB/IL21/ULBP2/IL7R	13
BP	GO:0018105	peptidyl-serine phosphorylation	25/427	299/18670	2.70946e-08	4.08137e-07	2.31479e-07	ANGPT1/PIK3CA/HGF/TGFBR2/IFNK/CALCR/IL6/IKBKE/PAK1/MAP2K2/IL24/IFNG/CSF3/TGFBR1/NOS1/MIF/AKT3/IFNA13/PRKCA/IFNA8/SRC/CHUK/HSP90AA1/GRK2/TGFB1	25
BP	GO:0044344	cellular response to fibroblast growth factor stimulus	17/427	143/18670	3.0494e-08	4.57731e-07	2.59608e-07	CXCL13/DLL4/FGF7/FGF8/KL/CCL2/FGF2/FGF12/CCL5/PTPN11/NR4A1/THBS1/FGF3/CBL/FGFR3/FGF16/FGF6	17
BP	GO:0099024	plasma membrane invagination	16/427	127/18670	3.39915e-08	5.07584e-07	2.87882e-07	IGHD/RAC3/PPARG/IGHG4/IGLC2/IGHG3/TRBC2/IGHG1/THBS1/IGKC/IGLC7/IGHG2/IGLC6/IGLC3/IGHM/IGHA1	16
BP	GO:0031348	negative regulation of defense response	22/427	239/18670	3.40525e-08	5.07584e-07	2.87882e-07	IL12B/HGF/GPR17/PROC/IL10/TEK/PPARG/NR1D2/CALCRL/MICB/IL20RB/MDK/NR1D1/IGF1/SPINK5/MMP12/DHX58/ADIPOQ/PTGER4/PPARA/ELANE/NLRX1	22
BP	GO:0042088	T-helper 1 type immune response	10/427	43/18670	3.44292e-08	5.11417e-07	2.90056e-07	IL12B/RELB/TLR4/IL1R1/IL18/CCL19/HRAS/IL27RA/BCL3/IL6R	10
BP	GO:0010595	positive regulation of endothelial cell migration	16/427	128/18670	3.80448e-08	5.63168e-07	3.19407e-07	ANGPT1/ANGPT4/NRP1/TEK/VEGFC/FGF2/KDR/CALR/FLT4/LGMN/THBS1/AKT3/PRKCA/TGFB1/SEMA5A/FGF16	16
BP	GO:0061138	morphogenesis of a branching epithelium	19/427	182/18670	3.99884e-08	5.88737e-07	3.33909e-07	DLL4/HGF/CCL11/FGF7/TGFBR2/FGF8/NRP1/IL10/BMP2/FGF2/ADM/SEMA3A/PDGFA/PAK1/SLIT2/PLXND1/MDK/SRC/TGFB1	19
BP	GO:0031343	positive regulation of cell killing	12/427	68/18670	4.01849e-08	5.88737e-07	3.33909e-07	IL12B/CD1A/RAET1G/NOS2/CD1B/RAET1E/CD1E/RASGRP1/MICB/IFNG/IL21/ULBP2	12
BP	GO:0035924	cellular response to vascular endothelial growth factor stimulus	12/427	68/18670	4.01849e-08	5.88737e-07	3.33909e-07	VEGFD/DLL4/FLT3/NRP1/VEGFC/FLT1/KDR/FLT4/PDGFRA/NR4A1/PDGFRB/SEMA6A	12
BP	GO:0038084	vascular endothelial growth factor signaling pathway	10/427	44/18670	4.36542e-08	6.33663e-07	3.59389e-07	VEGFD/FLT3/NRP1/VEGFC/FLT1/KDR/FLT4/PDGFRA/PDGFRB/SEMA6A	10
BP	GO:0071622	regulation of granulocyte chemotaxis	10/427	44/18670	4.36542e-08	6.33663e-07	3.59389e-07	RAC2/CCL19/CCL5/CCR7/SLIT2/CD74/THBS1/MDK/CXCR2/C3AR1	10
BP	GO:0002040	sprouting angiogenesis	19/427	183/18670	4.36958e-08	6.33663e-07	3.59389e-07	ANGPT1/VEGFD/DLL4/NRP1/IL10/TEK/VEGFC/FLT1/FGF2/ACVRL1/KDR/FLT4/SLIT2/ESM1/NR4A1/THBS1/AKT3/SEMA5A/SEMA6A	19
BP	GO:0001912	positive regulation of leukocyte mediated cytotoxicity	11/427	56/18670	4.64811e-08	6.69516e-07	3.79724e-07	IL12B/CD1A/RAET1G/NOS2/CD1B/RAET1E/CD1E/RASGRP1/MICB/IL21/ULBP2	11
BP	GO:0032615	interleukin-12 production	11/427	56/18670	4.64811e-08	6.69516e-07	3.79724e-07	LTB/IL12B/TLR4/CCL19/IL10/CCR7/LEP/IFNG/THBS1/MDK/IRF1	11
BP	GO:0045582	positive regulation of T cell differentiation	13/427	83/18670	4.83373e-08	6.91596e-07	3.92246e-07	IL12B/TGFBR2/IL18/CCL19/RASGRP1/IFNG/CD74/IL1RL2/SOCS1/MDK/ZAP70/TGFB1/IL7R	13
BP	GO:0048145	regulation of fibroblast proliferation	13/427	83/18670	4.83373e-08	6.91596e-07	3.92246e-07	PDGFD/PPARG/PDGFRA/PDGFA/BTC/CD74/MIF/IGF1/S100A6/IL13/TGFB1/LTA/PDGFRB	13
BP	GO:0032660	regulation of interleukin-17 production	9/427	34/18670	4.97289e-08	7.09134e-07	4.02193e-07	IL12B/TLR4/CCL1/IL18/IL6/IL27RA/IFNG/IL21/TGFB1	9
BP	GO:0002573	myeloid leukocyte differentiation	20/427	204/18670	5.06397e-08	7.19723e-07	4.08199e-07	IRF7/IL12B/RELB/TLR4/TGFBR2/MMP9/CCL19/PPARG/TNFSF11/CCR7/IFNG/CSF3/CD74/CCL3/PRKCA/ADIPOQ/SRC/TGFB1/IREB2/CD81	20
BP	GO:0048144	fibroblast proliferation	13/427	84/18670	5.60151e-08	7.93486e-07	4.50035e-07	PDGFD/PPARG/PDGFRA/PDGFA/BTC/CD74/MIF/IGF1/S100A6/IL13/TGFB1/LTA/PDGFRB	13
BP	GO:0071774	response to fibroblast growth factor	17/427	150/18670	6.22801e-08	8.79321e-07	4.98717e-07	CXCL13/DLL4/FGF7/FGF8/KL/CCL2/FGF2/FGF12/CCL5/PTPN11/NR4A1/THBS1/FGF3/CBL/FGFR3/FGF16/FGF6	17
BP	GO:0002824	positive regulation of adaptive immune response based on somatic recombination of immune receptors built from immunoglobulin superfamily domains	14/427	100/18670	6.39382e-08	8.99762e-07	5.1031e-07	IL12B/IL1R1/CD1A/IL18/CCL19/CD1B/IL6/IL27RA/TNFRSF13C/CD1E/IL6R/TGFB1/LTA/CD81	14
BP	GO:0050728	negative regulation of inflammatory response	18/427	169/18670	6.69724e-08	9.3937e-07	5.32774e-07	IL12B/HGF/GPR17/PROC/IL10/TEK/PPARG/NR1D2/CALCRL/IL20RB/MDK/NR1D1/IGF1/ADIPOQ/PTGER4/PPARA/ELANE/NLRX1	18
BP	GO:0002437	inflammatory response to antigenic stimulus	10/427	46/18670	6.88464e-08	9.59365e-07	5.44115e-07	IL12B/GPR17/IL10/CCR7/RASGRP1/IL20RB/LTA/CXCR2/CD81/ELANE	10
BP	GO:0050919	negative chemotaxis	10/427	46/18670	6.88464e-08	9.59365e-07	5.44115e-07	SEMA6D/SEMA3B/SEMA3A/PLXNA4/PDGFA/SLIT2/SEMA3F/SEMA3D/SEMA5A/SEMA6A	10
BP	GO:0032675	regulation of interleukin-6 production	17/427	152/18670	7.57833e-08	1.0526e-06	5.96994e-07	TLR4/HGF/PTPN6/IL10/IL6/IL27RA/CSK/IL36A/PTPN11/CD74/IL1RL2/IL17D/IL36G/IL6R/NOD1/NLRX1/TLR1	17
BP	GO:0048843	negative regulation of axon extension involved in axon guidance	8/427	26/18670	7.63354e-08	1.05684e-06	5.99397e-07	NRP1/SEMA6D/SEMA3B/SEMA3A/SEMA3F/SEMA3D/SEMA5A/SEMA6A	8
BP	GO:1901653	cellular response to peptide	28/427	385/18670	7.89749e-08	1.08985e-06	6.18122e-07	GLP2R/GHR/LHCGR/PIK3CA/CRHR2/TLR4/KL/GCGR/PPARG/LRP1/PIK3R2/LEP/ADRB2/PAK1/CSK/NR4A3/IGF2/PTPN11/LGMN/NR4A1/SOS1/INHBB/SOCS1/IGF1/ADIPOQ/SRC/TGFB1/NOD1	28
BP	GO:0060759	regulation of response to cytokine stimulus	19/427	190/18670	7.98915e-08	1.09896e-06	6.23286e-07	ANGPT1/IRF7/TLR4/IL1R1/PTPN6/CXCR4/PPARG/IL6/CCL5/IKBKE/SLIT2/PTPN11/IFNG/CD74/IFNGR1/SOCS1/MMP12/ADIPOQ/CHUK	19
BP	GO:0010324	membrane invagination	16/427	135/18670	8.12375e-08	1.11389e-06	6.31756e-07	IGHD/RAC3/PPARG/IGHG4/IGLC2/IGHG3/TRBC2/IGHG1/THBS1/IGKC/IGLC7/IGHG2/IGLC6/IGLC3/IGHM/IGHA1	16
BP	GO:1902622	regulation of neutrophil migration	9/427	36/18670	8.57096e-08	1.17146e-06	6.64404e-07	RAC2/IL1R1/CCL19/CCR7/SLIT2/CD74/MDK/CXCR2/C3AR1	9
BP	GO:0061844	antimicrobial humoral immune response mediated by antimicrobial peptide	12/427	73/18670	9.15097e-08	1.24675e-06	7.07106e-07	CXCL13/GALP/CXCL9/CAMP/PPBP/CXCL10/SPINK5/CXCL11/SPAG11A/REG3G/ELANE/BPIFA1	12
BP	GO:0043270	positive regulation of ion transport	23/427	275/18670	9.77223e-08	1.32716e-06	7.52715e-07	ADCYAP1R1/AVPR1A/CXCL9/CXCL12/CALCR/CCL2/FGF12/TNFSF11/CD19/CCL5/LEP/ADRB2/HSPA2/FGF14/IFNG/NOS1/MIF/CXCL10/CCL3/CXCL11/IL13/PDGFRB/LACRT	23
BP	GO:0042267	natural killer cell mediated cytotoxicity	11/427	60/18670	9.8537e-08	1.33399e-06	7.56589e-07	IL12B/PTPN6/RAET1G/IL18/RAET1E/LEP/RASGRP1/MICB/IL21/GZMB/ULBP2	11
BP	GO:0006958	complement activation, classical pathway	16/427	137/18670	9.99825e-08	1.34929e-06	7.65265e-07	IGHD/IGHG4/IGLC2/IGHG3/TRBC2/IGHG1/IGKC/IGLC7/IGHG2/C8G/IGLC6/MBL2/IGLC3/MASP2/IGHM/IGHA1	16
BP	GO:0014812	muscle cell migration	14/427	104/18670	1.05883e-07	1.41996e-06	8.05347e-07	PDGFD/NRP1/SEMA6D/LRP1/CCL5/PDGFA/PAK1/SLIT2/NR4A3/MDK/IGF1/ADIPOQ/SRC/PDGFRB	14
BP	GO:0071887	leukocyte apoptotic process	14/427	104/18670	1.05883e-07	1.41996e-06	8.05347e-07	IRF7/PDCD1/CCL19/IL10/CXCL12/IL6/CCL5/CCR7/NR4A3/CD74/MIF/TNFRSF21/CXCR2/IL7R	14
BP	GO:1903036	positive regulation of response to wounding	12/427	74/18670	1.06991e-07	1.43033e-06	8.11228e-07	TLR4/TGFBR2/CXCR4/HRAS/LRP1/HBEGF/CNTF/THBS1/MDK/DUOX2/REG3G/APOH	12
BP	GO:0046631	alpha-beta T cell activation	16/427	138/18670	1.10759e-07	1.47453e-06	8.36297e-07	IL12B/RELB/TGFBR2/IL18/TNFRSF14/CCL19/IL6/BCL3/IFNG/SOCS1/CD3E/ZAP70/IRF1/IL6R/PTGER4/CD81	16
BP	GO:0043114	regulation of vascular permeability	9/427	37/18670	1.10986e-07	1.47453e-06	8.36297e-07	ANGPT1/NPR1/BMP6/TEK/ADM/SLIT2/SRC/TGFB1/CXCR2	9
BP	GO:0001558	regulation of cell growth	29/427	416/18670	1.14404e-07	1.51523e-06	8.59379e-07	NPR1/AVPR1A/NRP1/SEMA6D/SEMA3B/OGFR/CXCL12/CXCR4/PPARG/ACVRL1/LRP1/SEMA3A/HBEGF/PLXNA4/PAK1/SLIT2/BST2/TGFBR1/SEMA3F/OSTN/IGF1/SEMA3D/PAK4/LTBP4/TGFB1/ESR2/SEMA5A/PPARA/SEMA6A	29
BP	GO:0018209	peptidyl-serine modification	25/427	322/18670	1.1493e-07	1.5175e-06	8.60668e-07	ANGPT1/PIK3CA/HGF/TGFBR2/IFNK/CALCR/IL6/IKBKE/PAK1/MAP2K2/IL24/IFNG/CSF3/TGFBR1/NOS1/MIF/AKT3/IFNA13/PRKCA/IFNA8/SRC/CHUK/HSP90AA1/GRK2/TGFB1	25
BP	GO:0045123	cellular extravasation	11/427	61/18670	1.17771e-07	1.55023e-06	8.79232e-07	PDGFD/IL1R1/CXCL12/CCL2/CCL25/IL27RA/LEP/MDK/CX3CR1/PTGER4/ELANE	11
BP	GO:0002821	positive regulation of adaptive immune response	14/427	105/18670	1.19661e-07	1.56547e-06	8.87876e-07	IL12B/IL1R1/CD1A/IL18/CCL19/CD1B/IL6/IL27RA/TNFRSF13C/CD1E/IL6R/TGFB1/LTA/CD81	14
BP	GO:0033138	positive regulation of peptidyl-serine phosphorylation	14/427	105/18670	1.19661e-07	1.56547e-06	8.87876e-07	ANGPT1/PIK3CA/IFNK/CALCR/IL6/PAK1/IFNG/CSF3/NOS1/MIF/IFNA13/IFNA8/HSP90AA1/TGFB1	14
BP	GO:0002433	immune response-regulating cell surface receptor signaling pathway involved in phagocytosis	16/427	139/18670	1.22583e-07	1.59395e-06	9.04025e-07	PIK3CA/IGHG4/PIK3R2/PAK1/IGLC2/IGHG3/IGHG1/VAV3/IGKC/IGLC7/IGHG2/IGLC6/IGLC3/SRC/HSP90AA1/CD247	16
BP	GO:0038096	Fc-gamma receptor signaling pathway involved in phagocytosis	16/427	139/18670	1.22583e-07	1.59395e-06	9.04025e-07	PIK3CA/IGHG4/PIK3R2/PAK1/IGLC2/IGHG3/IGHG1/VAV3/IGKC/IGLC7/IGHG2/IGLC6/IGLC3/SRC/HSP90AA1/CD247	16
BP	GO:0046849	bone remodeling	13/427	90/18670	1.29906e-07	1.68406e-06	9.55134e-07	LEPR/RAC2/PTH1R/TNFSF11/IL6/LEP/ADRB2/CSK/S1PR1/MDK/PRKCA/SRC/TGFB1	13
BP	GO:0001763	morphogenesis of a branching structure	19/427	196/18670	1.30991e-07	1.69299e-06	9.60196e-07	DLL4/HGF/CCL11/FGF7/TGFBR2/FGF8/NRP1/IL10/BMP2/FGF2/ADM/SEMA3A/PDGFA/PAK1/SLIT2/PLXND1/MDK/SRC/TGFB1	19
BP	GO:0002286	T cell activation involved in immune response	14/427	106/18670	1.35036e-07	1.74001e-06	9.86869e-07	IL12B/RELB/IFNK/IL18/CCL19/IL6/BCL3/IFNG/MDK/IFNA13/IFNA8/ITGAL/PTGER4/CD81	14
BP	GO:0001959	regulation of cytokine-mediated signaling pathway	18/427	177/18670	1.36083e-07	1.74824e-06	9.91536e-07	ANGPT1/IRF7/IL1R1/PTPN6/CXCR4/PPARG/IL6/CCL5/IKBKE/SLIT2/PTPN11/IFNG/CD74/IFNGR1/SOCS1/MMP12/ADIPOQ/CHUK	18
BP	GO:0051928	positive regulation of calcium ion transport	15/427	123/18670	1.41358e-07	1.81057e-06	1.02688e-06	ADCYAP1R1/CXCL9/CXCL12/CALCR/CCL2/CD19/CCL5/HSPA2/FGF14/CXCL10/CCL3/CXCL11/IL13/PDGFRB/LACRT	15
BP	GO:0032620	interleukin-17 production	9/427	38/18670	1.42512e-07	1.8199e-06	1.03218e-06	IL12B/TLR4/CCL1/IL18/IL6/IL27RA/IFNG/IL21/TGFB1	9
BP	GO:0002691	regulation of cellular extravasation	8/427	28/18670	1.4589e-07	1.85749e-06	1.05349e-06	PDGFD/IL1R1/CXCL12/CCL25/IL27RA/MDK/PTGER4/ELANE	8
BP	GO:1903034	regulation of response to wounding	18/427	179/18670	1.61419e-07	2.04912e-06	1.16218e-06	TLR4/TGFBR2/PROC/IL10/CXCR4/HRAS/FGF2/LRP1/HBEGF/PDGFRA/PDGFA/CNTF/THBS1/MDK/DUOX2/PRKCA/REG3G/APOH	18
BP	GO:0038094	Fc-gamma receptor signaling pathway	16/427	142/18670	1.65265e-07	2.09172e-06	1.18634e-06	PIK3CA/IGHG4/PIK3R2/PAK1/IGLC2/IGHG3/IGHG1/VAV3/IGKC/IGLC7/IGHG2/IGLC6/IGLC3/SRC/HSP90AA1/CD247	16
BP	GO:0051235	maintenance of location	25/427	330/18670	1.83737e-07	2.31866e-06	1.31505e-06	NFKBIE/ACVR1C/PTPN6/NFKBIA/CCL19/IL10/CXCL9/PPARG/FGF2/CD19/IL6/CALR/CCR7/IKBKE/LEP/BCL3/ALB/NOS1/CXCL10/CCL3/CXCL11/IL13/TGFB1/PPARA/LACRT	25
BP	GO:0002228	natural killer cell mediated immunity	11/427	64/18670	1.96947e-07	2.47726e-06	1.40501e-06	IL12B/PTPN6/RAET1G/IL18/RAET1E/LEP/RASGRP1/MICB/IL21/GZMB/ULBP2	11
BP	GO:1902624	positive regulation of neutrophil migration	8/427	29/18670	1.97463e-07	2.47726e-06	1.40501e-06	RAC2/IL1R1/CCL19/CCR7/CD74/MDK/CXCR2/C3AR1	8
BP	GO:0045621	positive regulation of lymphocyte differentiation	13/427	94/18670	2.19183e-07	2.74171e-06	1.55499e-06	IL12B/TGFBR2/IL18/CCL19/RASGRP1/IFNG/CD74/IL1RL2/SOCS1/MDK/ZAP70/TGFB1/IL7R	13
BP	GO:0002702	positive regulation of production of molecular mediator of immune response	13/427	95/18670	2.48729e-07	3.0932e-06	1.75435e-06	TLR4/IL1R1/RAET1G/IL18/TNFRSF14/IL6/NR4A3/CD74/MIF/RBP4/IL13/TGFB1/CD81	13
BP	GO:0042116	macrophage activation	13/427	95/18670	2.48729e-07	3.0932e-06	1.75435e-06	TLR4/IL10/IL6/IFNG/CD74/MIF/IFNGR1/THBS1/NR1D1/CCL3/IL13/EDN2/TLR1	13
BP	GO:0042063	gliogenesis	23/427	290/18670	2.54387e-07	3.1544e-06	1.78905e-06	LEPR/TLR4/NDRG1/GPR17/CXCR4/PPARG/CCL2/BMP2/LRP1/IL6/PENK/CSK/PTPN11/IFNG/CNTF/IFNGR1/MDK/NR1D1/CCL3/CX3CR1/TNFRSF21/TGFB1/LTA	23
BP	GO:1901214	regulation of neuron death	24/427	313/18670	2.59908e-07	3.21355e-06	1.8226e-06	ANGPT1/PIK3CA/TLR4/DAXX/FGF8/NRP1/IL10/CCL2/HRAS/LRP1/CCL5/NR4A3/IFNG/CSF3/CNTF/LGMN/MDK/PAK3/CCL3/CBL/CX3CR1/CNTFR/IL13/PPARA	24
BP	GO:0046640	regulation of alpha-beta T cell proliferation	8/427	30/18670	2.63918e-07	3.24438e-06	1.84008e-06	IL12B/TGFBR2/IL18/TNFRSF14/CD3E/ZAP70/IRF1/CD81	8
BP	GO:0090022	regulation of neutrophil chemotaxis	8/427	30/18670	2.63918e-07	3.24438e-06	1.84008e-06	RAC2/CCL19/CCR7/SLIT2/CD74/MDK/CXCR2/C3AR1	8
BP	GO:1903708	positive regulation of hemopoiesis	18/427	185/18670	2.65486e-07	3.2543e-06	1.84571e-06	IL12B/TGFBR2/IL18/CCL19/TNFSF11/RASGRP1/IFNG/CSF3/CD74/IL1RL2/SOCS1/MDK/ZAP70/ISG15/MPL/PRKCA/TGFB1/IL7R	18
BP	GO:0016049	cell growth	31/427	484/18670	2.73383e-07	3.34152e-06	1.89518e-06	NPR1/TGFBR2/AVPR1A/NRP1/SEMA6D/SEMA3B/OGFR/CXCL12/CXCR4/PPARG/ACVRL1/LRP1/SEMA3A/HBEGF/PLXNA4/PAK1/SLIT2/BST2/TGFBR1/SEMA3F/OSTN/IGF1/SEMA3D/PAK4/HSP90AA1/LTBP4/TGFB1/ESR2/SEMA5A/PPARA/SEMA6A	31
BP	GO:0030308	negative regulation of cell growth	18/427	186/18670	2.87846e-07	3.50828e-06	1.98976e-06	NPR1/NRP1/SEMA6D/SEMA3B/PPARG/ACVRL1/SEMA3A/PAK1/SLIT2/BST2/SEMA3F/OSTN/SEMA3D/TGFB1/ESR2/SEMA5A/PPARA/SEMA6A	18
BP	GO:0031098	stress-activated protein kinase signaling cascade	24/427	315/18670	2.92092e-07	3.54991e-06	2.01337e-06	TLR4/HGF/DAXX/CCL19/HRAS/BMP2/TNFSF11/PAK6/CCR7/FLT4/SEMA3A/LEP/PAK1/RASGRP1/IL36A/MAP2K2/PAK3/PAK4/IL36G/MAP3K8/CHUK/PTGER4/NOD1/IL26	24
BP	GO:0033209	tumor necrosis factor-mediated signaling pathway	17/427	167/18670	2.99087e-07	3.62463e-06	2.05575e-06	TNFRSF18/PSME2/LTB/PSMB8/PSME1/TNFRSF14/NFKBIA/TNFRSF13B/TNFSF11/TNFRSF9/TNFRSF13C/PSMC3/PSMC4/ADIPOQ/CHUK/PSMD4/LTA	17
BP	GO:0032637	interleukin-8 production	12/427	82/18670	3.42494e-07	4.12505e-06	2.33957e-06	TLR4/IL10/NOS2/LEP/BCL3/CD74/CD14/IL17D/ADIPOQ/ELANE/NOD1/TLR1	12
BP	GO:0002720	positive regulation of cytokine production involved in immune response	10/427	54/18670	3.43272e-07	4.12505e-06	2.33957e-06	TLR4/IL1R1/RAET1G/IL18/TNFRSF14/IL6/NR4A3/CD74/MIF/CD81	10
BP	GO:0032655	regulation of interleukin-12 production	10/427	54/18670	3.43272e-07	4.12505e-06	2.33957e-06	LTB/IL12B/TLR4/CCL19/IL10/CCR7/IFNG/THBS1/MDK/IRF1	10
BP	GO:0030099	myeloid cell differentiation	28/427	416/18670	3.886e-07	4.65667e-06	2.64108e-06	IRF7/IL12B/RELB/TLR4/TGFBR2/PTPN6/MMP9/NFKBIA/CCL19/PPARG/TNFSF11/CCR7/THRA/NR4A3/PTPN11/IFNG/CSF3/CD74/THBS1/ISG15/CCL3/MPL/PRKCA/ADIPOQ/SRC/TGFB1/IREB2/CD81	28
BP	GO:2000106	regulation of leukocyte apoptotic process	12/427	83/18670	3.9221e-07	4.6868e-06	2.65817e-06	IRF7/PDCD1/CCL19/IL10/CXCL12/CCL5/CCR7/NR4A3/CD74/MIF/CXCR2/IL7R	12
BP	GO:0007409	axonogenesis	30/427	468/18670	4.20461e-07	5.01039e-06	2.8417e-06	PIK3CA/RAC2/FGF8/NRP1/SEMA6D/PLXNB1/SEMA3B/SHC3/CXCL12/CXCR4/LRP1/ROBO3/SEMA3A/PLXNA4/PAK1/SLIT2/NR4A3/PTPN11/SEMA3F/PLXND1/SOS1/PAK3/SEMA3D/PRKCA/PLXNB3/S100A6/SRC/HSP90AA1/SEMA5A/SEMA6A	30
BP	GO:0007200	phospholipase C-activating G protein-coupled receptor signaling pathway	13/427	100/18670	4.56981e-07	5.41542e-06	3.07141e-06	NPR3/LHCGR/VIP/PTH1R/GPR17/EDNRB/NMBR/S1PR1/TRHR/CX3CR1/GPR33/CXCR2/C3AR1	13
BP	GO:0070498	interleukin-1-mediated signaling pathway	13/427	100/18670	4.56981e-07	5.41542e-06	3.07141e-06	PSME2/IL1R1/PSMB8/PSME1/NFKBIA/IL6/PSMC3/PSMC4/IL1RL2/MAP3K8/CHUK/PSMD4/NOD1	13
BP	GO:0043112	receptor metabolic process	18/427	192/18670	4.6211e-07	5.46107e-06	3.09731e-06	ACKR3/ANGPT1/IL10/PPARG/CALCRL/LRP1/ADM/IFNG/LGMN/NR1D1/ADIPOQ/NEDD4/GRK2/TGFB1/PPARA/CXCR2/CD81/CXCR1	18
BP	GO:0001659	temperature homeostasis	17/427	173/18670	4.95558e-07	5.84021e-06	3.31234e-06	LEPR/NPR3/TLR4/IL18/EDNRB/CXCR4/FABP4/TNFSF11/LEP/ADRB2/THRA/OXTR/NR1D1/ADIPOQ/IL13/EDN2/ESRRG	17
BP	GO:0070997	neuron death	25/427	348/18670	4.98887e-07	5.86329e-06	3.32543e-06	ANGPT1/PIK3CA/TLR4/DAXX/FGF8/NRP1/IL10/CCL2/HRAS/LRP1/CCL5/NR4A3/IFNG/CSF3/CNTF/LGMN/MDK/PAK3/CCL3/CBL/CX3CR1/TNFRSF21/CNTFR/IL13/PPARA	25
BP	GO:1990845	adaptive thermogenesis	16/427	154/18670	5.05799e-07	5.92825e-06	3.36227e-06	LEPR/NPR3/TLR4/IL18/SCTR/CXCR4/FABP4/LEP/ADRB2/THRA/SCT/OXTR/NR1D1/ADIPOQ/IL13/ESRRG	16
BP	GO:0060560	developmental growth involved in morphogenesis	20/427	235/18670	5.10173e-07	5.96317e-06	3.38208e-06	CCL11/TGFBR2/NRP1/SEMA6D/SEMA3B/CXCL12/CXCR4/LRP1/SEMA3A/PLXNA4/PAK1/SLIT2/S1PR1/SEMA3F/OSTN/SEMA3D/HSP90AA1/TGFB1/SEMA5A/SEMA6A	20
BP	GO:0060445	branching involved in salivary gland morphogenesis	7/427	23/18670	5.56602e-07	6.48813e-06	3.67982e-06	HGF/FGF7/FGF8/NRP1/SEMA3A/PDGFA/PLXND1	7
BP	GO:0044406	adhesion of symbiont to host	6/427	15/18670	5.80676e-07	6.75036e-06	3.82854e-06	CLEC4M/CD209/SFTPD/INHBB/CD81/BPIFA1	6
BP	GO:0033028	myeloid cell apoptotic process	8/427	33/18670	5.89499e-07	6.81588e-06	3.8657e-06	IRF7/IL6/CCL5/THRA/MIF/ADIPOQ/CXCR2/APOH	8
BP	GO:0046633	alpha-beta T cell proliferation	8/427	33/18670	5.89499e-07	6.81588e-06	3.8657e-06	IL12B/TGFBR2/IL18/TNFRSF14/CD3E/ZAP70/IRF1/CD81	8
BP	GO:0002221	pattern recognition receptor signaling pathway	18/427	197/18670	6.75539e-07	7.78963e-06	4.41798e-06	IRF7/TLR4/NFKBIA/IKBKE/LGMN/SFTPA1/CD14/COLEC12/SFTPD/NR1D1/IRF1/DHX58/PGLYRP2/CHUK/REG3G/NOD1/NLRX1/TLR1	18
BP	GO:0033135	regulation of peptidyl-serine phosphorylation	15/427	139/18670	7.05473e-07	8.11294e-06	4.60134e-06	ANGPT1/PIK3CA/HGF/IFNK/CALCR/IL6/PAK1/IFNG/CSF3/NOS1/MIF/IFNA13/IFNA8/HSP90AA1/TGFB1	15
BP	GO:0048675	axon extension	14/427	121/18670	7.08264e-07	8.1232e-06	4.60717e-06	NRP1/SEMA6D/SEMA3B/CXCL12/LRP1/SEMA3A/PLXNA4/PAK1/SLIT2/SEMA3F/SEMA3D/HSP90AA1/SEMA5A/SEMA6A	14
BP	GO:0007435	salivary gland morphogenesis	8/427	34/18670	7.55582e-07	8.64273e-06	4.90182e-06	HGF/FGF7/FGF8/NRP1/SEMA3A/PDGFA/PLXND1/TGFB1	8
BP	GO:0002407	dendritic cell chemotaxis	7/427	24/18670	7.70387e-07	8.69582e-06	4.93193e-06	CCL19/CXCR4/CALR/CCL5/CCR7/CXCR2/CXCR1	7
BP	GO:0002861	regulation of inflammatory response to antigenic stimulus	7/427	24/18670	7.70387e-07	8.69582e-06	4.93193e-06	IL12B/GPR17/IL10/CCR7/IL20RB/LTA/CD81	7
BP	GO:0071677	positive regulation of mononuclear cell migration	7/427	24/18670	7.70387e-07	8.69582e-06	4.93193e-06	PDGFD/CCL1/CXCL12/CCL5/LGMN/CXCL10/TGFB1	7
BP	GO:0090023	positive regulation of neutrophil chemotaxis	7/427	24/18670	7.70387e-07	8.69582e-06	4.93193e-06	RAC2/CCL19/CCR7/CD74/MDK/CXCR2/C3AR1	7
BP	GO:2001026	regulation of endothelial cell chemotaxis	7/427	24/18670	7.70387e-07	8.69582e-06	4.93193e-06	CXCL13/FGF2/KDR/LGMN/THBS1/SEMA5A/FGF16	7
BP	GO:0008361	regulation of cell size	17/427	179/18670	8.02806e-07	9.03791e-06	5.12595e-06	NRP1/SEMA6D/SEMA3B/SCTR/CXCL12/LRP1/SEMA3A/PLXNA4/PAK1/SCT/SEMA3F/VAV3/AKT3/SEMA3D/SEMA5A/SEMA6A/IL7R	17
BP	GO:0022604	regulation of cell morphogenesis	30/427	484/18670	8.50265e-07	9.54707e-06	5.41473e-06	CCL11/NRP1/SEMA6D/PLXNB1/SEMA3B/RAC3/CXCL12/CXCR4/CCL2/LRP1/KDR/CALR/SEMA3A/PLXNA4/PAK1/SLIT2/SEMA3F/PLXND1/OSTN/MDK/PAK3/CCL24/CCL3/MPL/SEMA3D/PLXNB3/NEDD4/SRC/SEMA5A/SEMA6A	30
BP	GO:0009266	response to temperature stimulus	20/427	243/18670	8.66762e-07	9.70682e-06	5.50533e-06	DAXX/NR2F6/NFKBIA/CXCL12/CXCR4/PPARG/ADM/ADRB2/THRA/HSPA2/MICB/CD14/NOS1/CXCL10/THBS1/IGF1/HSPA6/HSP90AA1/HSPA8/FGF16	20
BP	GO:0062012	regulation of small molecule metabolic process	29/427	459/18670	8.83593e-07	9.86948e-06	5.59759e-06	LEPR/PSME2/LHCGR/ADCYAP1R1/PSMB8/PSME1/AVPR1A/BMP6/PTH1R/NOS2/GCGR/PPARG/BMP2/ADM/LEP/PSMC3/NR4A3/PSMC4/IGF2/IFNG/CD74/NOS1/NR1D1/IGF1/ADIPOQ/SRC/PSMD4/TGFB1/PPARA	29
BP	GO:0022408	negative regulation of cell-cell adhesion	17/427	181/18670	9.38416e-07	1.04545e-05	5.92941e-06	PTPN6/BMP6/TNFRSF14/IL10/CXCL12/CCL25/BMP2/CD74/IL20RB/SFTPD/SOCS1/MDK/IRF1/TNFRSF21/ADIPOQ/TGFB1/PPARA	17
BP	GO:0032735	positive regulation of interleukin-12 production	8/427	35/18670	9.60022e-07	1.06675e-05	6.05017e-06	LTB/IL12B/TLR4/CCL19/CCR7/IFNG/MDK/IRF1	8
BP	GO:2000107	negative regulation of leukocyte apoptotic process	9/427	47/18670	9.92814e-07	1.10033e-05	6.24062e-06	IRF7/CCL19/CXCL12/CCL5/CCR7/CD74/MIF/CXCR2/IL7R	9
BP	GO:0002479	antigen processing and presentation of exogenous peptide antigen via MHC class I, TAP-dependent	11/427	75/18670	1.03524e-06	1.14143e-05	6.47377e-06	PSME2/TAPBP/PSMB8/PSME1/CALR/TAP1/PSMC3/PSMC4/CHUK/PSMD4/PDIA3	11
BP	GO:0150076	neuroinflammatory response	11/427	75/18670	1.03524e-06	1.14143e-05	6.47377e-06	IL18/MMP9/LRP1/IL6/IFNG/CNTF/IFNGR1/NR1D1/IGF1/CCL3/IL13	11
BP	GO:0031214	biomineral tissue development	16/427	163/18670	1.08938e-06	1.19803e-05	6.79478e-06	HTN3/SBDS/BMP6/PTH1R/KL/BMP2/AMELX/LEP/ADRB2/S1PR1/IGF1/ISG15/CCL3/TGFB1/PPARA/FGFR3	16
BP	GO:0050770	regulation of axonogenesis	17/427	183/18670	1.09444e-06	1.19854e-05	6.79768e-06	NRP1/SEMA6D/PLXNB1/SEMA3B/CXCL12/LRP1/SEMA3A/PLXNA4/PAK1/SLIT2/SEMA3F/PLXND1/PAK3/SEMA3D/PLXNB3/SEMA5A/SEMA6A	17
BP	GO:0007249	I-kappaB kinase/NF-kappaB signaling	21/427	269/18670	1.09544e-06	1.19854e-05	6.79768e-06	ANGPT1/RELB/TLR4/NFKBIA/CCL19/TNFSF11/CCR7/IKBKE/IL36A/BST2/BCL3/CD74/CD14/NR1D1/AVPR2/CX3CR1/IL36G/ADIPOQ/CHUK/NOD1/NLRX1	21
BP	GO:1902107	positive regulation of leukocyte differentiation	15/427	144/18670	1.11114e-06	1.21262e-05	6.8775e-06	IL12B/TGFBR2/IL18/CCL19/TNFSF11/RASGRP1/IFNG/CD74/IL1RL2/SOCS1/MDK/ZAP70/PRKCA/TGFB1/IL7R	15
BP	GO:0035272	exocrine system development	9/427	48/18670	1.19745e-06	1.30018e-05	7.37411e-06	HGF/FGF7/FGF8/NRP1/SEMA3A/PDGFA/IGF2/PLXND1/TGFB1	9
BP	GO:0046850	regulation of bone remodeling	9/427	48/18670	1.19745e-06	1.30018e-05	7.37411e-06	LEPR/TNFSF11/IL6/LEP/CSK/S1PR1/MDK/PRKCA/SRC	9
BP	GO:0031640	killing of cells of other organism	10/427	62/18670	1.31016e-06	1.41181e-05	8.00723e-06	HTN3/NOS2/DCD/CAMP/IFNG/DEFB132/DEFB103B/MBL2/REG3G/ELANE	10
BP	GO:0044364	disruption of cells of other organism	10/427	62/18670	1.31016e-06	1.41181e-05	8.00723e-06	HTN3/NOS2/DCD/CAMP/IFNG/DEFB132/DEFB103B/MBL2/REG3G/ELANE	10
BP	GO:0046635	positive regulation of alpha-beta T cell activation	10/427	62/18670	1.31016e-06	1.41181e-05	8.00723e-06	IL12B/TGFBR2/IL18/CCL19/IFNG/SOCS1/CD3E/ZAP70/IL6R/CD81	10
BP	GO:0001101	response to acid chemical	24/427	343/18670	1.34985e-06	1.45092e-05	8.22907e-06	PDGFD/RORB/RXRG/AVPR1A/BMP6/CCL19/PPARG/IGF2R/CAT/KDR/CCR7/PDGFRA/LEP/TIE1/UBR1/MICB/SOCS1/PTGFR/ADIPOQ/RBP4/SRC/CHUK/PTGER4/PDGFRB	24
BP	GO:0046634	regulation of alpha-beta T cell activation	12/427	93/18670	1.37288e-06	1.47197e-05	8.34845e-06	IL12B/TGFBR2/IL18/TNFRSF14/CCL19/IFNG/SOCS1/CD3E/ZAP70/IRF1/IL6R/CD81	12
BP	GO:0032740	positive regulation of interleukin-17 production	6/427	17/18670	1.38106e-06	1.47704e-05	8.37722e-06	IL12B/CCL1/IL18/IL6/IL21/TGFB1	6
BP	GO:0071624	positive regulation of granulocyte chemotaxis	7/427	26/18670	1.40737e-06	1.50143e-05	8.51551e-06	RAC2/CCL19/CCR7/CD74/MDK/CXCR2/C3AR1	7
BP	GO:0001913	T cell mediated cytotoxicity	9/427	49/18670	1.43751e-06	1.52977e-05	8.67624e-06	IL12B/CD1A/RAET1G/CD1B/RAET1E/CD1E/MICB/ULBP2/IL7R	9
BP	GO:0010959	regulation of metal ion transport	26/427	394/18670	1.47214e-06	1.56274e-05	8.86323e-06	ADCYAP1R1/VIP/PTPN6/CXCL9/CXCL12/CXCR4/CALCR/CCL2/FGF12/CD19/CCL5/ADRB2/HSPA2/FGF14/IFNG/NOS1/CXCL10/AHNAK/CCL3/CXCL11/NEDD4/IL13/TGFB1/PDGFRB/LACRT/BPIFA1	26
BP	GO:1901215	negative regulation of neuron death	18/427	208/18670	1.49092e-06	1.57875e-05	8.95406e-06	ANGPT1/PIK3CA/FGF8/NRP1/IL10/CCL2/HRAS/LRP1/NR4A3/CSF3/CNTF/LGMN/MDK/CBL/CX3CR1/CNTFR/IL13/PPARA	18
BP	GO:0007431	salivary gland development	8/427	37/18670	1.51295e-06	1.59813e-05	9.06396e-06	HGF/FGF7/FGF8/NRP1/SEMA3A/PDGFA/PLXND1/TGFB1	8
BP	GO:1904019	epithelial cell apoptotic process	13/427	111/18670	1.53742e-06	1.61998e-05	9.18787e-06	ANGPT1/TGFBR2/IL10/TEK/CCL2/KDR/IL6/ANGPTL4/THBS1/MDK/PAK4/IL13/SEMA5A	13
BP	GO:1903038	negative regulation of leukocyte cell-cell adhesion	14/427	129/18670	1.5461e-06	1.62512e-05	9.21704e-06	PTPN6/TNFRSF14/IL10/CXCL12/CCL25/CD74/IL20RB/SFTPD/SOCS1/MDK/IRF1/TNFRSF21/TGFB1/PPARA	14
BP	GO:0006367	transcription initiation from RNA polymerase II promoter	17/427	188/18670	1.59225e-06	1.66952e-05	9.46885e-06	RORB/RXRG/NR2F6/PPARG/NR1D2/NR3C1/THRA/PSMC3/NR4A3/PSMC4/NR4A1/NR2F1/NR1D1/NR5A2/ESR2/PPARA/ESRRG	17
BP	GO:0051302	regulation of cell division	16/427	168/18670	1.62943e-06	1.70017e-05	9.64269e-06	PDGFD/VEGFD/FGF7/PROK1/FGF8/CAT/VEGFC/FGF2/PDGFA/BTC/PPBP/IGF2/MDK/FGF3/TGFB1/FGF6	16
BP	GO:1990138	neuron projection extension	16/427	168/18670	1.62943e-06	1.70017e-05	9.64269e-06	NRP1/SEMA6D/SEMA3B/CXCL12/CXCR4/LRP1/SEMA3A/PLXNA4/PAK1/SLIT2/SEMA3F/OSTN/SEMA3D/HSP90AA1/SEMA5A/SEMA6A	16
BP	GO:0051924	regulation of calcium ion transport	20/427	254/18670	1.72932e-06	1.80001e-05	1.02089e-05	ADCYAP1R1/PTPN6/CXCL9/CXCL12/CXCR4/CALCR/CCL2/CD19/CCL5/HSPA2/FGF14/NOS1/CXCL10/AHNAK/CCL3/CXCL11/IL13/TGFB1/PDGFRB/LACRT	20
BP	GO:0042590	antigen processing and presentation of exogenous peptide antigen via MHC class I	11/427	79/18670	1.75963e-06	1.82711e-05	1.03626e-05	PSME2/TAPBP/PSMB8/PSME1/CALR/TAP1/PSMC3/PSMC4/CHUK/PSMD4/PDIA3	11
BP	GO:0010769	regulation of cell morphogenesis involved in differentiation	22/427	301/18670	1.82819e-06	1.8937e-05	1.07403e-05	NRP1/SEMA6D/PLXNB1/SEMA3B/RAC3/CXCL12/LRP1/CALR/SEMA3A/PLXNA4/PAK1/SLIT2/SEMA3F/PLXND1/MDK/PAK3/MPL/SEMA3D/PLXNB3/NEDD4/SEMA5A/SEMA6A	22
BP	GO:0051208	sequestering of calcium ion	14/427	131/18670	1.86123e-06	1.90641e-05	1.08124e-05	PTPN6/CCL19/CXCL9/FGF2/CD19/CALR/CCR7/NOS1/CXCL10/CCL3/CXCL11/IL13/TGFB1/LACRT	14
BP	GO:0002021	response to dietary excess	7/427	27/18670	1.86274e-06	1.90641e-05	1.08124e-05	ACVR1C/SCTR/LEP/ADRB2/PRLH/SCT/GDF3	7
BP	GO:0036336	dendritic cell migration	7/427	27/18670	1.86274e-06	1.90641e-05	1.08124e-05	CCL19/CXCR4/CALR/CCL5/CCR7/CXCR2/CXCR1	7
BP	GO:0061437	renal system vasculature development	7/427	27/18670	1.86274e-06	1.90641e-05	1.08124e-05	ANGPT1/PDGFD/NRP1/TEK/PDGFRA/IL6R/PDGFRB	7
BP	GO:0061440	kidney vasculature development	7/427	27/18670	1.86274e-06	1.90641e-05	1.08124e-05	ANGPT1/PDGFD/NRP1/TEK/PDGFRA/IL6R/PDGFRB	7
BP	GO:0002223	stimulatory C-type lectin receptor signaling pathway	13/427	113/18670	1.88583e-06	1.92544e-05	1.09203e-05	PSME2/CD209/RELB/PSMB8/PSME1/HRAS/PAK1/PSMC3/PSMC4/PAK3/SRC/CHUK/PSMD4	13
BP	GO:0002474	antigen processing and presentation of peptide antigen via MHC class I	12/427	96/18670	1.93534e-06	1.96194e-05	1.11274e-05	PSME2/TAPBP/PSMB8/PSME1/TAPBPL/CALR/TAP1/PSMC3/PSMC4/CHUK/PSMD4/PDIA3	12
BP	GO:0030516	regulation of axon extension	12/427	96/18670	1.93534e-06	1.96194e-05	1.11274e-05	NRP1/SEMA6D/SEMA3B/CXCL12/LRP1/SEMA3A/PLXNA4/PAK1/SEMA3F/SEMA3D/SEMA5A/SEMA6A	12
BP	GO:0048010	vascular endothelial growth factor receptor signaling pathway	12/427	96/18670	1.93534e-06	1.96194e-05	1.11274e-05	PIK3CA/VEGFD/NRP1/VEGFC/FLT1/KDR/FLT4/PIK3R2/VAV3/NEDD4/SRC/HSP90AA1	12
BP	GO:0048588	developmental cell growth	19/427	234/18670	1.99184e-06	2.01444e-05	1.14251e-05	TGFBR2/NRP1/SEMA6D/SEMA3B/CXCL12/CXCR4/LRP1/SEMA3A/PLXNA4/PAK1/SLIT2/SEMA3F/OSTN/IGF1/SEMA3D/HSP90AA1/SEMA5A/PPARA/SEMA6A	19
BP	GO:0072577	endothelial cell apoptotic process	10/427	65/18670	2.05203e-06	2.07042e-05	1.17426e-05	ANGPT1/IL10/TEK/CCL2/KDR/ANGPTL4/THBS1/PAK4/IL13/SEMA5A	10
BP	GO:0043901	negative regulation of multi-organism process	16/427	171/18670	2.05912e-06	2.07269e-05	1.17555e-05	ACVR1C/CCL8/CALR/CCL5/BST2/ISG20/MICB/IGF1/ISG15/SPINK5/CCL3/DHX58/MBL2/NLRX1/LACRT/BPIFA1	16
BP	GO:0030282	bone mineralization	13/427	114/18670	2.08503e-06	2.09384e-05	1.18754e-05	SBDS/BMP6/PTH1R/KL/BMP2/LEP/ADRB2/S1PR1/IGF1/ISG15/CCL3/TGFB1/FGFR3	13
BP	GO:0032874	positive regulation of stress-activated MAPK cascade	16/427	172/18670	2.22351e-06	2.22768e-05	1.26345e-05	TLR4/DAXX/CCL19/HRAS/BMP2/TNFSF11/CCR7/FLT4/SEMA3A/LEP/PAK1/RASGRP1/IL36A/IL36G/NOD1/IL26	16
BP	GO:0030449	regulation of complement activation	13/427	115/18670	2.30269e-06	2.30162e-05	1.30539e-05	IGHG4/CD19/IGLC2/IGHG3/IGHG1/IGKC/IGLC7/IGHG2/C8G/IGLC6/IGLC3/CD81/C3AR1	13
BP	GO:1905521	regulation of macrophage migration	8/427	39/18670	2.3163e-06	2.30982e-05	1.31004e-05	CCL5/MIF/THBS1/MDK/CCL3/CX3CR1/CD81/C3AR1	8
BP	GO:0070304	positive regulation of stress-activated protein kinase signaling cascade	16/427	173/18670	2.39961e-06	2.38733e-05	1.354e-05	TLR4/DAXX/CCL19/HRAS/BMP2/TNFSF11/CCR7/FLT4/SEMA3A/LEP/PAK1/RASGRP1/IL36A/IL36G/NOD1/IL26	16
BP	GO:0050764	regulation of phagocytosis	12/427	98/18670	2.41523e-06	2.39175e-05	1.35651e-05	PPARG/CCL2/LRP1/CALR/CSK/IFNG/SFTPA1/IL2RG/SFTPD/ADIPOQ/MBL2/TGFB1	12
BP	GO:0060191	regulation of lipase activity	12/427	98/18670	2.41523e-06	2.39175e-05	1.35651e-05	ADCYAP1R1/AVPR1A/HRAS/FLT1/FGF2/LRP1/CCL5/PDGFRA/ANGPTL4/PDGFRB/FGFR3/APOH	12
BP	GO:0008045	motor neuron axon guidance	7/427	28/18670	2.43502e-06	2.40023e-05	1.36132e-05	RAC2/FGF8/NRP1/SEMA3A/PLXNA4/SLIT2/SEMA3F	7
BP	GO:0010818	T cell chemotaxis	7/427	28/18670	2.43502e-06	2.40023e-05	1.36132e-05	CXCL13/CXCR3/CCL5/CXCL10/CCL3/CXCL11/XCL2	7
BP	GO:0002604	regulation of dendritic cell antigen processing and presentation	5/427	11/18670	2.52107e-06	2.47934e-05	1.40619e-05	CCL19/CCR7/CD74/THBS1/NOD1	5
BP	GO:0002220	innate immune response activating cell surface receptor signaling pathway	13/427	116/18670	2.54029e-06	2.48681e-05	1.41042e-05	PSME2/CD209/RELB/PSMB8/PSME1/HRAS/PAK1/PSMC3/PSMC4/PAK3/SRC/CHUK/PSMD4	13
BP	GO:2000257	regulation of protein activation cascade	13/427	116/18670	2.54029e-06	2.48681e-05	1.41042e-05	IGHG4/CD19/IGLC2/IGHG3/IGHG1/IGKC/IGLC7/IGHG2/C8G/IGLC6/IGLC3/CD81/C3AR1	13
BP	GO:0051607	defense response to virus	19/427	238/18670	2.56092e-06	2.50128e-05	1.41863e-05	IRF7/IL12B/IFNK/CXCL9/IL6/BST2/ISG20/MICB/IFNG/CXCL10/ISG15/IFNA13/MMP12/IRF1/DHX58/IRF9/IFNA8/NLRX1/BPIFA1	19
BP	GO:0010770	positive regulation of cell morphogenesis involved in differentiation	15/427	154/18670	2.59938e-06	2.53306e-05	1.43665e-05	NRP1/PLXNB1/RAC3/CXCL12/LRP1/CALR/PLXNA4/PAK1/SLIT2/PLXND1/MDK/PAK3/MPL/PLXNB3/SEMA5A	15
BP	GO:0002544	chronic inflammatory response	6/427	19/18670	2.91225e-06	2.82292e-05	1.60105e-05	CXCL13/CCL11/IL10/CCL5/THBS1/LTA	6
BP	GO:0046641	positive regulation of alpha-beta T cell proliferation	6/427	19/18670	2.91225e-06	2.82292e-05	1.60105e-05	IL12B/TGFBR2/IL18/CD3E/ZAP70/CD81	6
BP	GO:0051403	stress-activated MAPK cascade	21/427	286/18670	2.91662e-06	2.82292e-05	1.60105e-05	TLR4/HGF/DAXX/CCL19/HRAS/BMP2/TNFSF11/CCR7/FLT4/SEMA3A/LEP/PAK1/RASGRP1/IL36A/MAP2K2/IL36G/MAP3K8/CHUK/PTGER4/NOD1/IL26	21
BP	GO:0022600	digestive system process	12/427	100/18670	2.99721e-06	2.89437e-05	1.64158e-05	NPR3/TYMP/TLR4/ACO1/SERPINA3/FABP2/LEP/SCT/OXTR/RBP4/IREB2/PTGER1	12
BP	GO:0048762	mesenchymal cell differentiation	18/427	219/18670	3.11495e-06	3.0013e-05	1.70222e-05	HGF/TGFBR2/FGF8/NRP1/SEMA6D/SEMA3B/EDNRB/BMP2/IL6/AMELX/SEMA3A/TGFBR1/SEMA3F/MDK/SEMA3D/TGFB1/SEMA5A/SEMA6A	18
BP	GO:0033032	regulation of myeloid cell apoptotic process	7/427	29/18670	3.14697e-06	3.02533e-05	1.71585e-05	IRF7/CCL5/THRA/MIF/ADIPOQ/CXCR2/APOH	7
BP	GO:0060249	anatomical structure homeostasis	27/427	437/18670	3.21952e-06	3.08814e-05	1.75147e-05	RAC2/TLR4/PTH1R/RAC3/SERPINA3/CST4/TNFSF11/IL6/ADRB2/CSK/PRLH/IGHG3/S1PR1/PTPN11/SFTPA1/IL20RB/ALB/SFTPD/AKT3/IGKC/PRKCA/RBP4/SRC/HSP90AA1/TGFB1/IGHA1/LACRT	27
BP	GO:1905952	regulation of lipid localization	15/427	157/18670	3.30764e-06	3.16557e-05	1.79539e-05	BMP6/CETP/NFKBIA/PPARG/LRP1/TNFSF11/IL6/IKBKE/LEP/PLTP/PTPN11/MIF/THBS1/ADIPOQ/PPARA	15
BP	GO:0046632	alpha-beta T cell differentiation	12/427	101/18670	3.33206e-06	3.17473e-05	1.80059e-05	IL12B/RELB/TGFBR2/IL18/CCL19/IL6/BCL3/IFNG/SOCS1/ZAP70/IRF1/PTGER4	12
BP	GO:0050830	defense response to Gram-positive bacterium	12/427	101/18670	3.33206e-06	3.17473e-05	1.80059e-05	TNFRSF14/DEFB106B/IL6/LALBA/IL27RA/CAMP/DEFB103B/PGLYRP2/MBL2/LTA/REG3G/NOD1	12
BP	GO:0030890	positive regulation of B cell proliferation	8/427	41/18670	3.45611e-06	3.28561e-05	1.86347e-05	TLR4/TNFRSF13C/CD74/MIF/VAV3/IL21/IL13/CD81	8
BP	GO:0060402	calcium ion transport into cytosol	15/427	158/18670	3.57945e-06	3.39532e-05	1.9257e-05	ADCYAP1R1/PTPN6/CCL19/CXCL9/CALCR/FGF2/CD19/CCR7/NOS1/CXCL10/CCL3/CXCL11/IL13/TGFB1/LACRT	15
BP	GO:0002698	negative regulation of immune effector process	13/427	120/18670	3.72292e-06	3.5236e-05	1.99845e-05	ANGPT1/PTPN6/IL10/BST2/MICB/IL20RB/SPINK5/DHX58/PGLYRP2/CD22/TGFB1/NLRX1/IL7R	13
BP	GO:0043030	regulation of macrophage activation	9/427	55/18670	3.94085e-06	3.72162e-05	2.11076e-05	TLR4/IL10/IL6/CD74/MIF/THBS1/NR1D1/CCL3/IL13	9
BP	GO:0045954	positive regulation of natural killer cell mediated cytotoxicity	7/427	30/18670	4.02442e-06	3.79217e-05	2.15077e-05	IL12B/RAET1G/RAET1E/RASGRP1/MICB/IL21/ULBP2	7
BP	GO:0002577	regulation of antigen processing and presentation	6/427	20/18670	4.08032e-06	3.82798e-05	2.17108e-05	CCL19/TAPBPL/CCR7/CD74/THBS1/NOD1	6
BP	GO:0002827	positive regulation of T-helper 1 type immune response	6/427	20/18670	4.08032e-06	3.82798e-05	2.17108e-05	IL12B/IL1R1/IL18/CCL19/IL27RA/IL6R	6
BP	GO:0002709	regulation of T cell mediated immunity	10/427	70/18670	4.10728e-06	3.82832e-05	2.17127e-05	IL12B/IL1R1/CD1A/IL18/CD1B/IL6/CD1E/IL20RB/CD81/IL7R	10
BP	GO:0010517	regulation of phospholipase activity	10/427	70/18670	4.10728e-06	3.82832e-05	2.17127e-05	ADCYAP1R1/AVPR1A/HRAS/FLT1/FGF2/LRP1/CCL5/PDGFRA/PDGFRB/FGFR3	10
BP	GO:0097553	calcium ion transmembrane import into cytosol	14/427	140/18670	4.10752e-06	3.82832e-05	2.17127e-05	PTPN6/CCL19/CXCL9/CALCR/FGF2/CD19/CCR7/NOS1/CXCL10/CCL3/CXCL11/IL13/TGFB1/LACRT	14
BP	GO:0048872	homeostasis of number of cells	19/427	246/18670	4.16114e-06	3.86986e-05	2.19483e-05	FLT3/RAC3/TNFRSF13B/IL6/CCR7/TNFRSF13C/THRA/PTPN11/CD74/IL20RB/SOS1/MIF/AKT3/ISG15/MPL/TGFB1/CXCR2/IREB2/IL7R	19
BP	GO:0030517	negative regulation of axon extension	8/427	42/18670	4.18473e-06	3.88336e-05	2.20249e-05	NRP1/SEMA6D/SEMA3B/SEMA3A/SEMA3F/SEMA3D/SEMA5A/SEMA6A	8
BP	GO:0002468	dendritic cell antigen processing and presentation	5/427	12/18670	4.24066e-06	3.91826e-05	2.22229e-05	CCL19/CCR7/CD74/THBS1/NOD1	5
BP	GO:0044650	adhesion of symbiont to host cell	5/427	12/18670	4.24066e-06	3.91826e-05	2.22229e-05	CLEC4M/CD209/SFTPD/INHBB/CD81	5
BP	GO:0010565	regulation of cellular ketone metabolic process	16/427	181/18670	4.32577e-06	3.98829e-05	2.262e-05	PSME2/PSMB8/PSME1/AVPR1A/BMP6/PPARG/BMP2/ADM/PSMC3/NR4A3/PSMC4/CD74/NR1D1/ADIPOQ/PSMD4/PPARA	16
BP	GO:0030278	regulation of ossification	17/427	203/18670	4.5442e-06	4.18067e-05	2.37111e-05	RORB/HGF/BMP6/KL/BMP2/GDF10/IL6/ADRB2/S1PR1/OSTN/MDK/IGF1/ISG15/CCL3/IL6R/PTGER4/TGFB1	17
BP	GO:0032956	regulation of actin cytoskeleton organization	23/427	343/18670	4.57412e-06	4.19916e-05	2.3816e-05	CCL11/NRP1/RAC3/CXCL12/TEK/HRAS/LRP1/CCR7/PDGFRA/PDGFA/PAK1/SLIT2/S1PR1/BST2/CSF3/TGFBR1/MDK/PAK3/CCL24/PTGER4/TGFB1/SEMA5A/PDGFRB	23
BP	GO:0019884	antigen processing and presentation of exogenous antigen	16/427	182/18670	4.64501e-06	4.24601e-05	2.40817e-05	PSME2/TAPBP/PSMB8/PSME1/CD1A/CD1B/CALR/TAP1/CD1E/PSMC3/PSMC4/CD74/LGMN/CHUK/PSMD4/PDIA3	16
BP	GO:1903317	regulation of protein maturation	16/427	182/18670	4.64501e-06	4.24601e-05	2.40817e-05	TFR2/IGHG4/CD19/IGLC2/IGHG3/IGHG1/THBS1/IGKC/IGLC7/IGHG2/C8G/IGLC6/IGLC3/SRC/CD81/C3AR1	16
BP	GO:0034764	positive regulation of transmembrane transport	17/427	204/18670	4.855e-06	4.41908e-05	2.50633e-05	CXCL9/CALCR/CCL2/CD19/ADRB2/HSPA2/NR4A3/FGF14/PTPN11/IFNG/NOS1/CXCL10/IGF1/CXCL11/ADIPOQ/IL13/LACRT	17
BP	GO:0035265	organ growth	17/427	204/18670	4.855e-06	4.41908e-05	2.50633e-05	LEPR/FGF7/TGFBR2/FGF8/FGF2/LEP/PAK1/S1PR1/PTPN11/TGFBR1/OSTN/IGF1/MBL2/RBP4/PPARA/PDGFRB/FGFR3	17
BP	GO:0032868	response to insulin	20/427	272/18670	4.91446e-06	4.46371e-05	2.53164e-05	ACVR1C/PIK3CA/GALP/KL/IL10/PPARG/CAT/ADM/PIK3R2/LEP/PAK1/PRLH/IGF2/PTPN11/SOS1/INHBB/SOCS1/ADIPOQ/SRC/PPARA	20
BP	GO:0032535	regulation of cellular component size	24/427	370/18670	5.01735e-06	4.5475e-05	2.57917e-05	CCL11/NRP1/SEMA6D/SEMA3B/RAC3/SCTR/CXCL12/LRP1/CCR7/SEMA3A/PLXNA4/PAK1/SLIT2/SCT/CSF3/SEMA3F/VAV3/AKT3/PAK3/CCL24/SEMA3D/SEMA5A/SEMA6A/IL7R	24
BP	GO:1904035	regulation of epithelial cell apoptotic process	11/427	88/18670	5.18303e-06	4.68774e-05	2.6587e-05	ANGPT1/TEK/CCL2/KDR/IL6/ANGPTL4/THBS1/MDK/PAK4/IL13/SEMA5A	11
BP	GO:0071375	cellular response to peptide hormone stimulus	22/427	321/18670	5.2027e-06	4.6956e-05	2.66316e-05	GLP2R/GHR/LHCGR/PIK3CA/CRHR2/KL/GCGR/PPARG/PIK3R2/LEP/PAK1/CSK/NR4A3/IGF2/PTPN11/NR4A1/SOS1/INHBB/SOCS1/ADIPOQ/SRC/TGFB1	22
BP	GO:0106106	cold-induced thermogenesis	14/427	143/18670	5.27026e-06	4.73659e-05	2.68641e-05	LEPR/NPR3/TLR4/IL18/CXCR4/FABP4/LEP/ADRB2/THRA/OXTR/NR1D1/ADIPOQ/IL13/ESRRG	14
BP	GO:0120161	regulation of cold-induced thermogenesis	14/427	143/18670	5.27026e-06	4.73659e-05	2.68641e-05	LEPR/NPR3/TLR4/IL18/CXCR4/FABP4/LEP/ADRB2/THRA/OXTR/NR1D1/ADIPOQ/IL13/ESRRG	14
BP	GO:0060193	positive regulation of lipase activity	10/427	72/18670	5.33028e-06	4.78049e-05	2.71131e-05	ADCYAP1R1/AVPR1A/HRAS/FLT1/FGF2/CCL5/PDGFRA/PDGFRB/FGFR3/APOH	10
BP	GO:0001755	neural crest cell migration	9/427	57/18670	5.35513e-06	4.79273e-05	2.71825e-05	NRP1/SEMA6D/SEMA3B/EDNRB/SEMA3A/SEMA3F/SEMA3D/SEMA5A/SEMA6A	9
BP	GO:0051209	release of sequestered calcium ion into cytosol	13/427	124/18670	5.36933e-06	4.79541e-05	2.71977e-05	PTPN6/CCL19/CXCL9/FGF2/CD19/CCR7/NOS1/CXCL10/CCL3/CXCL11/IL13/TGFB1/LACRT	13
BP	GO:0032602	chemokine production	11/427	89/18670	5.79417e-06	5.16406e-05	2.92885e-05	TLR4/IL18/IL10/LRP1/IL6/IFNG/CD74/MIF/ADIPOQ/IL6R/ELANE	11
BP	GO:0042269	regulation of natural killer cell mediated cytotoxicity	8/427	44/18670	6.03731e-06	5.36957e-05	3.04541e-05	IL12B/RAET1G/RAET1E/LEP/RASGRP1/MICB/IL21/ULBP2	8
BP	GO:0031100	animal organ regeneration	10/427	73/18670	6.05197e-06	5.37144e-05	3.04647e-05	FLT3/HGF/TGFBR2/IL10/CXCL12/PPARG/IGF2R/ADM/NR4A3/TGFB1	10
BP	GO:0043087	regulation of GTPase activity	28/427	479/18670	6.06998e-06	5.37627e-05	3.04921e-05	CXCL13/CCL11/CCL1/CCL17/NRP1/CCL16/CCL8/PLXNB1/CCL19/CCL2/CCL25/HRAS/RABEP2/CCL14/CCL5/CCR7/PLXNA4/SLIT2/RASGRP1/S1PR1/CCL22/PLXND1/SOS1/VAV3/CCL24/CCL3/PLXNB3/XCL2	28
BP	GO:0010876	lipid localization	25/427	400/18670	6.11534e-06	5.40525e-05	3.06565e-05	ACVR1C/LPA/BMP6/CETP/NFKBIA/NOS2/PPARG/FABP4/LRP1/TNFSF11/IL6/IKBKE/FABP2/LEP/PLTP/PTPN11/SFTPA1/NMB/MIF/THBS1/LCN12/ADIPOQ/RBP4/PPARA/APOH	25
BP	GO:0038128	ERBB2 signaling pathway	7/427	32/18670	6.39596e-06	5.63231e-05	3.19443e-05	PIK3CA/HBEGF/BTC/SOS1/PRKCA/SRC/HSP90AA1	7
BP	GO:0032479	regulation of type I interferon production	13/427	126/18670	6.41172e-06	5.63231e-05	3.19443e-05	IRF7/RELB/TLR4/IL10/IKBKE/PTPN11/CD14/ISG15/MMP12/IRF1/DHX58/CHUK/NLRX1	13
BP	GO:0051283	negative regulation of sequestering of calcium ion	13/427	126/18670	6.41172e-06	5.63231e-05	3.19443e-05	PTPN6/CCL19/CXCL9/FGF2/CD19/CCR7/NOS1/CXCL10/CCL3/CXCL11/IL13/TGFB1/LACRT	13
BP	GO:0002224	toll-like receptor signaling pathway	14/427	146/18670	6.71654e-06	5.88798e-05	3.33944e-05	IRF7/TLR4/NFKBIA/IKBKE/LGMN/SFTPA1/CD14/COLEC12/SFTPD/NR1D1/IRF1/CHUK/REG3G/TLR1	14
BP	GO:0010745	negative regulation of macrophage derived foam cell differentiation	5/427	13/18670	6.7617e-06	5.91545e-05	3.35501e-05	CETP/NFKBIA/PPARG/ADIPOQ/PPARA	5
BP	GO:0060485	mesenchyme development	20/427	278/18670	6.8126e-06	5.94781e-05	3.37337e-05	HGF/TGFBR2/FGF8/NRP1/SEMA6D/SEMA3B/EDNRB/BMP2/ACVRL1/IL6/AMELX/SEMA3A/TGFBR1/SEMA3F/MDK/SEMA3D/TGFB1/SEMA5A/PDGFRB/SEMA6A	20
BP	GO:0032368	regulation of lipid transport	13/427	127/18670	6.99697e-06	6.09634e-05	3.45761e-05	BMP6/CETP/NFKBIA/PPARG/LRP1/TNFSF11/LEP/PLTP/PTPN11/MIF/THBS1/ADIPOQ/PPARA	13
BP	GO:0010518	positive regulation of phospholipase activity	9/427	59/18670	7.18369e-06	6.23364e-05	3.53548e-05	ADCYAP1R1/AVPR1A/HRAS/FLT1/FGF2/CCL5/PDGFRA/PDGFRB/FGFR3	9
BP	GO:2000351	regulation of endothelial cell apoptotic process	9/427	59/18670	7.18369e-06	6.23364e-05	3.53548e-05	ANGPT1/TEK/CCL2/KDR/ANGPTL4/THBS1/PAK4/IL13/SEMA5A	9
BP	GO:0048002	antigen processing and presentation of peptide antigen	16/427	189/18670	7.53703e-06	6.51656e-05	3.69594e-05	PSME2/CLEC4M/CD209/TAPBP/PSMB8/PSME1/TAPBPL/CALR/TAP1/PSMC3/PSMC4/CD74/LGMN/CHUK/PSMD4/PDIA3	16
BP	GO:0019883	antigen processing and presentation of endogenous antigen	6/427	22/18670	7.55543e-06	6.51656e-05	3.69594e-05	TAPBP/CD1A/CD1B/TAP1/CD1E/CD74	6
BP	GO:0035809	regulation of urine volume	6/427	22/18670	7.55543e-06	6.51656e-05	3.69594e-05	NPR3/NPR1/EDNRB/ADM/BTC/AVPR2	6
BP	GO:0002576	platelet degranulation	13/427	128/18670	7.62886e-06	6.54033e-05	3.70942e-05	VEGFD/HGF/SERPINA3/VEGFC/PDGFA/PPBP/IGF2/ALB/MANF/THBS1/IGF1/TGFB1/APOH	13
BP	GO:0032606	type I interferon production	13/427	128/18670	7.62886e-06	6.54033e-05	3.70942e-05	IRF7/RELB/TLR4/IL10/IKBKE/PTPN11/CD14/ISG15/MMP12/IRF1/DHX58/CHUK/NLRX1	13
BP	GO:0051282	regulation of sequestering of calcium ion	13/427	128/18670	7.62886e-06	6.54033e-05	3.70942e-05	PTPN6/CCL19/CXCL9/FGF2/CD19/CCR7/NOS1/CXCL10/CCL3/CXCL11/IL13/TGFB1/LACRT	13
BP	GO:0061041	regulation of wound healing	14/427	148/18670	7.86655e-06	6.73062e-05	3.81735e-05	TLR4/TGFBR2/PROC/CXCR4/HRAS/FGF2/HBEGF/PDGFRA/PDGFA/THBS1/DUOX2/PRKCA/REG3G/APOH	14
BP	GO:0002717	positive regulation of natural killer cell mediated immunity	7/427	33/18670	7.95924e-06	6.78279e-05	3.84694e-05	IL12B/RAET1G/RAET1E/RASGRP1/MICB/IL21/ULBP2	7
BP	GO:2000352	negative regulation of endothelial cell apoptotic process	7/427	33/18670	7.95924e-06	6.78279e-05	3.84694e-05	ANGPT1/TEK/KDR/ANGPTL4/PAK4/IL13/SEMA5A	7
BP	GO:0035710	CD4-positive, alpha-beta T cell activation	11/427	92/18670	8.02057e-06	6.82147e-05	3.86887e-05	IL12B/RELB/TGFBR2/IL18/CCL19/IL6/BCL3/IFNG/SOCS1/PTGER4/CD81	11
BP	GO:0061387	regulation of extent of cell growth	12/427	110/18670	8.17058e-06	6.93526e-05	3.93341e-05	NRP1/SEMA6D/SEMA3B/CXCL12/LRP1/SEMA3A/PLXNA4/PAK1/SEMA3F/SEMA3D/SEMA5A/SEMA6A	12
BP	GO:0002715	regulation of natural killer cell mediated immunity	8/427	46/18670	8.54009e-06	7.22026e-05	4.09505e-05	IL12B/RAET1G/RAET1E/LEP/RASGRP1/MICB/IL21/ULBP2	8
BP	GO:1904036	negative regulation of epithelial cell apoptotic process	8/427	46/18670	8.54009e-06	7.22026e-05	4.09505e-05	ANGPT1/TEK/KDR/ANGPTL4/MDK/PAK4/IL13/SEMA5A	8
BP	GO:0032872	regulation of stress-activated MAPK cascade	18/427	237/18670	9.37466e-06	7.91022e-05	4.48637e-05	TLR4/HGF/DAXX/CCL19/HRAS/BMP2/TNFSF11/CCR7/FLT4/SEMA3A/LEP/PAK1/RASGRP1/IL36A/MAP2K2/IL36G/NOD1/IL26	18
BP	GO:0060401	cytosolic calcium ion transport	15/427	171/18670	9.44043e-06	7.95003e-05	4.50895e-05	ADCYAP1R1/PTPN6/CCL19/CXCL9/CALCR/FGF2/CD19/CCR7/NOS1/CXCL10/CCL3/CXCL11/IL13/TGFB1/LACRT	15
BP	GO:0090303	positive regulation of wound healing	9/427	61/18670	9.52195e-06	8.00293e-05	4.53895e-05	TLR4/TGFBR2/CXCR4/HRAS/HBEGF/THBS1/DUOX2/REG3G/APOH	9
BP	GO:0042533	tumor necrosis factor biosynthetic process	7/427	34/18670	9.82685e-06	8.22687e-05	4.66596e-05	TLR4/IL10/BCL3/IFNG/THBS1/CX3CR1/TLR1	7
BP	GO:0042534	regulation of tumor necrosis factor biosynthetic process	7/427	34/18670	9.82685e-06	8.22687e-05	4.66596e-05	TLR4/IL10/BCL3/IFNG/THBS1/CX3CR1/TLR1	7
BP	GO:0051817	modification of morphology or physiology of other organism involved in symbiotic interaction	12/427	112/18670	9.8471e-06	8.22771e-05	4.66644e-05	CLEC4M/CD209/CCL8/IGF2R/CCL5/CAMP/PSMC3/SFTPD/CCL3/MBL2/TGFB1/ELANE	12
BP	GO:0032098	regulation of appetite	6/427	23/18670	1.00256e-05	8.34427e-05	4.73255e-05	GALP/SCTR/LEP/SCT/NENF/PPARA	6
BP	GO:0043950	positive regulation of cAMP-mediated signaling	6/427	23/18670	1.00256e-05	8.34427e-05	4.73255e-05	ADCYAP1R1/RXFP2/SCTR/SCT/NOS1/PRKCA	6
BP	GO:0006953	acute-phase response	8/427	47/18670	1.00883e-05	8.3801e-05	4.75287e-05	TFR2/EDNRB/SERPINA3/TNFSF11/IL6/MBL2/IL6R/REG3G	8
BP	GO:0035791	platelet-derived growth factor receptor-beta signaling pathway	5/427	14/18670	1.03208e-05	8.55669e-05	4.85303e-05	LRP1/PDGFA/SRC/PDGFRB/PDGFRL	5
BP	GO:0070302	regulation of stress-activated protein kinase signaling cascade	18/427	239/18670	1.05192e-05	8.70428e-05	4.93673e-05	TLR4/HGF/DAXX/CCL19/HRAS/BMP2/TNFSF11/CCR7/FLT4/SEMA3A/LEP/PAK1/RASGRP1/IL36A/MAP2K2/IL36G/NOD1/IL26	18
BP	GO:0045453	bone resorption	9/427	62/18670	1.09164e-05	9.01551e-05	5.11325e-05	RAC2/PTH1R/TNFSF11/IL6/ADRB2/CSK/S1PR1/PRKCA/SRC	9
BP	GO:0060348	bone development	17/427	217/18670	1.10383e-05	9.09858e-05	5.16036e-05	TGFBR2/PTPN6/SBDS/BMP6/FGF8/PLXNB1/TEK/BMP2/TNFSF11/LEP/PTPN11/IGF1/MBL2/SRC/PTGER4/TGFB1/FGFR3	17
BP	GO:0046879	hormone secretion	21/427	312/18670	1.12115e-05	9.22364e-05	5.23129e-05	ACVR1C/VIP/BMP6/TFR2/NOS2/LRP1/TNFSF11/IL6/CCL5/ADM/LEP/SCT/PTPN11/IFNG/NMB/INHBB/NR1D1/PRKCA/ADIPOQ/RBP4/LTBP4	21
BP	GO:0045807	positive regulation of endocytosis	14/427	153/18670	1.15383e-05	9.47424e-05	5.37342e-05	ANGPT1/TFR2/CCL19/PPARG/CCL2/LRP1/CALR/IFNG/SFTPA1/CD14/IL2RG/SFTPD/CBL/MBL2	14
BP	GO:0010001	glial cell differentiation	17/427	218/18670	1.17249e-05	9.60905e-05	5.44988e-05	TLR4/NDRG1/GPR17/CXCR4/PPARG/BMP2/LRP1/IL6/CSK/PTPN11/IFNG/CNTF/IFNGR1/MDK/NR1D1/TNFRSF21/TGFB1	17
BP	GO:0008543	fibroblast growth factor receptor signaling pathway	12/427	114/18670	1.18175e-05	9.66637e-05	5.48239e-05	FGF7/FGF8/KL/FGF2/FGF12/PTPN11/THBS1/FGF3/CBL/FGFR3/FGF16/FGF6	12
BP	GO:0002711	positive regulation of T cell mediated immunity	8/427	48/18670	1.18664e-05	9.66943e-05	5.48413e-05	IL12B/IL1R1/CD1A/IL18/CD1B/IL6/CD1E/CD81	8
BP	GO:0010862	positive regulation of pathway-restricted SMAD protein phosphorylation	8/427	48/18670	1.18664e-05	9.66943e-05	5.48413e-05	BMP6/BMP2/ACVRL1/GDF10/GDF3/TGFBR1/INHBB/TGFB1	8
BP	GO:0042092	type 2 immune response	7/427	35/18670	1.20436e-05	9.79513e-05	5.55542e-05	IL18/IL10/IL6/IL27RA/BCL3/CD74/CD81	7
BP	GO:0032755	positive regulation of interleukin-6 production	11/427	96/18670	1.21254e-05	9.84298e-05	5.58256e-05	TLR4/IL6/IL36A/PTPN11/CD74/IL1RL2/IL17D/IL36G/IL6R/NOD1/TLR1	11
BP	GO:0043536	positive regulation of blood vessel endothelial cell migration	10/427	79/18670	1.24213e-05	0.000100641	5.70796e-05	ANGPT1/ANGPT4/NRP1/VEGFC/FGF2/KDR/THBS1/AKT3/PRKCA/TGFB1	10
BP	GO:2000401	regulation of lymphocyte migration	9/427	63/18670	1.24815e-05	0.000100937	5.72476e-05	CXCL13/TNFRSF14/CXCL12/CCL2/CCL5/IL27RA/CXCL10/CCL3/XCL2	9
BP	GO:0031667	response to nutrient levels	28/427	499/18670	1.295e-05	0.000104528	5.92844e-05	ACVR1C/GALP/TGFBR2/SSTR1/SCTR/GCGR/PPARG/CAT/ADM/AMELX/LEP/PENK/ADRB2/PRLH/SCT/GDF3/ALB/NENF/INHBB/CXCL10/CD3E/CBL/ADIPOQ/SRC/TGFB1/LTA/PPARA/HSPA8	28
BP	GO:0043255	regulation of carbohydrate biosynthetic process	11/427	97/18670	1.33996e-05	0.000107751	6.11122e-05	LEPR/LHCGR/ADCYAP1R1/PTH1R/LEP/IGF2/NR1D1/IGF1/ADIPOQ/TGFB1/PPARA	11
BP	GO:0120162	positive regulation of cold-induced thermogenesis	11/427	97/18670	1.33996e-05	0.000107751	6.11122e-05	LEPR/IL18/CXCR4/FABP4/LEP/ADRB2/THRA/OXTR/ADIPOQ/IL13/ESRRG	11
BP	GO:0050769	positive regulation of neurogenesis	27/427	474/18670	1.41702e-05	0.000113733	6.45052e-05	HGF/BMP6/NRP1/PLXNB1/CXCL12/CXCR4/PPARG/VEGFC/BMP2/LRP1/IL6/SEMA3A/PLXNA4/PAK1/SLIT2/IFNG/CNTF/PLXND1/MDK/PAK3/CCL3/CX3CR1/PLXNB3/TGFB1/SEMA5A/LTA/SEMA6A	27
BP	GO:0050866	negative regulation of cell activation	16/427	199/18670	1.44466e-05	0.000115735	6.56407e-05	PTPN6/TNFRSF14/IL10/TNFRSF13B/PDGFRA/PDGFA/CD74/IL20RB/SFTPD/SOCS1/MDK/NR1D1/IRF1/PGLYRP2/TNFRSF21/TGFB1	16
BP	GO:0010742	macrophage derived foam cell differentiation	7/427	36/18670	1.46586e-05	0.000116777	6.62317e-05	CETP/IL18/NFKBIA/PPARG/ADIPOQ/TGFB1/PPARA	7
BP	GO:0090077	foam cell differentiation	7/427	36/18670	1.46586e-05	0.000116777	6.62317e-05	CETP/IL18/NFKBIA/PPARG/ADIPOQ/TGFB1/PPARA	7
BP	GO:2000516	positive regulation of CD4-positive, alpha-beta T cell activation	7/427	36/18670	1.46586e-05	0.000116777	6.62317e-05	IL12B/TGFBR2/IL18/CCL19/IFNG/SOCS1/CD81	7
BP	GO:0072001	renal system development	20/427	293/18670	1.4769e-05	0.000117439	6.66066e-05	ANGPT1/PDGFD/BMP6/FGF8/NRP1/MMP9/TEK/CAT/BMP2/FGF2/PDGFRA/PDGFA/SLIT2/TGFBR1/ADIPOQ/IL6R/RBP4/TGFB1/CXCR2/PDGFRB	20
BP	GO:0042976	activation of Janus kinase activity	5/427	15/18670	1.51909e-05	0.000120346	6.82555e-05	GHR/IL12B/CCL5/SOCS1/IL6R	5
BP	GO:2001028	positive regulation of endothelial cell chemotaxis	5/427	15/18670	1.51909e-05	0.000120346	6.82555e-05	FGF2/KDR/LGMN/SEMA5A/FGF16	5
BP	GO:0010721	negative regulation of cell development	22/427	344/18670	1.54809e-05	0.000122417	6.94299e-05	CCL11/NRP1/SEMA6D/SEMA3B/EDNRB/LRP1/IL6/CALR/SEMA3A/PAK1/SLIT2/CNTF/SEMA3F/NR2F1/OSTN/NR1D1/IGF1/SEMA3D/TGFB1/SEMA5A/PPARA/SEMA6A	22
BP	GO:0045444	fat cell differentiation	17/427	223/18670	1.57646e-05	0.00012443	7.05719e-05	PSMB8/PPARG/FABP4/BMP2/GDF10/IL6/LEP/ADRB2/PRLH/NR4A3/GDF3/NR4A1/INHBB/SOCS1/NR1D1/ADIPOQ/TGFB1	17
BP	GO:0060389	pathway-restricted SMAD protein phosphorylation	9/427	65/18670	1.61917e-05	0.000127566	7.23504e-05	TGFBR2/BMP6/BMP2/ACVRL1/GDF10/GDF3/TGFBR1/INHBB/TGFB1	9
BP	GO:0009409	response to cold	8/427	50/18670	1.6222e-05	0.000127569	7.23522e-05	NFKBIA/PPARG/ADM/ADRB2/THRA/HSPA2/CXCL10/HSP90AA1	8
BP	GO:0072012	glomerulus vasculature development	6/427	25/18670	1.69196e-05	0.000132568	7.51875e-05	ANGPT1/PDGFD/TEK/PDGFRA/IL6R/PDGFRB	6
BP	GO:0090025	regulation of monocyte chemotaxis	6/427	25/18670	1.69196e-05	0.000132568	7.51875e-05	CCL1/CXCL12/CCL5/SLIT2/LGMN/CXCL10	6
BP	GO:0032642	regulation of chemokine production	10/427	82/18670	1.73539e-05	0.000135722	7.69765e-05	TLR4/IL10/LRP1/IL6/IFNG/CD74/MIF/ADIPOQ/IL6R/ELANE	10
BP	GO:0043534	blood vessel endothelial cell migration	15/427	180/18670	1.74646e-05	0.00013609	7.7185e-05	ANGPT1/DLL4/ANGPT4/NRP1/PPARG/VEGFC/FGF2/ACVRL1/KDR/SLIT2/NR4A1/THBS1/AKT3/PRKCA/TGFB1	15
BP	GO:0070613	regulation of protein processing	15/427	180/18670	1.74646e-05	0.00013609	7.7185e-05	IGHG4/CD19/IGLC2/IGHG3/IGHG1/THBS1/IGKC/IGLC7/IGHG2/C8G/IGLC6/IGLC3/SRC/CD81/C3AR1	15
BP	GO:2000249	regulation of actin cytoskeleton reorganization	7/427	37/18670	1.77259e-05	0.000137625	7.80557e-05	NRP1/TEK/HRAS/PDGFRA/CSF3/MDK/TGFB1	7
BP	GO:2000403	positive regulation of lymphocyte migration	7/427	37/18670	1.77259e-05	0.000137625	7.80557e-05	CXCL13/TNFRSF14/CXCL12/CCL5/CXCL10/CCL3/XCL2	7
BP	GO:0055024	regulation of cardiac muscle tissue development	11/427	100/18670	1.79447e-05	0.00013882	7.87331e-05	TGFBR2/FGF8/BMP2/FGF2/PAK1/TGFBR1/IGF1/FGF3/RBP4/TGFB1/PPARA	11
BP	GO:0060840	artery development	11/427	100/18670	1.79447e-05	0.00013882	7.87331e-05	DLL4/FGF8/NRP1/ACVRL1/LRP1/LEP/TGFBR1/PLXND1/MDK/AKT3/PDGFRB	11
BP	GO:0009914	hormone transport	21/427	322/18670	1.80267e-05	0.000139202	7.89501e-05	ACVR1C/VIP/BMP6/TFR2/NOS2/LRP1/TNFSF11/IL6/CCL5/ADM/LEP/SCT/PTPN11/IFNG/NMB/INHBB/NR1D1/PRKCA/ADIPOQ/RBP4/LTBP4	21
BP	GO:0061448	connective tissue development	19/427	273/18670	1.8397e-05	0.000141806	8.04271e-05	PDGFD/PIK3CA/TGFBR2/BMP6/PTH1R/BMP2/FGF2/ACVRL1/AMELX/LEP/THRA/TGFBR1/MDK/MBL2/IL6R/TGFB1/PDGFRB/FGFR3/FGF6	19
BP	GO:0007586	digestion	13/427	139/18670	1.86959e-05	0.000143851	8.15866e-05	NPR3/TYMP/TLR4/ACO1/SERPINA3/FABP2/LEP/SCT/ADM2/OXTR/RBP4/IREB2/PTGER1	13
BP	GO:0007631	feeding behavior	11/427	101/18670	1.97306e-05	0.000151268	8.57935e-05	LEPR/LEP/PRLH/NR4A3/PMCH/ADM2/PYY/OXTR/QRFP/GALR3/CNTFR	11
BP	GO:0031532	actin cytoskeleton reorganization	11/427	101/18670	1.97306e-05	0.000151268	8.57935e-05	FGF7/NRP1/RAC3/TEK/HRAS/PDGFRA/PAK1/S1PR1/CSF3/MDK/TGFB1	11
BP	GO:0022612	gland morphogenesis	12/427	120/18670	1.9943e-05	0.000152623	8.65618e-05	HGF/CCL11/FGF7/TGFBR2/FGF8/NRP1/SEMA3A/PDGFA/PLXND1/MDK/SRC/TGFB1	12
BP	GO:0046330	positive regulation of JNK cascade	13/427	140/18670	2.01892e-05	0.000154231	8.74739e-05	TLR4/DAXX/CCL19/HRAS/TNFSF11/CCR7/FLT4/SEMA3A/PAK1/RASGRP1/IL36A/IL36G/NOD1	13
BP	GO:0048662	negative regulation of smooth muscle cell proliferation	9/427	67/18670	2.08018e-05	0.000158628	8.99675e-05	NPR3/NPR1/IL12B/VIP/IL10/OGN/PPARG/IFNG/ADIPOQ	9
BP	GO:0032800	receptor biosynthetic process	6/427	26/18670	2.15733e-05	0.000163877	9.29447e-05	IL10/PPARG/IFNG/NR1D1/ADIPOQ/PPARA	6
BP	GO:0010522	regulation of calcium ion transport into cytosol	11/427	102/18670	2.16685e-05	0.000163877	9.29447e-05	ADCYAP1R1/PTPN6/CXCL9/CALCR/CD19/NOS1/CXCL10/CXCL11/IL13/TGFB1/LACRT	11
BP	GO:0033033	negative regulation of myeloid cell apoptotic process	5/427	16/18670	2.16817e-05	0.000163877	9.29447e-05	IRF7/CCL5/MIF/CXCR2/APOH	5
BP	GO:0042033	chemokine biosynthetic process	5/427	16/18670	2.16817e-05	0.000163877	9.29447e-05	IL18/IL6/IFNG/CD74/ELANE	5
BP	GO:0050755	chemokine metabolic process	5/427	16/18670	2.16817e-05	0.000163877	9.29447e-05	IL18/IL6/IFNG/CD74/ELANE	5
BP	GO:0043547	positive regulation of GTPase activity	24/427	405/18670	2.2523e-05	0.000169936	9.63809e-05	CXCL13/CCL11/CCL1/CCL17/NRP1/CCL16/CCL8/PLXNB1/CCL19/CCL2/CCL25/HRAS/RABEP2/CCL14/CCL5/CCR7/RASGRP1/S1PR1/CCL22/SOS1/VAV3/CCL24/CCL3/XCL2	24
BP	GO:0046677	response to antibiotic	21/427	327/18670	2.26722e-05	0.00017076	9.68486e-05	PDGFD/ADCYAP1R1/HGF/DAXX/GNAI1/IL10/CAT/IL6/LEP/PENK/NR4A3/CSF3/CD14/CBL/ADIPOQ/RBP4/SRC/CHUK/HSP90AA1/IL13/PDGFRB	21
BP	GO:0038127	ERBB signaling pathway	13/427	142/18670	2.34923e-05	0.000176626	0.000100175	PIK3CA/MMP9/SHC3/HBEGF/BTC/PTPN11/LGMN/SOS1/PRKCA/CBL/SRC/HSP90AA1/TGFB1	13
BP	GO:0001822	kidney development	19/427	278/18670	2.36736e-05	0.000177676	0.000100771	ANGPT1/PDGFD/BMP6/FGF8/NRP1/MMP9/TEK/CAT/BMP2/FGF2/PDGFRA/PDGFA/SLIT2/TGFBR1/ADIPOQ/IL6R/TGFB1/CXCR2/PDGFRB	19
BP	GO:0050772	positive regulation of axonogenesis	10/427	85/18670	2.38838e-05	0.00017894	0.000101488	NRP1/PLXNB1/CXCL12/LRP1/PLXNA4/PAK1/SLIT2/PLXND1/PLXNB3/SEMA5A	10
BP	GO:0006816	calcium ion transport	25/427	434/18670	2.44679e-05	0.000182996	0.000103788	ADCYAP1R1/PTPN6/CCL8/CCL19/CXCL9/CXCL12/CXCR4/CALCR/CCL2/CALCRL/FGF2/CD19/CCL5/CCR7/HSPA2/FGF14/NOS1/CXCL10/AHNAK/CCL3/CXCL11/IL13/TGFB1/PDGFRB/LACRT	25
BP	GO:0035296	regulation of tube diameter	13/427	143/18670	2.53146e-05	0.00018834	0.000106819	NPR1/VIP/AVPR1A/EDNRB/ADM/LEP/ADRB2/UTS2B/NOS1/OXTR/AVPR2/UTS2/EDN2	13
BP	GO:0050880	regulation of blood vessel size	13/427	143/18670	2.53146e-05	0.00018834	0.000106819	NPR1/VIP/AVPR1A/EDNRB/ADM/LEP/ADRB2/UTS2B/NOS1/OXTR/AVPR2/UTS2/EDN2	13
BP	GO:0097746	regulation of blood vessel diameter	13/427	143/18670	2.53146e-05	0.00018834	0.000106819	NPR1/VIP/AVPR1A/EDNRB/ADM/LEP/ADRB2/UTS2B/NOS1/OXTR/AVPR2/UTS2/EDN2	13
BP	GO:0050771	negative regulation of axonogenesis	9/427	69/18670	2.64822e-05	0.000196353	0.000111364	NRP1/SEMA6D/SEMA3B/SEMA3A/SLIT2/SEMA3F/SEMA3D/SEMA5A/SEMA6A	9
BP	GO:0001776	leukocyte homeostasis	10/427	86/18670	2.64833e-05	0.000196353	0.000111364	FLT3/TNFRSF13B/IL6/TNFRSF13C/CD74/SOS1/MIF/MPL/TGFB1/CXCR2	10
BP	GO:0002825	regulation of T-helper 1 type immune response	6/427	27/18670	2.72049e-05	0.000200369	0.000113642	IL12B/IL1R1/IL18/CCL19/IL27RA/IL6R	6
BP	GO:0048143	astrocyte activation	6/427	27/18670	2.72049e-05	0.000200369	0.000113642	LRP1/IL6/IFNG/CNTF/IFNGR1/NR1D1	6
BP	GO:1901623	regulation of lymphocyte chemotaxis	6/427	27/18670	2.72049e-05	0.000200369	0.000113642	CXCL13/CCL2/CCL5/CXCL10/CCL3/XCL2	6
BP	GO:0035150	regulation of tube size	13/427	144/18670	2.72592e-05	0.000200369	0.000113642	NPR1/VIP/AVPR1A/EDNRB/ADM/LEP/ADRB2/UTS2B/NOS1/OXTR/AVPR2/UTS2/EDN2	13
BP	GO:1904064	positive regulation of cation transmembrane transport	13/427	144/18670	2.72592e-05	0.000200369	0.000113642	CXCL9/CALCR/CCL2/CD19/ADRB2/HSPA2/FGF14/IFNG/NOS1/CXCL10/CXCL11/IL13/LACRT	13
BP	GO:0030100	regulation of endocytosis	19/427	281/18670	2.74537e-05	0.000201453	0.000114256	ANGPT1/TFR2/CCL19/PPARG/CCL2/LRP1/CALR/CSK/IFNG/SFTPA1/CD14/IL2RG/SFTPD/CBL/CD22/ADIPOQ/MBL2/SRC/TGFB1	19
BP	GO:0014013	regulation of gliogenesis	12/427	124/18670	2.77491e-05	0.000203272	0.000115288	CXCR4/PPARG/BMP2/LRP1/IL6/MDK/NR1D1/CCL3/CX3CR1/TNFRSF21/TGFB1/LTA	12
BP	GO:0009612	response to mechanical stimulus	16/427	210/18670	2.81047e-05	0.000205525	0.000116566	TLR4/TGFBR2/BMP6/NFKBIA/CXCL12/CXCR4/PPARG/PTPN11/CXCL10/THBS1/MDK/IRF1/SRC/PTGER4/IL13/TGFB1	16
BP	GO:0010524	positive regulation of calcium ion transport into cytosol	8/427	54/18670	2.90257e-05	0.000211537	0.000119975	ADCYAP1R1/CXCL9/CALCR/CD19/CXCL10/CXCL11/IL13/LACRT	8
BP	GO:1904645	response to amyloid-beta	8/427	54/18670	2.90257e-05	0.000211537	0.000119975	TLR4/MMP9/CALCR/LRP1/ADRB2/LGMN/IGF1/MMP12	8
BP	GO:0043902	positive regulation of multi-organism process	15/427	188/18670	2.91596e-05	0.000212151	0.000120324	VIP/BMP6/EDNRB/NOS2/IGF2R/CCL5/IFNG/CD74/MIF/INHBB/OXTR/NR5A2/DHX58/PRKCA/NOD1	15
BP	GO:0050766	positive regulation of phagocytosis	9/427	70/18670	2.97835e-05	0.000216322	0.000122689	PPARG/CCL2/LRP1/CALR/IFNG/SFTPA1/IL2RG/SFTPD/MBL2	9
BP	GO:0046777	protein autophosphorylation	17/427	235/18670	3.09266e-05	0.000224244	0.000127183	PDGFD/FLT3/TEK/VEGFC/FLT1/KDR/FLT4/PDGFRA/PDGFA/PAK1/CSK/MAP2K2/ZAP70/ADIPOQ/SRC/PDGFRB/FGFR3	17
BP	GO:0051250	negative regulation of lymphocyte activation	13/427	146/18670	3.1544e-05	0.000228333	0.000129502	PTPN6/TNFRSF14/IL10/TNFRSF13B/CD74/IL20RB/SFTPD/SOCS1/MDK/IRF1/PGLYRP2/TNFRSF21/TGFB1	13
BP	GO:0032970	regulation of actin filament-based process	23/427	388/18670	3.3145e-05	0.000239518	0.000135845	CCL11/NRP1/RAC3/CXCL12/TEK/HRAS/LRP1/CCR7/PDGFRA/PDGFA/PAK1/SLIT2/S1PR1/BST2/CSF3/TGFBR1/MDK/PAK3/CCL24/PTGER4/TGFB1/SEMA5A/PDGFRB	23
BP	GO:1904427	positive regulation of calcium ion transmembrane transport	9/427	71/18670	3.34269e-05	0.000241147	0.000136769	CXCL9/CALCR/CD19/HSPA2/FGF14/CXCL10/CXCL11/IL13/LACRT	9
BP	GO:0043524	negative regulation of neuron apoptotic process	13/427	147/18670	3.38987e-05	0.000244139	0.000138466	ANGPT1/PIK3CA/FGF8/NRP1/CCL2/HRAS/LRP1/NR4A3/CNTF/LGMN/MDK/CX3CR1/CNTFR	13
BP	GO:0098586	cellular response to virus	8/427	56/18670	3.80778e-05	0.000273776	0.000155275	IRF7/CCL19/IKBKE/PENK/MMP12/DHX58/CHUK/NLRX1	8
BP	GO:0006869	lipid transport	22/427	365/18670	3.8222e-05	0.000274352	0.000155602	LPA/BMP6/CETP/NFKBIA/NOS2/PPARG/FABP4/LRP1/TNFSF11/FABP2/LEP/PLTP/PTPN11/SFTPA1/NMB/MIF/THBS1/LCN12/ADIPOQ/RBP4/PPARA/APOH	22
BP	GO:0045778	positive regulation of ossification	10/427	90/18670	3.94509e-05	0.000282699	0.000160336	HGF/BMP6/KL/BMP2/IL6/ADRB2/IGF1/ISG15/IL6R/TGFB1	10
BP	GO:1901654	response to ketone	15/427	193/18670	3.95725e-05	0.000283096	0.000160561	AVPR1A/GNAI1/CCL19/PPARG/CALR/CCR7/NR3C1/SLIT2/OXTR/THBS1/CBL/PTGFR/SRC/PTGER4/TGFB1	15
BP	GO:0090026	positive regulation of monocyte chemotaxis	5/427	18/18670	4.09513e-05	0.00029247	0.000165878	CCL1/CXCL12/CCL5/LGMN/CXCL10	5
BP	GO:0051961	negative regulation of nervous system development	20/427	315/18670	4.15843e-05	0.000296496	0.000168161	CCL11/NRP1/SEMA6D/SEMA3B/EDNRB/LRP1/IL6/CALR/SEMA3A/SLIT2/CNTF/SEMA3F/NR2F1/OSTN/NR1D1/SEMA3D/TNFRSF21/TGFB1/SEMA5A/SEMA6A	20
BP	GO:0048754	branching morphogenesis of an epithelial tube	13/427	150/18670	4.19084e-05	0.000298309	0.00016919	DLL4/CCL11/TGFBR2/FGF8/NRP1/BMP2/FGF2/PAK1/SLIT2/PLXND1/MDK/SRC/TGFB1	13
BP	GO:0046883	regulation of hormone secretion	18/427	266/18670	4.40222e-05	0.000312835	0.000177428	ACVR1C/VIP/BMP6/TFR2/NOS2/LRP1/TNFSF11/CCL5/LEP/SCT/PTPN11/IFNG/NMB/INHBB/NR1D1/PRKCA/ADIPOQ/RBP4	18
BP	GO:1903169	regulation of calcium ion transmembrane transport	13/427	151/18670	4.49218e-05	0.000318699	0.000180754	PTPN6/CXCL9/CALCR/CD19/HSPA2/FGF14/NOS1/CXCL10/AHNAK/CXCL11/IL13/TGFB1/LACRT	13
BP	GO:0014015	positive regulation of gliogenesis	9/427	74/18670	4.67006e-05	0.000329679	0.000186981	CXCR4/PPARG/BMP2/LRP1/IL6/MDK/CCL3/TGFB1/LTA	9
BP	GO:0032677	regulation of interleukin-8 production	9/427	74/18670	4.67006e-05	0.000329679	0.000186981	TLR4/IL10/BCL3/CD74/CD14/IL17D/ADIPOQ/ELANE/TLR1	9
BP	GO:0043367	CD4-positive, alpha-beta T cell differentiation	9/427	74/18670	4.67006e-05	0.000329679	0.000186981	IL12B/RELB/IL18/CCL19/IL6/BCL3/IFNG/SOCS1/PTGER4	9
BP	GO:0010863	positive regulation of phospholipase C activity	7/427	43/18670	4.92964e-05	0.000346263	0.000196387	ADCYAP1R1/AVPR1A/HRAS/FLT1/FGF2/PDGFRA/PDGFRB	7
BP	GO:0055026	negative regulation of cardiac muscle tissue development	7/427	43/18670	4.92964e-05	0.000346263	0.000196387	TGFBR2/FGF8/BMP2/PAK1/FGF3/RBP4/PPARA	7
BP	GO:0032722	positive regulation of chemokine production	8/427	58/18670	4.93736e-05	0.000346263	0.000196387	TLR4/LRP1/IL6/IFNG/CD74/MIF/ADIPOQ/IL6R	8
BP	GO:0061900	glial cell activation	8/427	58/18670	4.93736e-05	0.000346263	0.000196387	LRP1/IL6/IFNG/CNTF/IFNGR1/NR1D1/CCL3/IL13	8
BP	GO:0010739	positive regulation of protein kinase A signaling	4/427	10/18670	5.07911e-05	0.000354461	0.000201036	CALCR/ADRB2/MIF/ADIPOQ	4
BP	GO:0043084	penile erection	4/427	10/18670	5.07911e-05	0.000354461	0.000201036	VIP/AVPR1A/EDNRB/OXTR	4
BP	GO:0071670	smooth muscle cell chemotaxis	4/427	10/18670	5.07911e-05	0.000354461	0.000201036	PDGFD/SLIT2/MDK/PDGFRB	4
BP	GO:0010743	regulation of macrophage derived foam cell differentiation	6/427	30/18670	5.14921e-05	0.000358768	0.000203479	CETP/IL18/NFKBIA/PPARG/ADIPOQ/PPARA	6
BP	GO:0002695	negative regulation of leukocyte activation	14/427	175/18670	5.1982e-05	0.000361435	0.000204992	PTPN6/TNFRSF14/IL10/TNFRSF13B/CD74/IL20RB/SFTPD/SOCS1/MDK/NR1D1/IRF1/PGLYRP2/TNFRSF21/TGFB1	14
BP	GO:0050868	negative regulation of T cell activation	11/427	112/18670	5.20439e-05	0.000361435	0.000204992	PTPN6/TNFRSF14/IL10/CD74/IL20RB/SFTPD/SOCS1/MDK/IRF1/TNFRSF21/TGFB1	11
BP	GO:0070838	divalent metal ion transport	26/427	483/18670	5.29955e-05	0.000367447	0.000208402	ADCYAP1R1/PTPN6/CCL8/CCL19/CXCL9/CXCL12/CXCR4/CALCR/CCL2/CALCRL/FGF2/CD19/CCL5/CCR7/HSPA2/FGF14/IFNG/NOS1/CXCL10/AHNAK/CCL3/CXCL11/IL13/TGFB1/PDGFRB/LACRT	26
BP	GO:0031099	regeneration	15/427	198/18670	5.31261e-05	0.000367703	0.000208547	FLT3/HGF/TGFBR2/IL10/CXCL12/PPARG/IGF2R/LRP1/ADM/NR4A3/CNTF/MDK/IGF1/TGFB1/CD81	15
BP	GO:0050768	negative regulation of neurogenesis	19/427	295/18670	5.32043e-05	0.000367703	0.000208547	CCL11/NRP1/SEMA6D/SEMA3B/EDNRB/LRP1/IL6/CALR/SEMA3A/SLIT2/CNTF/SEMA3F/NR2F1/OSTN/NR1D1/SEMA3D/TGFB1/SEMA5A/SEMA6A	19
BP	GO:0010888	negative regulation of lipid storage	5/427	19/18670	5.45367e-05	0.000375697	0.000213081	NFKBIA/PPARG/IL6/LEP/PPARA	5
BP	GO:0032700	negative regulation of interleukin-17 production	5/427	19/18670	5.45367e-05	0.000375697	0.000213081	IL12B/TLR4/IL27RA/IFNG/TGFB1	5
BP	GO:0045843	negative regulation of striated muscle tissue development	8/427	59/18670	5.59916e-05	0.0003851	0.000218414	TGFBR2/FGF8/BMP2/PAK1/FGF3/RBP4/TGFB1/PPARA	8
BP	GO:0014002	astrocyte development	7/427	44/18670	5.74805e-05	0.000393443	0.000223145	TLR4/LRP1/IL6/IFNG/CNTF/IFNGR1/NR1D1	7
BP	GO:0061756	leukocyte adhesion to vascular endothelial cell	7/427	44/18670	5.74805e-05	0.000393443	0.000223145	CXCL12/CCL25/LEP/MDK/CX3CR1/ELANE/NFAT5	7
BP	GO:2000404	regulation of T cell migration	7/427	44/18670	5.74805e-05	0.000393443	0.000223145	CXCL13/TNFRSF14/CXCL12/CCL5/IL27RA/CXCL10/XCL2	7
BP	GO:0048844	artery morphogenesis	9/427	76/18670	5.78234e-05	0.000395157	0.000224118	DLL4/FGF8/NRP1/ACVRL1/LRP1/TGFBR1/MDK/AKT3/PDGFRB	9
BP	GO:0010633	negative regulation of epithelial cell migration	11/427	114/18670	6.12637e-05	0.000418	0.000237074	CXCL13/DLL4/ANGPT4/PPARG/FGF2/ACVRL1/SEMA3A/SLIT2/THBS1/TGFB1/APOH	11
BP	GO:2000406	positive regulation of T cell migration	6/427	31/18670	6.26271e-05	0.000426622	0.000241964	CXCL13/TNFRSF14/CXCL12/CCL5/CXCL10/XCL2	6
BP	GO:0034767	positive regulation of ion transmembrane transport	13/427	156/18670	6.29931e-05	0.000427753	0.000242605	CXCL9/CALCR/CCL2/CD19/ADRB2/HSPA2/FGF14/IFNG/NOS1/CXCL10/CXCL11/IL13/LACRT	13
BP	GO:0043535	regulation of blood vessel endothelial cell migration	13/427	156/18670	6.29931e-05	0.000427753	0.000242605	ANGPT1/DLL4/ANGPT4/NRP1/PPARG/VEGFC/FGF2/ACVRL1/KDR/THBS1/AKT3/PRKCA/TGFB1	13
BP	GO:0002294	CD4-positive, alpha-beta T cell differentiation involved in immune response	8/427	60/18670	6.33315e-05	0.00042869	0.000243136	IL12B/RELB/IL18/CCL19/IL6/BCL3/IFNG/PTGER4	8
BP	GO:0048635	negative regulation of muscle organ development	8/427	60/18670	6.33315e-05	0.00042869	0.000243136	TGFBR2/FGF8/BMP2/PAK1/FGF3/RBP4/TGFB1/PPARA	8
BP	GO:0006352	DNA-templated transcription, initiation	17/427	249/18670	6.39517e-05	0.000432205	0.00024513	RORB/RXRG/NR2F6/PPARG/NR1D2/NR3C1/THRA/PSMC3/NR4A3/PSMC4/NR4A1/NR2F1/NR1D1/NR5A2/ESR2/PPARA/ESRRG	17
BP	GO:0051851	modification by host of symbiont morphology or physiology	9/427	77/18670	6.41728e-05	0.000433014	0.000245589	CCL8/IGF2R/CCL5/CAMP/PSMC3/SFTPD/CCL3/MBL2/ELANE	9
BP	GO:0072511	divalent inorganic cation transport	26/427	489/18670	6.49587e-05	0.000437627	0.000248205	ADCYAP1R1/PTPN6/CCL8/CCL19/CXCL9/CXCL12/CXCR4/CALCR/CCL2/CALCRL/FGF2/CD19/CCL5/CCR7/HSPA2/FGF14/IFNG/NOS1/CXCL10/AHNAK/CCL3/CXCL11/IL13/TGFB1/PDGFRB/LACRT	26
BP	GO:0032612	interleukin-1 production	11/427	115/18670	6.63764e-05	0.000446475	0.000253223	IGHD/TLR4/CMA1/CCL19/IL10/CCR7/IFNG/IGF1/CCL3/CX3CR1/NOD1	11
BP	GO:1900274	regulation of phospholipase C activity	7/427	45/18670	6.67432e-05	0.000448238	0.000254223	ADCYAP1R1/AVPR1A/HRAS/FLT1/FGF2/PDGFRA/PDGFRB	7
BP	GO:0030072	peptide hormone secretion	17/427	250/18670	6.72053e-05	0.000450633	0.000255582	ACVR1C/VIP/TFR2/NOS2/LRP1/TNFSF11/IL6/CCL5/LEP/SCT/PTPN11/IFNG/INHBB/NR1D1/PRKCA/RBP4/LTBP4	17
BP	GO:0070664	negative regulation of leukocyte proliferation	9/427	78/18670	7.1099e-05	0.000474657	0.000269207	PTPN6/TNFRSF14/CCL8/IL10/TNFRSF13B/IL20RB/SFTPD/TNFRSF21/TGFB1	9
BP	GO:0033630	positive regulation of cell adhesion mediated by integrin	5/427	20/18670	7.13555e-05	0.000474657	0.000269207	CXCL13/PTPN6/RAC3/CCL5/CD3E	5
BP	GO:0042228	interleukin-8 biosynthetic process	5/427	20/18670	7.13555e-05	0.000474657	0.000269207	TLR4/BCL3/CD74/ELANE/NOD1	5
BP	GO:1905523	positive regulation of macrophage migration	5/427	20/18670	7.13555e-05	0.000474657	0.000269207	CCL5/THBS1/MDK/CCL3/C3AR1	5
BP	GO:0002287	alpha-beta T cell activation involved in immune response	8/427	61/18670	7.14537e-05	0.000474657	0.000269207	IL12B/RELB/IL18/CCL19/IL6/BCL3/IFNG/PTGER4	8
BP	GO:0002293	alpha-beta T cell differentiation involved in immune response	8/427	61/18670	7.14537e-05	0.000474657	0.000269207	IL12B/RELB/IL18/CCL19/IL6/BCL3/IFNG/PTGER4	8
BP	GO:0010596	negative regulation of endothelial cell migration	10/427	97/18670	7.52574e-05	0.000497587	0.000282212	CXCL13/DLL4/ANGPT4/PPARG/FGF2/ACVRL1/SLIT2/THBS1/TGFB1/APOH	10
BP	GO:0015908	fatty acid transport	10/427	97/18670	7.52574e-05	0.000497587	0.000282212	NOS2/PPARG/FABP4/TNFSF11/LEP/NMB/MIF/THBS1/LCN12/PPARA	10
BP	GO:0001569	branching involved in blood vessel morphogenesis	6/427	32/18670	7.56035e-05	0.000497587	0.000282212	DLL4/TGFBR2/FGF8/NRP1/PLXND1/MDK	6
BP	GO:0032814	regulation of natural killer cell activation	6/427	32/18670	7.56035e-05	0.000497587	0.000282212	IL12B/IL18/LEP/RASGRP1/PGLYRP2/IL6R	6
BP	GO:0045589	regulation of regulatory T cell differentiation	6/427	32/18670	7.56035e-05	0.000497587	0.000282212	TNFRSF18/IFNG/SOCS1/MDK/IRF1/TGFB1	6
BP	GO:0061384	heart trabecula morphogenesis	6/427	32/18670	7.56035e-05	0.000497587	0.000282212	DLL4/TEK/S1PR1/TGFBR1/SOS1/RBP4	6
BP	GO:0019731	antibacterial humoral response	7/427	46/18670	7.71899e-05	0.00050647	0.00028725	CAMP/SFTPD/SPINK5/IGHM/IGHA1/ELANE/BPIFA1	7
BP	GO:0045776	negative regulation of blood pressure	7/427	46/18670	7.71899e-05	0.00050647	0.00028725	NOS2/VEGFC/ADRB2/ADM2/NOS1/ADIPOQ/PPARA	7
BP	GO:2000027	regulation of animal organ morphogenesis	17/427	253/18670	7.78586e-05	0.00050955	0.000288997	PSME2/HGF/FGF7/TGFBR2/PSMB8/PSME1/FGF8/BMP2/AMELX/PDGFA/PSMC3/PSMC4/CNTF/TGFBR1/MDK/PSMD4/TGFB1	17
BP	GO:0021561	facial nerve development	4/427	11/18670	7.8374e-05	0.00050955	0.000288997	NRP1/SEMA3A/PLXNA4/SEMA3F	4
BP	GO:0021604	cranial nerve structural organization	4/427	11/18670	7.8374e-05	0.00050955	0.000288997	NRP1/SEMA3A/PLXNA4/SEMA3F	4
BP	GO:0021610	facial nerve morphogenesis	4/427	11/18670	7.8374e-05	0.00050955	0.000288997	NRP1/SEMA3A/PLXNA4/SEMA3F	4
BP	GO:0042271	susceptibility to natural killer cell mediated cytotoxicity	4/427	11/18670	7.8374e-05	0.00050955	0.000288997	RAET1G/RAET1E/MICB/ULBP2	4
BP	GO:0045060	negative thymic T cell selection	4/427	11/18670	7.8374e-05	0.00050955	0.000288997	CCR7/CD74/CD3E/ZAP70	4
BP	GO:0001655	urogenital system development	20/427	330/18670	7.92968e-05	0.000514768	0.000291956	ANGPT1/PDGFD/BMP6/FGF8/NRP1/MMP9/TEK/CAT/BMP2/FGF2/PDGFRA/PDGFA/SLIT2/TGFBR1/ADIPOQ/IL6R/RBP4/TGFB1/CXCR2/PDGFRB	20
BP	GO:0060393	regulation of pathway-restricted SMAD protein phosphorylation	8/427	62/18670	8.04222e-05	0.000520493	0.000295204	BMP6/BMP2/ACVRL1/GDF10/GDF3/TGFBR1/INHBB/TGFB1	8
BP	GO:1901862	negative regulation of muscle tissue development	8/427	62/18670	8.04222e-05	0.000520493	0.000295204	TGFBR2/FGF8/BMP2/PAK1/FGF3/RBP4/TGFB1/PPARA	8
BP	GO:0045058	T cell selection	7/427	47/18670	8.89327e-05	0.000571252	0.000323992	IL12B/IL6/CD3D/CCR7/CD74/CD3E/ZAP70	7
BP	GO:0046638	positive regulation of alpha-beta T cell differentiation	7/427	47/18670	8.89327e-05	0.000571252	0.000323992	IL12B/TGFBR2/IL18/CCL19/IFNG/SOCS1/ZAP70	7
BP	GO:0061383	trabecula morphogenesis	7/427	47/18670	8.89327e-05	0.000571252	0.000323992	DLL4/PLXNB1/TEK/S1PR1/TGFBR1/SOS1/RBP4	7
BP	GO:0061614	pri-miRNA transcription by RNA polymerase II	7/427	47/18670	8.89327e-05	0.000571252	0.000323992	IL10/PPARG/BMP2/NR3C1/TGFB1/PPARA/NFATC3	7
BP	GO:0070169	positive regulation of biomineral tissue development	7/427	47/18670	8.89327e-05	0.000571252	0.000323992	BMP6/KL/BMP2/AMELX/ADRB2/ISG15/TGFB1	7
BP	GO:0001952	regulation of cell-matrix adhesion	11/427	119/18670	9.06525e-05	0.000581426	0.000329762	NRP1/TEK/CCL25/ACVRL1/LRP1/KDR/CCR7/THBS1/CD3E/MMP12/SRC	11
BP	GO:0035743	CD4-positive, alpha-beta T cell cytokine production	5/427	21/18670	9.19033e-05	0.000585935	0.000332319	IL12B/IL1R1/IL18/IL6/CD81	5
BP	GO:0045061	thymic T cell selection	5/427	21/18670	9.19033e-05	0.000585935	0.000332319	CD3D/CCR7/CD74/CD3E/ZAP70	5
BP	GO:0090280	positive regulation of calcium ion import	5/427	21/18670	9.19033e-05	0.000585935	0.000332319	CXCL12/CALCR/CCL2/CCL3/PDGFRB	5
BP	GO:1903392	negative regulation of adherens junction organization	5/427	21/18670	9.19033e-05	0.000585935	0.000332319	BMP6/ACVRL1/LRP1/THBS1/SRC	5
BP	GO:0031960	response to corticosteroid	13/427	162/18670	9.27392e-05	0.000590385	0.000334843	FLT3/AVPR1A/BMP6/IL10/CALCR/IL6/ADM/NR3C1/SLIT2/MDK/ADIPOQ/SRC/TGFB1	13
BP	GO:0014032	neural crest cell development	9/427	81/18670	9.57612e-05	0.000607814	0.000344728	NRP1/SEMA6D/SEMA3B/EDNRB/SEMA3A/SEMA3F/SEMA3D/SEMA5A/SEMA6A	9
BP	GO:0048708	astrocyte differentiation	9/427	81/18670	9.57612e-05	0.000607814	0.000344728	TLR4/BMP2/LRP1/IL6/PTPN11/IFNG/CNTF/IFNGR1/NR1D1	9
BP	GO:0048738	cardiac muscle tissue development	16/427	233/18670	9.75641e-05	0.000618339	0.000350698	DLL4/TGFBR2/FGF8/BMP2/FGF2/CALR/PDGFRA/PAK1/S1PR1/TGFBR1/IGF1/FGF3/RBP4/TGFB1/PPARA/PDGFRB	16
BP	GO:0051216	cartilage development	15/427	209/18670	9.80299e-05	0.000620373	0.000351851	TGFBR2/BMP6/PTH1R/BMP2/FGF2/ACVRL1/AMELX/LEP/THRA/TGFBR1/MDK/MBL2/TGFB1/FGFR3/FGF6	15
BP	GO:0043523	regulation of neuron apoptotic process	15/427	210/18670	0.000103409	0.000653446	0.000370609	ANGPT1/PIK3CA/FGF8/NRP1/CCL2/HRAS/LRP1/NR4A3/CNTF/LGMN/MDK/PAK3/CCL3/CX3CR1/CNTFR	15
BP	GO:0010675	regulation of cellular carbohydrate metabolic process	12/427	142/18670	0.000104846	0.000661552	0.000375207	LEPR/LHCGR/ADCYAP1R1/PTH1R/GCGR/LEP/IGF2/NR1D1/IGF1/ADIPOQ/SRC/PPARA	12
BP	GO:0051279	regulation of release of sequestered calcium ion into cytosol	9/427	82/18670	0.000105428	0.000663265	0.000376178	PTPN6/CXCL9/CD19/NOS1/CXCL10/CXCL11/IL13/TGFB1/LACRT	9
BP	GO:0051702	interaction with symbiont	9/427	82/18670	0.000105428	0.000663265	0.000376178	CCL8/IGF2R/CCL5/CAMP/PSMC3/SFTPD/CCL3/MBL2/ELANE	9
BP	GO:0043368	positive T cell selection	6/427	34/18670	0.000107952	0.000677152	0.000384054	IL12B/IL6/CD3D/CD74/CD3E/ZAP70	6
BP	GO:0045066	regulatory T cell differentiation	6/427	34/18670	0.000107952	0.000677152	0.000384054	TNFRSF18/IFNG/SOCS1/MDK/IRF1/TGFB1	6
BP	GO:0019079	viral genome replication	11/427	122/18670	0.000113508	0.00071096	0.000403229	CLEC4M/CD209/CCL8/CCL2/CCL5/BST2/ISG20/NR5A2/ISG15/CXCR6/GRK2	11
BP	GO:0002551	mast cell chemotaxis	4/427	12/18670	0.000115441	0.000717812	0.000407115	VEGFD/RAC2/CCL11/VEGFC	4
BP	GO:0002862	negative regulation of inflammatory response to antigenic stimulus	4/427	12/18670	0.000115441	0.000717812	0.000407115	IL12B/GPR17/IL10/IL20RB	4
BP	GO:0021559	trigeminal nerve development	4/427	12/18670	0.000115441	0.000717812	0.000407115	NRP1/SEMA3A/PLXNA4/SEMA3F	4
BP	GO:0043383	negative T cell selection	4/427	12/18670	0.000115441	0.000717812	0.000407115	CCR7/CD74/CD3E/ZAP70	4
BP	GO:0097531	mast cell migration	4/427	12/18670	0.000115441	0.000717812	0.000407115	VEGFD/RAC2/CCL11/VEGFC	4
BP	GO:0010869	regulation of receptor biosynthetic process	5/427	22/18670	0.000116711	0.000720954	0.000408897	PPARG/IFNG/NR1D1/ADIPOQ/PPARA	5
BP	GO:0044321	response to leptin	5/427	22/18670	0.000116711	0.000720954	0.000408897	LEPR/LEP/NR4A3/INHBB/NR1D1	5
BP	GO:0046628	positive regulation of insulin receptor signaling pathway	5/427	22/18670	0.000116711	0.000720954	0.000408897	LEP/PAK1/IGF2/PTPN11/SRC	5
BP	GO:0002686	negative regulation of leukocyte migration	7/427	49/18670	0.000116789	0.000720954	0.000408897	CXCL12/CCL2/CCL25/IL27RA/SLIT2/MIF/PTGER4	7
BP	GO:0032757	positive regulation of interleukin-8 production	7/427	49/18670	0.000116789	0.000720954	0.000408897	TLR4/CD74/CD14/IL17D/ADIPOQ/ELANE/TLR1	7
BP	GO:0002244	hematopoietic progenitor cell differentiation	13/427	166/18670	0.000118734	0.000731906	0.000415109	PSME2/FLT3/PSMB8/PSME1/PTPN6/TNFRSF13B/PDGFRA/PSMC3/PSMC4/SOS1/PSMD4/TGFB1/PDGFRB	13
BP	GO:0043122	regulation of I-kappaB kinase/NF-kappaB signaling	16/427	237/18670	0.000118984	0.000732393	0.000415385	ANGPT1/TLR4/CCL19/TNFSF11/CCR7/IKBKE/IL36A/BST2/CD74/NR1D1/CX3CR1/IL36G/ADIPOQ/CHUK/NOD1/NLRX1	16
BP	GO:0002062	chondrocyte differentiation	11/427	123/18670	0.000122143	0.000750759	0.000425801	TGFBR2/BMP6/PTH1R/BMP2/ACVRL1/AMELX/TGFBR1/MDK/MBL2/TGFB1/FGFR3	11
BP	GO:0051048	negative regulation of secretion	16/427	238/18670	0.000124941	0.000766251	0.000434588	ANGPT1/ACVR1C/IL10/IL27RA/LEP/SCT/PTPN11/CD74/NMB/INHBB/OXTR/AVPR2/CD22/TNFRSF21/ADIPOQ/PTGER4	16
BP	GO:0032652	regulation of interleukin-1 production	10/427	103/18670	0.000125022	0.000766251	0.000434588	IGHD/TLR4/CCL19/IL10/CCR7/IFNG/IGF1/CCL3/CX3CR1/NOD1	10
BP	GO:0050886	endocrine process	9/427	84/18670	0.000127226	0.000778643	0.000441616	AVPR1A/BMP6/CMA1/LEP/PTPN11/INHBB/OXTR/AVPR2/EDN2	9
BP	GO:0002701	negative regulation of production of molecular mediator of immune response	6/427	35/18670	0.000127795	0.000781009	0.000442958	ANGPT1/IL10/BST2/SPINK5/CD22/TGFB1	6
BP	GO:1904062	regulation of cation transmembrane transport	20/427	342/18670	0.000128757	0.000785766	0.000445656	PTPN6/MMP9/CXCL9/CALCR/CCL2/FGF12/CD19/ADRB2/HSPA2/FGF14/IFNG/NOS1/CXCL10/AHNAK/CXCL11/NEDD4/IL13/TGFB1/LACRT/BPIFA1	20
BP	GO:0051402	neuron apoptotic process	16/427	239/18670	0.000131158	0.000799278	0.00045332	ANGPT1/PIK3CA/FGF8/NRP1/CCL2/HRAS/LRP1/NR4A3/CNTF/LGMN/MDK/PAK3/CCL3/CX3CR1/TNFRSF21/CNTFR	16
BP	GO:0010810	regulation of cell-substrate adhesion	15/427	215/18670	0.000134344	0.000817532	0.000463673	RAC2/NRP1/RAC3/TEK/CCL25/ACVRL1/LRP1/KDR/CALR/CCR7/THBS1/MDK/CD3E/MMP12/SRC	15
BP	GO:0019233	sensory perception of pain	10/427	104/18670	0.000135552	0.000823706	0.000467174	IL12B/VIP/NR2F6/EDNRB/IL10/CXCL12/CXCR4/CCL2/PENK/CCL3	10
BP	GO:0051384	response to glucocorticoid	12/427	146/18670	0.000136653	0.000829222	0.000470303	FLT3/AVPR1A/BMP6/IL10/CALCR/IL6/ADM/NR3C1/SLIT2/MDK/ADIPOQ/TGFB1	12
BP	GO:0014031	mesenchymal cell development	9/427	85/18670	0.000139464	0.000843883	0.000478618	NRP1/SEMA6D/SEMA3B/EDNRB/SEMA3A/SEMA3F/SEMA3D/SEMA5A/SEMA6A	9
BP	GO:0048864	stem cell development	9/427	85/18670	0.000139464	0.000843883	0.000478618	NRP1/SEMA6D/SEMA3B/EDNRB/SEMA3A/SEMA3F/SEMA3D/SEMA5A/SEMA6A	9
BP	GO:1903391	regulation of adherens junction organization	8/427	67/18670	0.000140451	0.000848654	0.000481324	BMP6/NRP1/TEK/ACVRL1/LRP1/KDR/THBS1/SRC	8
BP	GO:0070977	bone maturation	5/427	23/18670	0.000146346	0.000883032	0.000500822	PLXNB1/BMP2/LEP/IGF1/FGFR3	5
BP	GO:0002377	immunoglobulin production	14/427	193/18670	0.000148586	0.00089528	0.000507768	IL10/IL6/TRAV19/IL27RA/TRDV1/TRDV2/IGKC/TRAV18/CD22/RBP4/IL13/TGFB1/TRDV3/IL7R	14
BP	GO:0043393	regulation of protein binding	15/427	217/18670	0.000148807	0.000895355	0.000507811	ANGPT1/NRP1/MMP9/IL10/BMP2/LRP1/TNFSF11/GREM2/ADRB2/CSF3/TGFBR1/PLXND1/ADIPOQ/SRC/PPARA	15
BP	GO:0051098	regulation of binding	21/427	373/18670	0.000149178	0.000896325	0.000508361	ANGPT1/NRP1/MMP9/NFKBIA/IL10/PPARG/BMP2/LRP1/TNFSF11/GREM2/ADRB2/BCL3/IFNG/CSF3/TGFBR1/PLXND1/IGF1/ADIPOQ/SRC/TGFB1/PPARA	21
BP	GO:0002755	MyD88-dependent toll-like receptor signaling pathway	6/427	36/18670	0.000150422	0.000902532	0.000511881	IRF7/TLR4/CD14/IRF1/REG3G/TLR1	6
BP	GO:0043949	regulation of cAMP-mediated signaling	7/427	51/18670	0.000151344	0.000906792	0.000514297	ADCYAP1R1/RXFP2/GNAI1/SCTR/SCT/NOS1/PRKCA	7
BP	GO:0002292	T cell differentiation involved in immune response	8/427	68/18670	0.000156044	0.000933647	0.000529529	IL12B/RELB/IL18/CCL19/IL6/BCL3/IFNG/PTGER4	8
BP	GO:0010763	positive regulation of fibroblast migration	4/427	13/18670	0.000163742	0.000974256	0.00055256	PAK1/THBS1/PAK3/TGFB1	4
BP	GO:0032725	positive regulation of granulocyte macrophage colony-stimulating factor production	4/427	13/18670	0.000163742	0.000974256	0.00055256	IL12B/IL18/RASGRP1/IL17D	4
BP	GO:0033605	positive regulation of catecholamine secretion	4/427	13/18670	0.000163742	0.000974256	0.00055256	VIP/CXCL12/OXTR/GRK2	4
BP	GO:0045059	positive thymic T cell selection	4/427	13/18670	0.000163742	0.000974256	0.00055256	CD3D/CD74/CD3E/ZAP70	4
BP	GO:0007548	sex differentiation	17/427	270/18670	0.000171139	0.00101685	0.000576718	LHCGR/ADCYAP1R1/RXFP2/BMP6/FGF8/SEMA3A/PDGFRA/LEP/SLIT2/PTPN11/TGFBR1/INHBB/CBL/RBP4/SRC/CNTFR/PDGFRB	17
BP	GO:0045923	positive regulation of fatty acid metabolic process	6/427	37/18670	0.000176105	0.00104491	0.000592631	AVPR1A/PPARG/NR4A3/CD74/ADIPOQ/PPARA	6
BP	GO:0042104	positive regulation of activated T cell proliferation	5/427	24/18670	0.000181408	0.0010734	0.000608789	IL12B/IL18/IGF2/IGF1/IL6R	5
BP	GO:1900078	positive regulation of cellular response to insulin stimulus	5/427	24/18670	0.000181408	0.0010734	0.000608789	LEP/PAK1/IGF2/PTPN11/SRC	5
BP	GO:0032526	response to retinoic acid	10/427	108/18670	0.000185474	0.00109594	0.000621572	RORB/RXRG/BMP6/PPARG/IGF2R/LEP/TIE1/MICB/RBP4/PDGFRB	10
BP	GO:0033077	T cell differentiation in thymus	8/427	70/18670	0.00019152	0.0011301	0.00064095	CD3D/CCR7/RASGRP1/CD74/SOS1/CD3E/ZAP70/IL7R	8
BP	GO:0032715	negative regulation of interleukin-6 production	7/427	53/18670	0.000193745	0.00114166	0.000647503	TLR4/HGF/PTPN6/IL10/IL27RA/CSK/NLRX1	7
BP	GO:0016202	regulation of striated muscle tissue development	12/427	152/18670	0.000199706	0.00117516	0.000666506	TGFBR2/FGF8/BMP2/NR1D2/FGF2/PAK1/TGFBR1/IGF1/FGF3/RBP4/TGFB1/PPARA	12
BP	GO:0042180	cellular ketone metabolic process	16/427	248/18670	0.000200404	0.00117765	0.000667918	PSME2/PSMB8/PSME1/AVPR1A/BMP6/PPARG/BMP2/ADM/PSMC3/NR4A3/PSMC4/CD74/NR1D1/ADIPOQ/PSMD4/PPARA	16
BP	GO:0002478	antigen processing and presentation of exogenous peptide antigen	13/427	175/18670	0.000201102	0.00118013	0.000669324	PSME2/TAPBP/PSMB8/PSME1/CALR/TAP1/PSMC3/PSMC4/CD74/LGMN/CHUK/PSMD4/PDIA3	13
BP	GO:0051057	positive regulation of small GTPase mediated signal transduction	8/427	71/18670	0.000211596	0.00124001	0.000703285	ADCYAP1R1/GPR17/HRAS/RASGRP1/SOS1/IGF1/SRC/PDGFRB	8
BP	GO:0016485	protein processing	19/427	328/18670	0.000213009	0.00124658	0.000707014	CMA1/PCSK2/IGHG4/CD19/IGLC2/IGHG3/IGHG1/LGMN/THBS1/IGKC/IGLC7/IGHG2/C8G/IGLC6/IGLC3/SRC/APOH/CD81/C3AR1	19
BP	GO:0046887	positive regulation of hormone secretion	11/427	131/18670	0.000213677	0.00124879	0.000708263	VIP/BMP6/TFR2/LRP1/TNFSF11/LEP/SCT/PTPN11/NMB/INHBB/RBP4	11
BP	GO:0031346	positive regulation of cell projection organization	21/427	383/18670	0.000214216	0.00125023	0.00070908	RAC2/HGF/NRP1/PLXNB1/CCL19/CXCL12/CXCR4/HRAS/LRP1/CCR7/PLXNA4/PAK1/SLIT2/CNTF/TGFBR1/PLXND1/MDK/PAK3/PLXNB3/SRC/SEMA5A	21
BP	GO:0014033	neural crest cell differentiation	9/427	90/18670	0.000216391	0.0012612	0.000715303	NRP1/SEMA6D/SEMA3B/EDNRB/SEMA3A/SEMA3F/SEMA3D/SEMA5A/SEMA6A	9
BP	GO:0001649	osteoblast differentiation	15/427	225/18670	0.000221039	0.00128479	0.000728682	RORB/HGF/BMP6/PTH1R/CAT/BMP2/GDF10/IL6/AMELX/PENK/IGF2/OSTN/IGF1/CCL3/IL6R	15
BP	GO:0045665	negative regulation of neuron differentiation	15/427	225/18670	0.000221039	0.00128479	0.000728682	NRP1/SEMA6D/SEMA3B/EDNRB/LRP1/CALR/SEMA3A/SLIT2/CNTF/SEMA3F/NR2F1/OSTN/SEMA3D/SEMA5A/SEMA6A	15
BP	GO:0045662	negative regulation of myoblast differentiation	5/427	25/18670	0.000222531	0.00128821	0.000730622	CCL17/IL18/GDF3/CXCL10/TGFB1	5
BP	GO:0050901	leukocyte tethering or rolling	5/427	25/18670	0.000222531	0.00128821	0.000730622	CXCL12/CCL25/LEP/CX3CR1/ELANE	5
BP	GO:0050927	positive regulation of positive chemotaxis	5/427	25/18670	0.000222531	0.00128821	0.000730622	VEGFD/CXCL12/VEGFC/KDR/S1PR1	5
BP	GO:0032310	prostaglandin secretion	4/427	14/18670	0.000225111	0.00129788	0.000736106	NOS2/TNFSF11/LEP/MIF	4
BP	GO:0035810	positive regulation of urine volume	4/427	14/18670	0.000225111	0.00129788	0.000736106	NPR3/NPR1/EDNRB/BTC	4
BP	GO:0098543	detection of other organism	4/427	14/18670	0.000225111	0.00129788	0.000736106	TLR4/PGLYRP2/NOD1/TLR1	4
BP	GO:0045637	regulation of myeloid cell differentiation	16/427	251/18670	0.000229662	0.00132233	0.000749976	IRF7/IL12B/TLR4/NFKBIA/TNFSF11/NR4A3/IFNG/CSF3/CD74/THBS1/ISG15/CCL3/MPL/PRKCA/ADIPOQ/TGFB1	16
BP	GO:0031623	receptor internalization	10/427	111/18670	0.000232347	0.001336	0.000757726	ACKR3/ANGPT1/CALCRL/LRP1/ADM/NEDD4/GRK2/CXCR2/CD81/CXCR1	10
BP	GO:0045639	positive regulation of myeloid cell differentiation	9/427	91/18670	0.000235374	0.00135158	0.000766566	IL12B/TNFSF11/IFNG/CSF3/CD74/ISG15/MPL/PRKCA/TGFB1	9
BP	GO:0030501	positive regulation of bone mineralization	6/427	39/18670	0.000237798	0.00136367	0.000773422	BMP6/KL/BMP2/ADRB2/ISG15/TGFB1	6
BP	GO:0010977	negative regulation of neuron projection development	12/427	155/18670	0.000239587	0.00137026	0.000777157	NRP1/SEMA6D/SEMA3B/LRP1/SEMA3A/SLIT2/SEMA3F/NR2F1/OSTN/SEMA3D/SEMA5A/SEMA6A	12
BP	GO:1901861	regulation of muscle tissue development	12/427	155/18670	0.000239587	0.00137026	0.000777157	TGFBR2/FGF8/BMP2/NR1D2/FGF2/PAK1/TGFBR1/IGF1/FGF3/RBP4/TGFB1/PPARA	12
BP	GO:0032613	interleukin-10 production	7/427	55/18670	0.000245255	0.0014008	0.000794479	IL12B/TLR4/HGF/BCL3/IL20RB/ISG15/TNFRSF21	7
BP	GO:0048634	regulation of muscle organ development	12/427	156/18670	0.000254303	0.00145054	0.000822693	TGFBR2/FGF8/BMP2/NR1D2/FGF2/PAK1/TGFBR1/IGF1/FGF3/RBP4/TGFB1/PPARA	12
BP	GO:0032945	negative regulation of mononuclear cell proliferation	8/427	73/18670	0.000256936	0.00145972	0.000827898	PTPN6/TNFRSF14/IL10/TNFRSF13B/IL20RB/SFTPD/TNFRSF21/TGFB1	8
BP	GO:0045685	regulation of glial cell differentiation	8/427	73/18670	0.000256936	0.00145972	0.000827898	CXCR4/PPARG/BMP2/IL6/MDK/NR1D1/TNFRSF21/TGFB1	8
BP	GO:0050672	negative regulation of lymphocyte proliferation	8/427	73/18670	0.000256936	0.00145972	0.000827898	PTPN6/TNFRSF14/IL10/TNFRSF13B/IL20RB/SFTPD/TNFRSF21/TGFB1	8
BP	GO:0032355	response to estradiol	11/427	134/18670	0.000260466	0.00147782	0.00083816	ADCYAP1R1/SSTR1/IL10/CAT/CALR/LEP/PENK/OXTR/PTGFR/TGFB1/PDGFRB	11
BP	GO:0010758	regulation of macrophage chemotaxis	5/427	26/18670	0.000270378	0.00152797	0.000866607	CCL5/MIF/THBS1/MDK/C3AR1	5
BP	GO:0050926	regulation of positive chemotaxis	5/427	26/18670	0.000270378	0.00152797	0.000866607	VEGFD/CXCL12/VEGFC/KDR/S1PR1	5
BP	GO:1900120	regulation of receptor binding	5/427	26/18670	0.000270378	0.00152797	0.000866607	NRP1/MMP9/IL10/GREM2/ADIPOQ	5
BP	GO:0042036	negative regulation of cytokine biosynthetic process	6/427	40/18670	0.000274423	0.00154268	0.00087495	IL10/IL6/BCL3/SFTPD/INHBB/ELANE	6
BP	GO:0045124	regulation of bone resorption	6/427	40/18670	0.000274423	0.00154268	0.00087495	TNFSF11/IL6/CSK/S1PR1/PRKCA/SRC	6
BP	GO:0051281	positive regulation of release of sequestered calcium ion into cytosol	6/427	40/18670	0.000274423	0.00154268	0.00087495	CXCL9/CD19/CXCL10/CXCL11/IL13/LACRT	6
BP	GO:0090184	positive regulation of kidney development	6/427	40/18670	0.000274423	0.00154268	0.00087495	PDGFD/PDGFA/ADIPOQ/IL6R/TGFB1/PDGFRB	6
BP	GO:0090183	regulation of kidney development	7/427	56/18670	0.000274851	0.00154306	0.000875165	PDGFD/MMP9/PDGFA/ADIPOQ/IL6R/TGFB1/PDGFRB	7
BP	GO:0006109	regulation of carbohydrate metabolic process	14/427	206/18670	0.000292108	0.0016378	0.000928894	LEPR/LHCGR/ADCYAP1R1/PTH1R/GCGR/LEP/IGF2/IFNG/NR1D1/IGF1/ADIPOQ/SRC/TGFB1/PPARA	14
BP	GO:0048863	stem cell differentiation	16/427	257/18670	0.000299454	0.00167679	0.000951009	PSME2/PSMB8/PSME1/NRP1/SEMA6D/SEMA3B/EDNRB/SEMA3A/PDGFRA/PSMC3/PSMC4/SEMA3F/SEMA3D/PSMD4/SEMA5A/SEMA6A	16
BP	GO:0070167	regulation of biomineral tissue development	9/427	94/18670	0.000300795	0.00167696	0.000951108	BMP6/KL/BMP2/AMELX/ADRB2/S1PR1/ISG15/CCL3/TGFB1	9
BP	GO:0010759	positive regulation of macrophage chemotaxis	4/427	15/18670	0.000301446	0.00167696	0.000951108	CCL5/THBS1/MDK/C3AR1	4
BP	GO:0032645	regulation of granulocyte macrophage colony-stimulating factor production	4/427	15/18670	0.000301446	0.00167696	0.000951108	IL12B/IL18/RASGRP1/IL17D	4
BP	GO:0045073	regulation of chemokine biosynthetic process	4/427	15/18670	0.000301446	0.00167696	0.000951108	IL6/IFNG/CD74/ELANE	4
BP	GO:0051770	positive regulation of nitric-oxide synthase biosynthetic process	4/427	15/18670	0.000301446	0.00167696	0.000951108	TLR4/CCL2/KDR/IFNG	4
BP	GO:0060760	positive regulation of response to cytokine stimulus	7/427	57/18670	0.000307252	0.00170704	0.000968168	IRF7/TLR4/IL1R1/CXCR4/IKBKE/CD74/MMP12	7
BP	GO:0043123	positive regulation of I-kappaB kinase/NF-kappaB signaling	13/427	183/18670	0.000311439	0.00172807	0.000980092	TLR4/CCL19/TNFSF11/CCR7/IKBKE/IL36A/BST2/CD74/CX3CR1/IL36G/ADIPOQ/CHUK/NOD1	13
BP	GO:0150077	regulation of neuroinflammatory response	6/427	41/18670	0.000315334	0.00174449	0.000989405	IL18/MMP9/IL6/NR1D1/IGF1/CCL3	6
BP	GO:1902893	regulation of pri-miRNA transcription by RNA polymerase II	6/427	41/18670	0.000315334	0.00174449	0.000989405	IL10/BMP2/NR3C1/TGFB1/PPARA/NFATC3	6
BP	GO:0031644	regulation of neurological system process	11/427	137/18670	0.000315622	0.00174449	0.000989405	TYMP/VIP/HGF/AVPR1A/EDNRB/IL10/FGF12/ADRB2/CCL3/TNFRSF21/SRC	11
BP	GO:0090276	regulation of peptide hormone secretion	14/427	208/18670	0.000322358	0.00177942	0.00100922	ACVR1C/TFR2/NOS2/LRP1/TNFSF11/CCL5/LEP/SCT/PTPN11/IFNG/INHBB/NR1D1/PRKCA/RBP4	14
BP	GO:0042501	serine phosphorylation of STAT protein	5/427	27/18670	0.000325644	0.00179062	0.00101557	IFNK/IL24/IFNG/IFNA13/IFNA8	5
BP	GO:0043032	positive regulation of macrophage activation	5/427	27/18670	0.000325644	0.00179062	0.00101557	TLR4/IL10/THBS1/CCL3/IL13	5
BP	GO:0048799	animal organ maturation	5/427	27/18670	0.000325644	0.00179062	0.00101557	PLXNB1/BMP2/LEP/IGF1/FGFR3	5
BP	GO:0048639	positive regulation of developmental growth	13/427	184/18670	0.000328314	0.00180299	0.00102258	GHR/TGFBR2/FGF8/NRP1/CXCL12/CXCR4/FGF2/LRP1/LEP/PAK1/IGF2/IGF1/SEMA5A	13
BP	GO:0021782	glial cell development	10/427	116/18670	0.000332413	0.00182316	0.00103402	TLR4/NDRG1/LRP1/IL6/IFNG/CNTF/IFNGR1/MDK/NR1D1/TGFB1	10
BP	GO:0001937	negative regulation of endothelial cell proliferation	8/427	76/18670	0.000339589	0.00185775	0.00105365	DLL4/PPARG/CCL2/FLT1/ACVRL1/TGFBR1/THBS1/APOH	8
BP	GO:0030500	regulation of bone mineralization	8/427	76/18670	0.000339589	0.00185775	0.00105365	BMP6/KL/BMP2/ADRB2/S1PR1/ISG15/CCL3/TGFB1	8
BP	GO:0035904	aorta development	7/427	58/18670	0.000342647	0.0018697	0.00106042	DLL4/FGF8/ACVRL1/LRP1/LEP/PLXND1/PDGFRB	7
BP	GO:0042093	T-helper cell differentiation	7/427	58/18670	0.000342647	0.0018697	0.00106042	IL12B/RELB/IL18/CCL19/IL6/BCL3/PTGER4	7
BP	GO:0046328	regulation of JNK cascade	13/427	185/18670	0.000345961	0.00188538	0.00106931	TLR4/DAXX/CCL19/HRAS/TNFSF11/CCR7/FLT4/SEMA3A/PAK1/RASGRP1/IL36A/IL36G/NOD1	13
BP	GO:0051604	protein maturation	21/427	397/18670	0.000346718	0.00188691	0.00107018	CMA1/TFR2/PCSK2/IGHG4/CD19/CALR/IGLC2/IGHG3/IGHG1/LGMN/THBS1/IGKC/IGLC7/IGHG2/C8G/IGLC6/IGLC3/SRC/APOH/CD81/C3AR1	21
BP	GO:0007599	hemostasis	19/427	341/18670	0.000347124	0.00188691	0.00107018	PIK3CA/SERPIND1/TLR4/PTPN6/PROC/IL6/PDGFRA/PDGFA/PTPN11/VAV3/THBS1/AVPR2/MPL/IFNA13/IRF1/PRKCA/IFNA8/SRC/APOH	19
BP	GO:0002761	regulation of myeloid leukocyte differentiation	10/427	117/18670	0.000356217	0.00193143	0.00109543	IRF7/IL12B/TLR4/TNFSF11/IFNG/CD74/CCL3/PRKCA/ADIPOQ/TGFB1	10
BP	GO:1901222	regulation of NIK/NF-kappaB signaling	10/427	117/18670	0.000356217	0.00193143	0.00109543	IL12B/TLR4/IL18/NFKBIA/CCL19/CALR/BCL3/CD14/NOD1/NFAT5	10
BP	GO:0002831	regulation of response to biotic stimulus	11/427	139/18670	0.000357607	0.00193651	0.00109831	IL12B/BMP6/MICB/MIF/SPINK5/MMP12/DHX58/PRKCA/NOD1/NLRX1/LACRT	11
BP	GO:0097028	dendritic cell differentiation	6/427	42/18670	0.000360875	0.00195173	0.00110695	RELB/FLT3/TGFBR2/CCL19/CCR7/TGFB1	6
BP	GO:0032481	positive regulation of type I interferon production	8/427	77/18670	0.000371522	0.00200425	0.00113673	IRF7/TLR4/PTPN11/CD14/MMP12/IRF1/DHX58/CHUK	8
BP	GO:1901224	positive regulation of NIK/NF-kappaB signaling	8/427	77/18670	0.000371522	0.00200425	0.00113673	IL12B/TLR4/IL18/CCL19/CALR/CD14/NOD1/NFAT5	8
BP	GO:0010771	negative regulation of cell morphogenesis involved in differentiation	9/427	97/18670	0.000380578	0.00204794	0.00116151	NRP1/SEMA6D/SEMA3B/SEMA3A/SLIT2/SEMA3F/SEMA3D/SEMA5A/SEMA6A	9
BP	GO:0030316	osteoclast differentiation	9/427	97/18670	0.000380578	0.00204794	0.00116151	IL12B/TLR4/TNFSF11/IFNG/CCL3/SRC/TGFB1/IREB2/CD81	9
BP	GO:0042130	negative regulation of T cell proliferation	7/427	59/18670	0.000381235	0.0020489	0.00116206	PTPN6/TNFRSF14/IL10/IL20RB/SFTPD/TNFRSF21/TGFB1	7
BP	GO:1901343	negative regulation of vasculature development	13/427	187/18670	0.000383689	0.0020595	0.00116807	NPR1/DLL4/ANGPT4/TEK/PPARG/TIE1/CXCL10/THBS1/SPINK5/CX3CR1/SEMA6A/NFATC3/APOH	13
BP	GO:0032647	regulation of interferon-alpha production	5/427	28/18670	0.000389054	0.00208046	0.00117996	IRF7/TLR4/IL10/MMP12/CHUK	5
BP	GO:1902932	positive regulation of alcohol biosynthetic process	5/427	28/18670	0.000389054	0.00208046	0.00117996	LHCGR/ADCYAP1R1/BMP6/PTH1R/IFNG	5
BP	GO:1904994	regulation of leukocyte adhesion to vascular endothelial cell	5/427	28/18670	0.000389054	0.00208046	0.00117996	CXCL12/CCL25/MDK/ELANE/NFAT5	5
BP	GO:0002830	positive regulation of type 2 immune response	4/427	16/18670	0.0003947	0.00210016	0.00119113	IL18/IL6/CD74/CD81	4
BP	GO:0010875	positive regulation of cholesterol efflux	4/427	16/18670	0.0003947	0.00210016	0.00119113	NFKBIA/LRP1/PLTP/ADIPOQ	4
BP	GO:0032604	granulocyte macrophage colony-stimulating factor production	4/427	16/18670	0.0003947	0.00210016	0.00119113	IL12B/IL18/RASGRP1/IL17D	4
BP	GO:0048012	hepatocyte growth factor receptor signaling pathway	4/427	16/18670	0.0003947	0.00210016	0.00119113	HGF/NRP1/PAK1/ESM1	4
BP	GO:0031345	negative regulation of cell projection organization	13/427	188/18670	0.000403829	0.00214606	0.00121716	NRP1/SEMA6D/SEMA3B/LRP1/SEMA3A/SLIT2/SEMA3F/NR2F1/OSTN/SEMA3D/PLXNB3/SEMA5A/SEMA6A	13
BP	GO:0021954	central nervous system neuron development	8/427	78/18670	0.000405856	0.00215416	0.00122175	FGF8/NRP1/RAC3/SEMA3A/PLXNA4/LEP/SLIT2/HSP90AA1	8
BP	GO:0007173	epidermal growth factor receptor signaling pathway	10/427	119/18670	0.000408102	0.0021634	0.00122699	PIK3CA/MMP9/SHC3/HBEGF/BTC/PTPN11/SOS1/CBL/SRC/TGFB1	10
BP	GO:0051893	regulation of focal adhesion assembly	7/427	60/18670	0.000423222	0.002238	0.00126931	NRP1/TEK/ACVRL1/LRP1/KDR/THBS1/SRC	7
BP	GO:0090109	regulation of cell-substrate junction assembly	7/427	60/18670	0.000423222	0.002238	0.00126931	NRP1/TEK/ACVRL1/LRP1/KDR/THBS1/SRC	7
BP	GO:0071695	anatomical structure maturation	12/427	165/18670	0.000424999	0.00224462	0.00127306	RXFP2/PLXNB1/RAC3/EDNRB/BMP2/ACVRL1/LEP/S1PR1/IGF1/SPINK5/CX3CR1/FGFR3	12
BP	GO:0072006	nephron development	11/427	142/18670	0.000429324	0.00226403	0.00128407	ANGPT1/PDGFD/FGF8/TEK/BMP2/FGF2/PDGFRA/ADIPOQ/IL6R/TGFB1/PDGFRB	11
BP	GO:0007254	JNK cascade	14/427	214/18670	0.000429731	0.00226403	0.00128407	TLR4/DAXX/CCL19/HRAS/TNFSF11/CCR7/FLT4/SEMA3A/PAK1/RASGRP1/IL36A/IL36G/PTGER4/NOD1	14
BP	GO:0003014	renal system process	10/427	120/18670	0.000436312	0.00229587	0.00130213	NPR3/NPR1/AVPR1A/EDNRB/ADM/BTC/LGMN/AVPR2/ADIPOQ/IGHA1	10
BP	GO:0048732	gland development	22/427	434/18670	0.000451749	0.00237418	0.00134654	PIK3CA/HGF/CCL11/FGF7/TGFBR2/FGF8/NRP1/IL10/IGF2R/BMP2/TNFSF11/SEMA3A/PDGFRA/PDGFA/THRA/IGF2/TGFBR1/PLXND1/OXTR/MDK/SRC/TGFB1	22
BP	GO:0021884	forebrain neuron development	5/427	29/18670	0.000461357	0.00241873	0.00137181	FGF8/NRP1/RAC3/SEMA3A/SLIT2	5
BP	GO:0035666	TRIF-dependent toll-like receptor signaling pathway	5/427	29/18670	0.000461357	0.00241873	0.00137181	IRF7/TLR4/IKBKE/CD14/CHUK	5
BP	GO:0032370	positive regulation of lipid transport	7/427	61/18670	0.000468822	0.00244886	0.0013889	BMP6/NFKBIA/LRP1/TNFSF11/PLTP/MIF/ADIPOQ	7
BP	GO:1905953	negative regulation of lipid localization	7/427	61/18670	0.000468822	0.00244886	0.0013889	NFKBIA/PPARG/IL6/LEP/PTPN11/THBS1/PPARA	7
BP	GO:2000514	regulation of CD4-positive, alpha-beta T cell activation	7/427	61/18670	0.000468822	0.00244886	0.0013889	IL12B/TGFBR2/IL18/CCL19/IFNG/SOCS1/CD81	7
BP	GO:0060562	epithelial tube morphogenesis	18/427	322/18670	0.000474578	0.00247591	0.00140424	DLL4/CCL11/TGFBR2/FGF8/NRP1/CXCR4/BMP2/FGF2/ACVRL1/ADM/PAK1/SLIT2/PLXND1/CXCL10/MDK/SRC/TGFB1/CXCR2	18
BP	GO:0048511	rhythmic process	17/427	295/18670	0.00047987	0.00250047	0.00141817	LHCGR/RELB/RORB/PROK1/NR2F6/NOS2/PPARG/NR1D2/PDGFRA/LEP/SLIT2/OXTR/MDK/NR1D1/ADIPOQ/SRC/PPARA	17
BP	GO:0002693	positive regulation of cellular extravasation	4/427	17/18670	0.000506872	0.00261568	0.00148351	PDGFD/IL1R1/MDK/ELANE	4
BP	GO:0010819	regulation of T cell chemotaxis	4/427	17/18670	0.000506872	0.00261568	0.00148351	CXCL13/CCL5/CXCL10/XCL2	4
BP	GO:0015732	prostaglandin transport	4/427	17/18670	0.000506872	0.00261568	0.00148351	NOS2/TNFSF11/LEP/MIF	4
BP	GO:0021783	preganglionic parasympathetic fiber development	4/427	17/18670	0.000506872	0.00261568	0.00148351	NRP1/SEMA3A/PLXNA4/SEMA3F	4
BP	GO:0035729	cellular response to hepatocyte growth factor stimulus	4/427	17/18670	0.000506872	0.00261568	0.00148351	HGF/NRP1/IL10/LGMN	4
BP	GO:0048532	anatomical structure arrangement	4/427	17/18670	0.000506872	0.00261568	0.00148351	NRP1/SEMA3A/PLXNA4/SEMA3F	4
BP	GO:0048535	lymph node development	4/427	17/18670	0.000506872	0.00261568	0.00148351	LTB/TGFB1/LTA/IL7R	4
BP	GO:0061298	retina vasculature development in camera-type eye	4/427	17/18670	0.000506872	0.00261568	0.00148351	NRP1/ACVRL1/PDGFRA/PDGFRB	4
BP	GO:0032611	interleukin-1 beta production	9/427	101/18670	0.000513337	0.00264585	0.00150063	TLR4/CMA1/CCL19/CCR7/IFNG/IGF1/CCL3/CX3CR1/NOD1	9
BP	GO:0045927	positive regulation of growth	16/427	270/18670	0.000515895	0.00265583	0.00150629	GHR/TGFBR2/AVPR1A/FGF8/NRP1/CXCL12/CXCR4/FGF2/LRP1/HBEGF/LEP/PAK1/IGF2/TGFBR1/IGF1/SEMA5A	16
BP	GO:0010676	positive regulation of cellular carbohydrate metabolic process	7/427	62/18670	0.000518254	0.00266157	0.00150954	LHCGR/ADCYAP1R1/PTH1R/IGF2/IGF1/SRC/PPARA	7
BP	GO:0032835	glomerulus development	7/427	62/18670	0.000518254	0.00266157	0.00150954	ANGPT1/PDGFD/TEK/PDGFRA/ADIPOQ/IL6R/PDGFRB	7
BP	GO:0110110	positive regulation of animal organ morphogenesis	8/427	81/18670	0.000524623	0.00269105	0.00152626	FGF7/TGFBR2/FGF8/BMP2/AMELX/TGFBR1/MDK/TGFB1	8
BP	GO:0002833	positive regulation of response to biotic stimulus	6/427	45/18670	0.000528905	0.00270652	0.00153504	IL12B/BMP6/MIF/DHX58/PRKCA/NOD1	6
BP	GO:0048483	autonomic nervous system development	6/427	45/18670	0.000528905	0.00270652	0.00153504	NRP1/EDNRB/SEMA3A/PLXNA4/PRLH/SEMA3F	6
BP	GO:0010975	regulation of neuron projection development	24/427	499/18670	0.000537109	0.00274523	0.00155699	HGF/NRP1/SEMA6D/PLXNB1/SEMA3B/CXCL12/CXCR4/LRP1/SEMA3A/PLXNA4/PAK1/SLIT2/CNTF/SEMA3F/PLXND1/NR2F1/OSTN/MDK/PAK3/SEMA3D/PLXNB3/NEDD4/SEMA5A/SEMA6A	24
BP	GO:0001782	B cell homeostasis	5/427	30/18670	0.00054333	0.00276053	0.00156566	TNFRSF13B/TNFRSF13C/CD74/SOS1/MIF	5
BP	GO:0002828	regulation of type 2 immune response	5/427	30/18670	0.00054333	0.00276053	0.00156566	IL18/IL6/IL27RA/CD74/CD81	5
BP	GO:0032607	interferon-alpha production	5/427	30/18670	0.00054333	0.00276053	0.00156566	IRF7/TLR4/IL10/MMP12/CHUK	5
BP	GO:0043372	positive regulation of CD4-positive, alpha-beta T cell differentiation	5/427	30/18670	0.00054333	0.00276053	0.00156566	IL12B/IL18/CCL19/IFNG/SOCS1	5
BP	GO:0061082	myeloid leukocyte cytokine production	5/427	30/18670	0.00054333	0.00276053	0.00156566	TLR4/NR4A3/CD74/MIF/TGFB1	5
BP	GO:1905954	positive regulation of lipid localization	8/427	82/18670	0.000569942	0.00288777	0.00163783	BMP6/NFKBIA/LRP1/TNFSF11/IKBKE/PLTP/MIF/ADIPOQ	8
BP	GO:0002637	regulation of immunoglobulin production	7/427	63/18670	0.000571748	0.00288777	0.00163783	IL10/IL6/IL27RA/CD22/RBP4/IL13/TGFB1	7
BP	GO:0032371	regulation of sterol transport	7/427	63/18670	0.000571748	0.00288777	0.00163783	CETP/NFKBIA/PPARG/LRP1/LEP/PLTP/ADIPOQ	7
BP	GO:0032374	regulation of cholesterol transport	7/427	63/18670	0.000571748	0.00288777	0.00163783	CETP/NFKBIA/PPARG/LRP1/LEP/PLTP/ADIPOQ	7
BP	GO:0046637	regulation of alpha-beta T cell differentiation	7/427	63/18670	0.000571748	0.00288777	0.00163783	IL12B/TGFBR2/IL18/CCL19/IFNG/SOCS1/ZAP70	7
BP	GO:0010883	regulation of lipid storage	6/427	46/18670	0.000596662	0.00300296	0.00170316	NFKBIA/PPARG/IL6/IKBKE/LEP/PPARA	6
BP	GO:0032480	negative regulation of type I interferon production	6/427	46/18670	0.000596662	0.00300296	0.00170316	RELB/IL10/IKBKE/ISG15/DHX58/NLRX1	6
BP	GO:0033628	regulation of cell adhesion mediated by integrin	6/427	46/18670	0.000596662	0.00300296	0.00170316	CXCL13/PTPN6/RAC3/CCL5/PTPN11/CD3E	6
BP	GO:0045471	response to ethanol	10/427	125/18670	0.000602817	0.00303037	0.00171871	ADCYAP1R1/CAT/LEP/PENK/CSF3/CD14/CBL/ADIPOQ/RBP4/IL13	10
BP	GO:0002792	negative regulation of peptide secretion	11/427	148/18670	0.000609254	0.00305914	0.00173503	ANGPT1/ACVR1C/IL10/IL27RA/LEP/PTPN11/CD74/INHBB/CD22/TNFRSF21/PTGER4	11
BP	GO:0030324	lung development	12/427	172/18670	0.000617069	0.00309475	0.00175522	FGF7/TGFBR2/FGF8/FLT4/PDGFRA/PDGFA/THRA/SFTPD/RBP4/IL13/PDGFRB/EDN2	12
BP	GO:0045913	positive regulation of carbohydrate metabolic process	8/427	83/18670	0.000618373	0.00309766	0.00175687	LHCGR/ADCYAP1R1/PTH1R/IGF2/IFNG/IGF1/SRC/PPARA	8
BP	GO:0043903	regulation of symbiosis, encompassing mutualism through parasitism	14/427	222/18670	0.000619242	0.00309839	0.00175728	CCL8/CXCR4/IGF2R/CCL5/BST2/ISG20/PSMC3/CD74/SFTPD/NR5A2/ISG15/CCL3/MBL2/BPIFA1	14
BP	GO:0010762	regulation of fibroblast migration	5/427	31/18670	0.000635773	0.00317135	0.00179866	FGF2/PAK1/THBS1/PAK3/TGFB1	5
BP	GO:0034694	response to prostaglandin	5/427	31/18670	0.000635773	0.00317135	0.00179866	CCL19/PPARG/CCR7/PTGFR/PTGER4	5
BP	GO:0090100	positive regulation of transmembrane receptor protein serine/threonine kinase signaling pathway	9/427	104/18670	0.000636048	0.00317135	0.00179866	BMP6/BMP2/ACVRL1/GDF10/GDF3/TGFBR1/INHBB/THBS1/TGFB1	9
BP	GO:0007252	I-kappaB phosphorylation	4/427	18/18670	0.000639993	0.00317621	0.00180142	TLR4/IKBKE/CX3CR1/CHUK	4
BP	GO:0042095	interferon-gamma biosynthetic process	4/427	18/18670	0.000639993	0.00317621	0.00180142	IL12B/IL18/TNFRSF13C/IL21	4
BP	GO:0044320	cellular response to leptin stimulus	4/427	18/18670	0.000639993	0.00317621	0.00180142	LEPR/LEP/NR4A3/INHBB	4
BP	GO:0051895	negative regulation of focal adhesion assembly	4/427	18/18670	0.000639993	0.00317621	0.00180142	ACVRL1/LRP1/THBS1/SRC	4
BP	GO:0071560	cellular response to transforming growth factor beta stimulus	15/427	249/18670	0.000645633	0.00320048	0.00181519	PDGFD/ACVR1C/TGFBR2/ACVRL1/GDF10/PENK/NR3C1/TGFBR1/THBS1/LTBP2/CBL/CX3CR1/SRC/LTBP4/TGFB1	15
BP	GO:0016525	negative regulation of angiogenesis	12/427	173/18670	0.000649685	0.00321684	0.00182447	NPR1/DLL4/ANGPT4/TEK/PPARG/TIE1/CXCL10/THBS1/SPINK5/CX3CR1/SEMA6A/APOH	12
BP	GO:0045445	myoblast differentiation	8/427	84/18670	0.000670073	0.00330689	0.00187554	CCL17/IL18/CXCL9/GDF3/CXCL10/IGF1/TGFB1/FGF6	8
BP	GO:0035722	interleukin-12-mediated signaling pathway	6/427	47/18670	0.000670964	0.00330689	0.00187554	PSME2/IL12B/IL10/IFNG/TYK2/MIF	6
BP	GO:0048806	genitalia development	6/427	47/18670	0.000670964	0.00330689	0.00187554	LHCGR/BMP6/FGF8/PDGFRA/PTPN11/RBP4	6
BP	GO:0098868	bone growth	6/427	47/18670	0.000670964	0.00330689	0.00187554	LEPR/TGFBR2/LEP/OSTN/MBL2/FGFR3	6
BP	GO:0014823	response to activity	7/427	65/18670	0.000691867	0.00340599	0.00193175	BMP6/IL10/CXCR4/CAT/LEP/CBL/ADIPOQ	7
BP	GO:0021537	telencephalon development	15/427	251/18670	0.000700999	0.00344698	0.00195499	AVPR1A/FGF8/NRP1/CXCL12/CXCR4/BMP2/LRP1/SEMA3A/PLXNA4/SLIT2/SCT/NR4A3/OXTR/MDK/AVPR2	15
BP	GO:2000181	negative regulation of blood vessel morphogenesis	12/427	175/18670	0.000719265	0.00353274	0.00200363	NPR1/DLL4/ANGPT4/TEK/PPARG/TIE1/CXCL10/THBS1/SPINK5/CX3CR1/SEMA6A/APOH	12
BP	GO:1904705	regulation of vascular smooth muscle cell proliferation	8/427	85/18670	0.000725201	0.00355373	0.00201554	MMP9/IL10/PPARG/FGF2/PAK1/NR4A3/IGF1/ADIPOQ	8
BP	GO:1990874	vascular smooth muscle cell proliferation	8/427	85/18670	0.000725201	0.00355373	0.00201554	MMP9/IL10/PPARG/FGF2/PAK1/NR4A3/IGF1/ADIPOQ	8
BP	GO:0002323	natural killer cell activation involved in immune response	5/427	32/18670	0.000739508	0.0036197	0.00205295	IL12B/IFNK/IFNA13/PGLYRP2/IFNA8	5
BP	GO:0001774	microglial cell activation	6/427	48/18670	0.000752231	0.00365272	0.00207168	IL6/IFNG/IFNGR1/NR1D1/CCL3/IL13	6
BP	GO:0002269	leukocyte activation involved in inflammatory response	6/427	48/18670	0.000752231	0.00365272	0.00207168	IL6/IFNG/IFNGR1/NR1D1/CCL3/IL13	6
BP	GO:0008038	neuron recognition	6/427	48/18670	0.000752231	0.00365272	0.00207168	NRP1/CXCR4/ROBO3/SEMA3A/TNFRSF21/SEMA5A	6
BP	GO:0032648	regulation of interferon-beta production	6/427	48/18670	0.000752231	0.00365272	0.00207168	IRF7/RELB/TLR4/PTPN11/IRF1/NLRX1	6
BP	GO:0044764	multi-organism cellular process	6/427	48/18670	0.000752231	0.00365272	0.00207168	IRF7/CXCR4/DHX58/REG3G/NLRX1/BPIFA1	6
BP	GO:0101023	vascular endothelial cell proliferation	6/427	48/18670	0.000752231	0.00365272	0.00207168	PPARG/CCL2/FLT1/FGF2/MDK/AKT3	6
BP	GO:1905562	regulation of vascular endothelial cell proliferation	6/427	48/18670	0.000752231	0.00365272	0.00207168	PPARG/CCL2/FLT1/FGF2/MDK/AKT3	6
BP	GO:0009408	response to heat	12/427	176/18670	0.000756329	0.0036643	0.00207825	DAXX/CXCL12/HSPA2/MICB/CD14/NOS1/CXCL10/THBS1/IGF1/HSPA6/HSP90AA1/HSPA8	12
BP	GO:0030323	respiratory tube development	12/427	176/18670	0.000756329	0.0036643	0.00207825	FGF7/TGFBR2/FGF8/FLT4/PDGFRA/PDGFA/THRA/SFTPD/RBP4/IL13/PDGFRB/EDN2	12
BP	GO:0040014	regulation of multicellular organism growth	7/427	66/18670	0.000758984	0.003673	0.00208318	GHR/PIK3CA/ADRB2/PRLH/IGF2/LGMN/IGF1	7
BP	GO:0003206	cardiac chamber morphogenesis	10/427	129/18670	0.000771082	0.00372733	0.002114	DLL4/TGFBR2/FGF8/NRP1/TEK/SLIT2/TGFBR1/SOS1/RBP4/TGFB1	10
BP	GO:0007596	blood coagulation	18/427	336/18670	0.000779247	0.00376255	0.00213397	PIK3CA/SERPIND1/TLR4/PTPN6/PROC/IL6/PDGFRA/PDGFA/PTPN11/VAV3/THBS1/MPL/IFNA13/IRF1/PRKCA/IFNA8/SRC/APOH	18
BP	GO:0070542	response to fatty acid	8/427	86/18670	0.000783922	0.00378086	0.00214436	CCL19/PPARG/CAT/CCR7/PTGFR/ADIPOQ/SRC/PTGER4	8
BP	GO:0002726	positive regulation of T cell cytokine production	4/427	19/18670	0.000796114	0.00380109	0.00215583	IL1R1/IL18/IL6/CD81	4
BP	GO:0003159	morphogenesis of an endothelium	4/427	19/18670	0.000796114	0.00380109	0.00215583	DLL4/CXCR4/ACVRL1/CXCL10	4
BP	GO:0035728	response to hepatocyte growth factor	4/427	19/18670	0.000796114	0.00380109	0.00215583	HGF/NRP1/IL10/LGMN	4
BP	GO:0045414	regulation of interleukin-8 biosynthetic process	4/427	19/18670	0.000796114	0.00380109	0.00215583	TLR4/BCL3/CD74/ELANE	4
BP	GO:0048486	parasympathetic nervous system development	4/427	19/18670	0.000796114	0.00380109	0.00215583	NRP1/SEMA3A/PLXNA4/SEMA3F	4
BP	GO:0061081	positive regulation of myeloid leukocyte cytokine production involved in immune response	4/427	19/18670	0.000796114	0.00380109	0.00215583	TLR4/NR4A3/CD74/MIF	4
BP	GO:0061154	endothelial tube morphogenesis	4/427	19/18670	0.000796114	0.00380109	0.00215583	DLL4/CXCR4/ACVRL1/CXCL10	4
BP	GO:0098581	detection of external biotic stimulus	4/427	19/18670	0.000796114	0.00380109	0.00215583	TLR4/PGLYRP2/NOD1/TLR1	4
BP	GO:2000251	positive regulation of actin cytoskeleton reorganization	4/427	19/18670	0.000796114	0.00380109	0.00215583	NRP1/TEK/HRAS/CSF3	4
BP	GO:0030168	platelet activation	11/427	153/18670	0.000803617	0.00383263	0.00217372	PIK3CA/TLR4/PTPN6/IL6/PDGFRA/PDGFA/PTPN11/VAV3/MPL/PRKCA/SRC	11
BP	GO:0071559	response to transforming growth factor beta	15/427	255/18670	0.00082392	0.00392509	0.00222616	PDGFD/ACVR1C/TGFBR2/ACVRL1/GDF10/PENK/NR3C1/TGFBR1/THBS1/LTBP2/CBL/CX3CR1/SRC/LTBP4/TGFB1	15
BP	GO:2000278	regulation of DNA biosynthetic process	9/427	108/18670	0.00083596	0.00397802	0.00225618	HGF/PPARG/FGF2/ACVRL1/PAK3/ADIPOQ/SRC/HSP90AA1/PDGFRB	9
BP	GO:0003044	regulation of systemic arterial blood pressure mediated by a chemical signal	6/427	49/18670	0.000840898	0.00398379	0.00225945	AVPR1A/CMA1/ADRB2/OXTR/AVPR2/EDN2	6
BP	GO:0030857	negative regulation of epithelial cell differentiation	6/427	49/18670	0.000840898	0.00398379	0.00225945	MMP9/ACVRL1/GDF3/IFNG/IL13/REG3G	6
BP	GO:0071349	cellular response to interleukin-12	6/427	49/18670	0.000840898	0.00398379	0.00225945	PSME2/IL12B/IL10/IFNG/TYK2/MIF	6
BP	GO:1904707	positive regulation of vascular smooth muscle cell proliferation	6/427	49/18670	0.000840898	0.00398379	0.00225945	MMP9/IL10/FGF2/PAK1/NR4A3/IGF1	6
BP	GO:0006112	energy reserve metabolic process	8/427	87/18670	0.000846405	0.00400545	0.00227173	LEPR/KL/GCGR/LEP/PRLH/IGF2/NR1D1/IGF1	8
BP	GO:0001914	regulation of T cell mediated cytotoxicity	5/427	33/18670	0.000855378	0.00403897	0.00229075	IL12B/CD1A/CD1B/CD1E/IL7R	5
BP	GO:0002756	MyD88-independent toll-like receptor signaling pathway	5/427	33/18670	0.000855378	0.00403897	0.00229075	IRF7/TLR4/IKBKE/CD14/CHUK	5
BP	GO:0030183	B cell differentiation	10/427	131/18670	0.000868694	0.00409732	0.00232384	FLT3/PTPN6/IFNK/CD79A/IL10/CD19/BCL3/IFNA13/IFNA8/BLNK	10
BP	GO:0009743	response to carbohydrate	14/427	230/18670	0.000875383	0.00412432	0.00233916	ACVR1C/PIK3CA/TGFBR2/CMA1/CAT/CALCRL/LRP1/LEP/PRLH/COLEC12/THBS1/NR1D1/ADIPOQ/TGFB1	14
BP	GO:0021700	developmental maturation	16/427	284/18670	0.000887284	0.00417121	0.00236575	RXFP2/PTH1R/PLXNB1/RAC3/EDNRB/CCL19/PPARG/BMP2/ACVRL1/LEP/S1PR1/IL21/IGF1/SPINK5/CX3CR1/FGFR3	16
BP	GO:0072593	reactive oxygen species metabolic process	16/427	284/18670	0.000887284	0.00417121	0.00236575	RAC2/TLR4/TGFBR2/IL10/NOS2/CAT/LEP/IFNG/SFTPD/NOS1/THBS1/DUOX2/CX3CR1/HSP90AA1/TGFB1/PDGFRB	16
BP	GO:0019915	lipid storage	7/427	68/18670	0.000908617	0.00426681	0.00241997	ACVR1C/NFKBIA/PPARG/IL6/IKBKE/LEP/PPARA	7
BP	GO:1905330	regulation of morphogenesis of an epithelium	12/427	180/18670	0.000920951	0.00431999	0.00245013	PSME2/HGF/FGF7/PSMB8/PSME1/PDGFA/PSMC3/PSMC4/CXCL10/MDK/PSMD4/TGFB1	12
BP	GO:0001961	positive regulation of cytokine-mediated signaling pathway	6/427	50/18670	0.000937407	0.00437798	0.00248302	IRF7/IL1R1/CXCR4/IKBKE/CD74/MMP12	6
BP	GO:0010718	positive regulation of epithelial to mesenchymal transition	6/427	50/18670	0.000937407	0.00437798	0.00248302	TGFBR2/BMP2/IL6/TGFBR1/MDK/TGFB1	6
BP	GO:0032608	interferon-beta production	6/427	50/18670	0.000937407	0.00437798	0.00248302	IRF7/RELB/TLR4/PTPN11/IRF1/NLRX1	6
BP	GO:0070671	response to interleukin-12	6/427	50/18670	0.000937407	0.00437798	0.00248302	PSME2/IL12B/IL10/IFNG/TYK2/MIF	6
BP	GO:0050817	coagulation	18/427	342/18670	0.000954036	0.00445078	0.00252431	PIK3CA/SERPIND1/TLR4/PTPN6/PROC/IL6/PDGFRA/PDGFA/PTPN11/VAV3/THBS1/MPL/IFNA13/IRF1/PRKCA/IFNA8/SRC/APOH	18
BP	GO:0007620	copulation	4/427	20/18670	0.000977304	0.00452479	0.00256629	VIP/AVPR1A/EDNRB/OXTR	4
BP	GO:0010738	regulation of protein kinase A signaling	4/427	20/18670	0.000977304	0.00452479	0.00256629	CALCR/ADRB2/MIF/ADIPOQ	4
BP	GO:0032816	positive regulation of natural killer cell activation	4/427	20/18670	0.000977304	0.00452479	0.00256629	IL12B/IL18/RASGRP1/IL6R	4
BP	GO:0042535	positive regulation of tumor necrosis factor biosynthetic process	4/427	20/18670	0.000977304	0.00452479	0.00256629	TLR4/IFNG/THBS1/TLR1	4
BP	GO:0043931	ossification involved in bone maturation	4/427	20/18670	0.000977304	0.00452479	0.00256629	PLXNB1/BMP2/LEP/IGF1	4
BP	GO:0051767	nitric-oxide synthase biosynthetic process	4/427	20/18670	0.000977304	0.00452479	0.00256629	TLR4/CCL2/KDR/IFNG	4
BP	GO:0051769	regulation of nitric-oxide synthase biosynthetic process	4/427	20/18670	0.000977304	0.00452479	0.00256629	TLR4/CCL2/KDR/IFNG	4
BP	GO:0097009	energy homeostasis	5/427	34/18670	0.000984244	0.004552	0.00258172	LEPR/PIK3CA/NR1D2/NR4A3/EDN2	5
BP	GO:0042698	ovulation cycle	7/427	69/18670	0.000991667	0.00457643	0.00259557	LHCGR/PDGFRA/LEP/SLIT2/OXTR/MDK/SRC	7
BP	GO:0070227	lymphocyte apoptotic process	7/427	69/18670	0.000991667	0.00457643	0.00259557	PDCD1/IL10/CCL5/CD74/MIF/TNFRSF21/IL7R	7
BP	GO:0070588	calcium ion transmembrane transport	17/427	315/18670	0.000996987	0.00459603	0.00260669	PTPN6/CCL19/CXCL9/CALCR/FGF2/CD19/CCR7/HSPA2/FGF14/NOS1/CXCL10/AHNAK/CCL3/CXCL11/IL13/TGFB1/LACRT	17
BP	GO:0023061	signal release	22/427	462/18670	0.00102979	0.00474211	0.00268954	ACVR1C/VIP/BMP6/TFR2/NOS2/LRP1/TNFSF11/IL6/CCL5/ADM/LEP/SCT/PTPN11/IFNG/NMB/INHBB/NR1D1/PRKCA/ADIPOQ/RBP4/LTBP4/HSPA8	22
BP	GO:0001954	positive regulation of cell-matrix adhesion	6/427	51/18670	0.00104222	0.00479419	0.00271908	NRP1/TEK/CCL25/KDR/CCR7/CD3E	6
BP	GO:0032651	regulation of interleukin-1 beta production	8/427	90/18670	0.00105818	0.0048624	0.00275777	TLR4/CCL19/CCR7/IFNG/IGF1/CCL3/CX3CR1/NOD1	8
BP	GO:0032720	negative regulation of tumor necrosis factor production	7/427	70/18670	0.00108057	0.00495465	0.00281008	TLR4/PTPN6/IL10/IL27RA/BCL3/IGF1/ADIPOQ	7
BP	GO:0060395	SMAD protein signal transduction	7/427	70/18670	0.00108057	0.00495465	0.00281008	BMP6/BMP2/GDF10/GDF3/TGFBR1/INHBB/TGFB1	7
BP	GO:0015850	organic hydroxy compound transport	15/427	262/18670	0.00108309	0.00496088	0.00281362	VIP/BMP6/CETP/NFKBIA/CXCL12/PPARG/LRP1/LEP/PLTP/PTPN11/NOS1/OXTR/ADIPOQ/RBP4/GRK2	15
BP	GO:0003203	endocardial cushion morphogenesis	5/427	35/18670	0.00112699	0.00513445	0.00291206	TGFBR2/FGF8/BMP2/ACVRL1/TGFBR1	5
BP	GO:0035909	aorta morphogenesis	5/427	35/18670	0.00112699	0.00513445	0.00291206	DLL4/FGF8/ACVRL1/LRP1/PDGFRB	5
BP	GO:0051954	positive regulation of amine transport	5/427	35/18670	0.00112699	0.00513445	0.00291206	VIP/AVPR1A/CXCL12/OXTR/GRK2	5
BP	GO:0060338	regulation of type I interferon-mediated signaling pathway	5/427	35/18670	0.00112699	0.00513445	0.00291206	IRF7/PTPN6/IKBKE/PTPN11/MMP12	5
BP	GO:0098801	regulation of renal system process	5/427	35/18670	0.00112699	0.00513445	0.00291206	NPR1/AVPR1A/EDNRB/AVPR2/ADIPOQ	5
BP	GO:0009620	response to fungus	6/427	52/18670	0.00115579	0.00525448	0.00298014	TLR4/HTN3/DEFB106B/DCD/TGFB1/ELANE	6
BP	GO:0032653	regulation of interleukin-10 production	6/427	52/18670	0.00115579	0.00525448	0.00298014	IL12B/TLR4/HGF/BCL3/IL20RB/TNFRSF21	6
BP	GO:0050795	regulation of behavior	7/427	71/18670	0.00117562	0.00533894	0.00302804	LEPR/PENK/NR4A3/MDK/NR1D1/CCL3/QRFP	7
BP	GO:0002438	acute inflammatory response to antigenic stimulus	4/427	21/18670	0.00118563	0.0053391	0.00302813	CCR7/IL20RB/CXCR2/ELANE	4
BP	GO:0010893	positive regulation of steroid biosynthetic process	4/427	21/18670	0.00118563	0.0053391	0.00302813	BMP6/ADM/IFNG/NR1D1	4
BP	GO:0033141	positive regulation of peptidyl-serine phosphorylation of STAT protein	4/427	21/18670	0.00118563	0.0053391	0.00302813	IFNK/IFNG/IFNA13/IFNA8	4
BP	GO:0035813	regulation of renal sodium excretion	4/427	21/18670	0.00118563	0.0053391	0.00302813	NPR1/AVPR1A/EDNRB/AVPR2	4
BP	GO:0036120	cellular response to platelet-derived growth factor stimulus	4/427	21/18670	0.00118563	0.0053391	0.00302813	PDGFD/CBL/SRC/PDGFRB	4
BP	GO:0048485	sympathetic nervous system development	4/427	21/18670	0.00118563	0.0053391	0.00302813	NRP1/SEMA3A/PLXNA4/SEMA3F	4
BP	GO:0072111	cell proliferation involved in kidney development	4/427	21/18670	0.00118563	0.0053391	0.00302813	PDGFD/BMP2/IL6R/PDGFRB	4
BP	GO:0140131	positive regulation of lymphocyte chemotaxis	4/427	21/18670	0.00118563	0.0053391	0.00302813	CXCL13/CCL5/CCL3/XCL2	4
BP	GO:0090287	regulation of cellular response to growth factor stimulus	16/427	292/18670	0.00118736	0.00534123	0.00302934	CXCL13/TGFBR2/VEGFC/FLT1/FGF2/ACVRL1/GREM2/SLIT2/GDF3/TGFBR1/THBS1/NEDD4/LTBP4/TGFB1/SEMA6A/FGF16	16
BP	GO:0042119	neutrophil activation	23/427	498/18670	0.00119751	0.00538125	0.00305204	PTPN6/IL18/MMP9/SERPINA3/IGF2R/CAT/CCL5/FCGR3B/CAMP/BST2/PSMC3/PPBP/CD14/MIF/S100P/HSPA6/ITGAL/HSP90AA1/CXCR2/HSPA8/ELANE/C3AR1/CXCR1	23
BP	GO:0007178	transmembrane receptor protein serine/threonine kinase signaling pathway	18/427	349/18670	0.00119933	0.00538378	0.00305347	ACVR1C/TGFBR2/BMP6/FGF8/BMP2/ACVRL1/GDF10/GREM2/GDF3/TGFBR1/INHBB/THBS1/LTBP2/CBL/SRC/LTBP4/TGFB1/TDGF1P3	18
BP	GO:0007568	aging	17/427	321/18670	0.00122379	0.00548781	0.00311248	CCL11/TGFBR2/PTH1R/KL/EDNRB/IL10/CAT/HRAS/LRP1/CALR/ADM/LEP/PENK/MIF/AKT3/TGFB1/PDGFRB	17
BP	GO:0001787	natural killer cell proliferation	3/427	10/18670	0.0012647	0.00561242	0.00318315	IL12B/IL18/LEP	3
BP	GO:0019062	virion attachment to host cell	3/427	10/18670	0.0012647	0.00561242	0.00318315	CLEC4M/CD209/CD81	3
BP	GO:0035768	endothelial cell chemotaxis to fibroblast growth factor	3/427	10/18670	0.0012647	0.00561242	0.00318315	CXCL13/FGF2/FGF16	3
BP	GO:0045348	positive regulation of MHC class II biosynthetic process	3/427	10/18670	0.0012647	0.00561242	0.00318315	TLR4/IL10/IFNG	3
BP	GO:0051133	regulation of NK T cell activation	3/427	10/18670	0.0012647	0.00561242	0.00318315	IL12B/IL18/IL6R	3
BP	GO:0060600	dichotomous subdivision of an epithelial terminal unit	3/427	10/18670	0.0012647	0.00561242	0.00318315	NRP1/SEMA3A/PLXND1	3
BP	GO:0072610	interleukin-12 secretion	3/427	10/18670	0.0012647	0.00561242	0.00318315	CCL19/CCR7/MDK	3
BP	GO:0097048	dendritic cell apoptotic process	3/427	10/18670	0.0012647	0.00561242	0.00318315	CCL19/CXCL12/CCR7	3
BP	GO:2000544	regulation of endothelial cell chemotaxis to fibroblast growth factor	3/427	10/18670	0.0012647	0.00561242	0.00318315	CXCL13/FGF2/FGF16	3
BP	GO:2000668	regulation of dendritic cell apoptotic process	3/427	10/18670	0.0012647	0.00561242	0.00318315	CCL19/CXCL12/CCR7	3
BP	GO:0061035	regulation of cartilage development	7/427	72/18670	0.00127709	0.00564486	0.00320154	BMP6/BMP2/ACVRL1/LEP/TGFBR1/MDK/TGFB1	7
BP	GO:1903556	negative regulation of tumor necrosis factor superfamily cytokine production	7/427	72/18670	0.00127709	0.00564486	0.00320154	TLR4/PTPN6/IL10/IL27RA/BCL3/IGF1/ADIPOQ	7
BP	GO:0045661	regulation of myoblast differentiation	6/427	53/18670	0.0012786	0.00564486	0.00320154	CCL17/IL18/CXCL9/GDF3/CXCL10/TGFB1	6
BP	GO:0045840	positive regulation of mitotic nuclear division	6/427	53/18670	0.0012786	0.00564486	0.00320154	FGF8/BTC/IGF2/IGF1/TGFB1/PDGFRB	6
BP	GO:0070228	regulation of lymphocyte apoptotic process	6/427	53/18670	0.0012786	0.00564486	0.00320154	PDCD1/IL10/CCL5/CD74/MIF/IL7R	6
BP	GO:0032733	positive regulation of interleukin-10 production	5/427	36/18670	0.0012845	0.00565337	0.00320637	IL12B/TLR4/HGF/BCL3/IL20RB	5
BP	GO:0034390	smooth muscle cell apoptotic process	5/427	36/18670	0.0012845	0.00565337	0.00320637	IL12B/PPARG/IFNG/IGF1/APOH	5
BP	GO:0034391	regulation of smooth muscle cell apoptotic process	5/427	36/18670	0.0012845	0.00565337	0.00320637	IL12B/PPARG/IFNG/IGF1/APOH	5
BP	GO:0030900	forebrain development	19/427	381/18670	0.00131261	0.00577118	0.00327319	SSTR1/AVPR1A/FGF8/NRP1/RAC3/CXCL12/CXCR4/BMP2/LRP1/SEMA3A/PLXNA4/SLIT2/SCT/NR4A3/OXTR/MDK/AVPR2/SRC/SEMA5A	19
BP	GO:0016051	carbohydrate biosynthetic process	13/427	214/18670	0.00134692	0.00591595	0.0033553	LEPR/LHCGR/ADCYAP1R1/PTH1R/LALBA/LEP/IGF2/NR1D1/IGF1/ADIPOQ/RBP4/TGFB1/PPARA	13
BP	GO:0002763	positive regulation of myeloid leukocyte differentiation	6/427	54/18670	0.00141114	0.00619167	0.00351167	IL12B/TNFSF11/IFNG/CD74/PRKCA/TGFB1	6
BP	GO:0006925	inflammatory cell apoptotic process	4/427	22/18670	0.00142317	0.00621893	0.00352713	IRF7/IL6/CCL5/CXCR2	4
BP	GO:0032727	positive regulation of interferon-alpha production	4/427	22/18670	0.00142317	0.00621893	0.00352713	IRF7/TLR4/MMP12/CHUK	4
BP	GO:0033622	integrin activation	4/427	22/18670	0.00142317	0.00621893	0.00352713	CXCL13/CXCL12/SRC/PTGER4	4
BP	GO:0036119	response to platelet-derived growth factor	4/427	22/18670	0.00142317	0.00621893	0.00352713	PDGFD/CBL/SRC/PDGFRB	4
BP	GO:0046006	regulation of activated T cell proliferation	5/427	37/18670	0.00145768	0.00636323	0.00360898	IL12B/IL18/IGF2/IGF1/IL6R	5
BP	GO:0032869	cellular response to insulin stimulus	13/427	216/18670	0.00146437	0.00638591	0.00362184	PIK3CA/KL/PPARG/PIK3R2/LEP/PAK1/IGF2/PTPN11/SOS1/INHBB/SOCS1/ADIPOQ/SRC	13
BP	GO:0010906	regulation of glucose metabolic process	9/427	117/18670	0.0014751	0.00642614	0.00364466	LEPR/GCGR/LEP/IGF2/NR1D1/IGF1/ADIPOQ/SRC/PPARA	9
BP	GO:0008286	insulin receptor signaling pathway	10/427	141/18670	0.00152107	0.00661966	0.00375441	PIK3CA/KL/PIK3R2/LEP/PAK1/IGF2/PTPN11/SOS1/SOCS1/SRC	10
BP	GO:0048009	insulin-like growth factor receptor signaling pathway	5/427	38/18670	0.00164746	0.00716245	0.00406226	GHR/IGF2R/BMP2/CRIM1/IGF1	5
BP	GO:0007413	axonal fasciculation	4/427	23/18670	0.00169198	0.00728197	0.00413005	NRP1/SEMA3A/TNFRSF21/SEMA5A	4
BP	GO:0009595	detection of biotic stimulus	4/427	23/18670	0.00169198	0.00728197	0.00413005	TLR4/PGLYRP2/NOD1/TLR1	4
BP	GO:0030539	male genitalia development	4/427	23/18670	0.00169198	0.00728197	0.00413005	LHCGR/BMP6/FGF8/PDGFRA	4
BP	GO:0032373	positive regulation of sterol transport	4/427	23/18670	0.00169198	0.00728197	0.00413005	NFKBIA/LRP1/PLTP/ADIPOQ	4
BP	GO:0032376	positive regulation of cholesterol transport	4/427	23/18670	0.00169198	0.00728197	0.00413005	NFKBIA/LRP1/PLTP/ADIPOQ	4
BP	GO:0033139	regulation of peptidyl-serine phosphorylation of STAT protein	4/427	23/18670	0.00169198	0.00728197	0.00413005	IFNK/IFNG/IFNA13/IFNA8	4
BP	GO:0034695	response to prostaglandin E	4/427	23/18670	0.00169198	0.00728197	0.00413005	CCL19/PPARG/CCR7/PTGER4	4
BP	GO:0035812	renal sodium excretion	4/427	23/18670	0.00169198	0.00728197	0.00413005	NPR1/AVPR1A/EDNRB/AVPR2	4
BP	GO:0106030	neuron projection fasciculation	4/427	23/18670	0.00169198	0.00728197	0.00413005	NRP1/SEMA3A/TNFRSF21/SEMA5A	4
BP	GO:1901889	negative regulation of cell junction assembly	4/427	23/18670	0.00169198	0.00728197	0.00413005	ACVRL1/LRP1/THBS1/SRC	4
BP	GO:0033632	regulation of cell-cell adhesion mediated by integrin	3/427	11/18670	0.00170957	0.0072844	0.00413143	CXCL13/CCL5/CD3E	3
BP	GO:0035747	natural killer cell chemotaxis	3/427	11/18670	0.00170957	0.0072844	0.00413143	CCL2/CCL5/CCL3	3
BP	GO:0035766	cell chemotaxis to fibroblast growth factor	3/427	11/18670	0.00170957	0.0072844	0.00413143	CXCL13/FGF2/FGF16	3
BP	GO:0042482	positive regulation of odontogenesis	3/427	11/18670	0.00170957	0.0072844	0.00413143	BMP2/AMELX/TGFB1	3
BP	GO:0043117	positive regulation of vascular permeability	3/427	11/18670	0.00170957	0.0072844	0.00413143	BMP6/TGFB1/CXCR2	3
BP	GO:0045351	type I interferon biosynthetic process	3/427	11/18670	0.00170957	0.0072844	0.00413143	IRF7/TLR4/IL10	3
BP	GO:0046886	positive regulation of hormone biosynthetic process	3/427	11/18670	0.00170957	0.0072844	0.00413143	BMP6/ADM/IFNG	3
BP	GO:0072110	glomerular mesangial cell proliferation	3/427	11/18670	0.00170957	0.0072844	0.00413143	PDGFD/IL6R/PDGFRB	3
BP	GO:0090193	positive regulation of glomerulus development	3/427	11/18670	0.00170957	0.0072844	0.00413143	PDGFD/ADIPOQ/IL6R	3
BP	GO:1904847	regulation of cell chemotaxis to fibroblast growth factor	3/427	11/18670	0.00170957	0.0072844	0.00413143	CXCL13/FGF2/FGF16	3
BP	GO:0006979	response to oxidative stress	21/427	451/18670	0.00174769	0.00743944	0.00421936	PDGFD/TLR4/HGF/ANGPTL7/FGF8/MMP9/CCL19/IL10/CAT/IL6/CCR7/PDGFRA/PENK/NR4A3/MICB/DUOX2/ADIPOQ/MBL2/SRC/CHUK/PDGFRB	21
BP	GO:0042310	vasoconstriction	7/427	76/18670	0.00175328	0.0074558	0.00422864	AVPR1A/EDNRB/ADM/LEP/OXTR/AVPR2/EDN2	7
BP	GO:0052547	regulation of peptidase activity	21/427	452/18670	0.00179508	0.00762597	0.00432516	PSME2/ACVR1C/LPA/SERPIND1/HGF/PSMB8/PSME1/BIRC5/MMP9/SERPINA3/PPARG/UBXN1/CST4/BST2/PI15/CRIM1/LGMN/THBS1/SPINK5/SRC/NOD1	21
BP	GO:0043062	extracellular structure organization	20/427	422/18670	0.00181506	0.00770322	0.00436897	LPA/CETP/MMP9/CMA1/FGF2/LRP1/KDR/IL6/PDGFRA/PDGFA/PLTP/BCL3/TGFBR1/ALB/THBS1/SPINK5/MMP12/ITGAL/TGFB1/ELANE	20
BP	GO:0002042	cell migration involved in sprouting angiogenesis	8/427	98/18670	0.00183461	0.00777075	0.00440727	DLL4/NRP1/FGF2/KDR/SLIT2/NR4A1/THBS1/AKT3	8
BP	GO:0050848	regulation of calcium-mediated signaling	8/427	98/18670	0.00183461	0.00777075	0.00440727	NOS1/CD3E/ZAP70/IGF1/CCL3/CD22/NFAT5/LACRT	8
BP	GO:0002251	organ or tissue specific immune response	5/427	39/18670	0.00185477	0.00783286	0.0044425	NOS2/IL6/CAMP/IL6R/BPIFA1	5
BP	GO:0010761	fibroblast migration	5/427	39/18670	0.00185477	0.00783286	0.0044425	FGF2/PAK1/THBS1/PAK3/TGFB1	5
BP	GO:0010874	regulation of cholesterol efflux	5/427	39/18670	0.00185477	0.00783286	0.0044425	CETP/NFKBIA/LRP1/PLTP/ADIPOQ	5
BP	GO:0010811	positive regulation of cell-substrate adhesion	9/427	121/18670	0.00186323	0.00786085	0.00445837	NRP1/RAC3/TEK/CCL25/KDR/CALR/CCR7/MDK/CD3E	9
BP	GO:0006809	nitric oxide biosynthetic process	7/427	77/18670	0.00189146	0.00797207	0.00452145	TLR4/IL10/NOS2/IFNG/NOS1/CX3CR1/HSP90AA1	7
BP	GO:0045137	development of primary sexual characteristics	13/427	223/18670	0.00194444	0.00818732	0.00464353	LHCGR/ADCYAP1R1/RXFP2/FGF8/SEMA3A/PDGFRA/LEP/SLIT2/TGFBR1/INHBB/CBL/SRC/PDGFRB	13
BP	GO:0003205	cardiac chamber development	11/427	171/18670	0.00197462	0.00830622	0.00471096	DLL4/TGFBR2/FGF8/NRP1/TEK/SLIT2/TGFBR1/PLXND1/SOS1/RBP4/TGFB1	11
BP	GO:0001783	B cell apoptotic process	4/427	24/18670	0.00199409	0.00835526	0.00473878	IL10/CD74/MIF/TNFRSF21	4
BP	GO:0010640	regulation of platelet-derived growth factor receptor signaling pathway	4/427	24/18670	0.00199409	0.00835526	0.00473878	LRP1/CBL/ADIPOQ/SRC	4
BP	GO:0042832	defense response to protozoan	4/427	24/18670	0.00199409	0.00835526	0.00473878	IL12B/IL10/HRAS/BCL3	4
BP	GO:0044062	regulation of excretion	4/427	24/18670	0.00199409	0.00835526	0.00473878	NPR1/AVPR1A/EDNRB/AVPR2	4
BP	GO:0055021	regulation of cardiac muscle tissue growth	7/427	78/18670	0.00203792	0.00853057	0.00483821	TGFBR2/FGF2/PAK1/TGFBR1/IGF1/RBP4/PPARA	7
BP	GO:0019229	regulation of vasoconstriction	6/427	58/18670	0.00204859	0.00855847	0.00485403	AVPR1A/ADM/LEP/OXTR/AVPR2/EDN2	6
BP	GO:1904589	regulation of protein import	6/427	58/18670	0.00204859	0.00855847	0.00485403	ANGPT1/PIK3R2/LEP/IFNG/TGFB1/HSPA8	6
BP	GO:0060541	respiratory system development	12/427	198/18670	0.00207557	0.00861617	0.00488676	FGF7/TGFBR2/FGF8/FLT4/PDGFRA/PDGFA/THRA/SFTPD/RBP4/IL13/PDGFRB/EDN2	12
BP	GO:0001990	regulation of systemic arterial blood pressure by hormone	5/427	40/18670	0.00208053	0.00861617	0.00488676	AVPR1A/CMA1/OXTR/AVPR2/EDN2	5
BP	GO:0002369	T cell cytokine production	5/427	40/18670	0.00208053	0.00861617	0.00488676	IL12B/IL1R1/IL18/IL6/CD81	5
BP	GO:0007618	mating	5/427	40/18670	0.00208053	0.00861617	0.00488676	VIP/AVPR1A/EDNRB/THRA/OXTR	5
BP	GO:0019835	cytolysis	5/427	40/18670	0.00208053	0.00861617	0.00488676	MICB/GZMB/C8G/TGFB1/REG3G	5
BP	GO:0044058	regulation of digestive system process	5/427	40/18670	0.00208053	0.00861617	0.00488676	TYMP/LEP/SCT/OXTR/PTGER1	5
BP	GO:0050832	defense response to fungus	5/427	40/18670	0.00208053	0.00861617	0.00488676	HTN3/DEFB106B/DCD/TGFB1/ELANE	5
BP	GO:0098760	response to interleukin-7	5/427	40/18670	0.00208053	0.00861617	0.00488676	IL2RG/SOCS1/HDGF/PDIA3/IL7R	5
BP	GO:0098761	cellular response to interleukin-7	5/427	40/18670	0.00208053	0.00861617	0.00488676	IL2RG/SOCS1/HDGF/PDIA3/IL7R	5
BP	GO:0010976	positive regulation of neuron projection development	15/427	281/18670	0.00215415	0.00891244	0.00505479	HGF/NRP1/PLXNB1/CXCL12/CXCR4/LRP1/PLXNA4/PAK1/SLIT2/CNTF/PLXND1/MDK/PAK3/PLXNB3/SEMA5A	15
BP	GO:0001570	vasculogenesis	7/427	79/18670	0.00219301	0.00903826	0.00512615	ACKR3/TGFBR2/KDR/ADM/TIE1/TGFB1/PDGFRB	7
BP	GO:0030193	regulation of blood coagulation	7/427	79/18670	0.00219301	0.00903826	0.00512615	TLR4/PROC/PDGFRA/PDGFA/THBS1/PRKCA/APOH	7
BP	GO:0043537	negative regulation of blood vessel endothelial cell migration	7/427	79/18670	0.00219301	0.00903826	0.00512615	DLL4/ANGPT4/PPARG/FGF2/ACVRL1/THBS1/TGFB1	7
BP	GO:0071260	cellular response to mechanical stimulus	7/427	79/18670	0.00219301	0.00903826	0.00512615	TLR4/BMP6/PTPN11/IRF1/PTGER4/IL13/TGFB1	7
BP	GO:0032732	positive regulation of interleukin-1 production	6/427	59/18670	0.00223735	0.00910424	0.00516357	IGHD/TLR4/CCL19/IFNG/CCL3/NOD1	6
BP	GO:0097755	positive regulation of blood vessel diameter	6/427	59/18670	0.00223735	0.00910424	0.00516357	VIP/EDNRB/ADM/LEP/ADRB2/NOS1	6
BP	GO:0002024	diet induced thermogenesis	3/427	12/18670	0.00224095	0.00910424	0.00516357	SCTR/ADRB2/SCT	3
BP	GO:0002863	positive regulation of inflammatory response to antigenic stimulus	3/427	12/18670	0.00224095	0.00910424	0.00516357	CCR7/LTA/CD81	3
BP	GO:0016045	detection of bacterium	3/427	12/18670	0.00224095	0.00910424	0.00516357	PGLYRP2/NOD1/TLR1	3
BP	GO:0033197	response to vitamin E	3/427	12/18670	0.00224095	0.00910424	0.00516357	PPARG/CAT/LEP	3
BP	GO:0035630	bone mineralization involved in bone maturation	3/427	12/18670	0.00224095	0.00910424	0.00516357	BMP2/LEP/IGF1	3
BP	GO:0045416	positive regulation of interleukin-8 biosynthetic process	3/427	12/18670	0.00224095	0.00910424	0.00516357	TLR4/CD74/ELANE	3
BP	GO:0051132	NK T cell activation	3/427	12/18670	0.00224095	0.00910424	0.00516357	IL12B/IL18/IL6R	3
BP	GO:0051549	positive regulation of keratinocyte migration	3/427	12/18670	0.00224095	0.00910424	0.00516357	FGF7/MMP9/HBEGF	3
BP	GO:0051873	killing by host of symbiont cells	3/427	12/18670	0.00224095	0.00910424	0.00516357	CAMP/MBL2/ELANE	3
BP	GO:0060391	positive regulation of SMAD protein signal transduction	3/427	12/18670	0.00224095	0.00910424	0.00516357	BMP6/TGFBR1/TGFB1	3
BP	GO:0070486	leukocyte aggregation	3/427	12/18670	0.00224095	0.00910424	0.00516357	RAC2/NR4A3/ZAP70	3
BP	GO:0070572	positive regulation of neuron projection regeneration	3/427	12/18670	0.00224095	0.00910424	0.00516357	HGF/LRP1/CNTF	3
BP	GO:2000341	regulation of chemokine (C-X-C motif) ligand 2 production	3/427	12/18670	0.00224095	0.00910424	0.00516357	LRP1/CD74/MIF	3
BP	GO:0050798	activated T cell proliferation	5/427	41/18670	0.0023257	0.00940084	0.00533179	IL12B/IL18/IGF2/IGF1/IL6R	5
BP	GO:0090279	regulation of calcium ion import	5/427	41/18670	0.0023257	0.00940084	0.00533179	CXCL12/CALCR/CCL2/CCL3/PDGFRB	5
BP	GO:0001562	response to protozoan	4/427	25/18670	0.00233153	0.00940084	0.00533179	IL12B/IL10/HRAS/BCL3	4
BP	GO:0002507	tolerance induction	4/427	25/18670	0.00233153	0.00940084	0.00533179	TGFBR2/PDCD1/CD3E/TGFB1	4
BP	GO:0002719	negative regulation of cytokine production involved in immune response	4/427	25/18670	0.00233153	0.00940084	0.00533179	ANGPT1/IL10/BST2/TGFB1	4
BP	GO:0031664	regulation of lipopolysaccharide-mediated signaling pathway	4/427	25/18670	0.00233153	0.00940084	0.00533179	BMP6/MIF/PRKCA/LACRT	4
BP	GO:0060330	regulation of response to interferon-gamma	4/427	25/18670	0.00233153	0.00940084	0.00533179	PPARG/IFNG/IFNGR1/SOCS1	4
BP	GO:0060334	regulation of interferon-gamma-mediated signaling pathway	4/427	25/18670	0.00233153	0.00940084	0.00533179	PPARG/IFNG/IFNGR1/SOCS1	4
BP	GO:0022617	extracellular matrix disassembly	7/427	80/18670	0.00235706	0.00948588	0.00538002	MMP9/CMA1/LRP1/IL6/MMP12/TGFB1/ELANE	7
BP	GO:1900046	regulation of hemostasis	7/427	80/18670	0.00235706	0.00948588	0.00538002	TLR4/PROC/PDGFRA/PDGFA/THBS1/PRKCA/APOH	7
BP	GO:2000379	positive regulation of reactive oxygen species metabolic process	8/427	102/18670	0.00236294	0.00950064	0.00538839	TLR4/TGFBR2/LEP/IFNG/THBS1/HSP90AA1/TGFB1/PDGFRB	8
BP	GO:0045576	mast cell activation	6/427	60/18670	0.00243892	0.0097969	0.00555642	RAC2/NDRG1/RASGRP1/NR4A3/CBL/IL13	6
BP	GO:0045667	regulation of osteoblast differentiation	9/427	126/18670	0.0024588	0.00986748	0.00559645	RORB/HGF/BMP6/BMP2/GDF10/IL6/OSTN/IGF1/IL6R	9
BP	GO:0015980	energy derivation by oxidation of organic compounds	15/427	285/18670	0.00246627	0.0098882	0.0056082	LEPR/PIK3CA/ACO1/KL/NOS2/GCGR/CAT/LEP/PRLH/NR4A3/IGF2/IFNG/NR1D1/IGF1/IREB2	15
BP	GO:0006986	response to unfolded protein	11/427	176/18670	0.00247447	0.00990249	0.00561631	DAXX/CCL2/MYDGF/CALR/HSPA2/MANF/THBS1/HDGF/HSPA6/HSP90AA1/HSPA8	11
BP	GO:0050796	regulation of insulin secretion	11/427	176/18670	0.00247447	0.00990249	0.00561631	ACVR1C/NOS2/LRP1/CCL5/LEP/PTPN11/IFNG/INHBB/NR1D1/PRKCA/RBP4	11
CC	GO:0009897	external side of plasma membrane	64/429	393/19717	2.65629e-37	8.1548e-35	6.96227e-35	LEPR/ACKR3/GHR/ACKR4/CD209/IGHD/IL12B/TLR4/IL1R1/TGFBR2/CD1A/RAET1G/FGF8/TNFRSF14/PDCD1/TFR2/CD79A/CXCL9/CXCL12/CXCR4/IGHG4/CD1B/CD19/CXCR3/CALR/CD3D/CCR7/IL27RA/PDGFRA/TNFRSF9/RAET1E/TNFRSF13C/CD1E/IGLC2/IGHG3/S1PR1/TRBC2/MICB/ACKR2/IGHG1/CD74/CD14/IL2RG/CD8A/CXCL10/THBS1/CD3E/IGKC/IGLC7/IGHG2/CX3CR1/IGLC6/IL6R/IGLC3/CXCR6/CNTFR/IL13/IGHM/CXCR2/ULBP2/IGHA1/IL7R/XCR1/CXCR1	64
CC	GO:0098802	plasma membrane receptor complex	46/429	295/19717	4.34147e-26	6.66415e-24	5.6896e-24	ACVR1C/PTPN6/TFR2/CD79A/TRAV24/CALCR/TRAV10/BMP2/CALCRL/ACVRL1/TRBV18/IL6/TRAV19/CD3D/TRAV41/TRDV1/TRAV29DV5/TRDV2/TRBC2/TRBV28/TRBV13/TGFBR1/TRAV39/TRAV5/CD8A/TRAV36DV7/CD3E/ZAP70/TRAV3/TRAV18/IL6R/ITGAL/CHUK/TRBV2/TRBV30/CNTFR/TRAV23DV6/TRAV17/TRBV14/TRAV4/CD247/TRDV3/TRAC/TRAV21/TRAV22/TLR1	46
CC	GO:0042101	T cell receptor complex	32/429	127/19717	3.37619e-25	3.45497e-23	2.94972e-23	PTPN6/TRAV24/TRAV10/TRBV18/TRAV19/CD3D/TRAV41/TRDV1/TRAV29DV5/TRDV2/TRBC2/TRBV28/TRBV13/TRAV39/TRAV5/CD8A/TRAV36DV7/CD3E/ZAP70/TRAV3/TRAV18/TRBV2/TRBV30/TRAV23DV6/TRAV17/TRBV14/TRAV4/CD247/TRDV3/TRAC/TRAV21/TRAV22	32
CC	GO:0072562	blood microparticle	18/429	147/19717	3.46881e-09	2.66231e-07	2.27298e-07	IGHD/SERPINA3/IGHG4/IGLC2/IGHG3/HSPA2/IGHG1/ANGPTL4/ALB/IGKC/IGHG2/HSPA6/C8G/IGLC3/TGFB1/IGHM/HSPA8/IGHA1	18
CC	GO:0042571	immunoglobulin complex, circulating	13/429	72/19717	4.52126e-09	2.77606e-07	2.37009e-07	IGHD/IGHG4/IGLC2/IGHG3/TRBC2/IGHG1/IGKC/IGLC7/IGHG2/IGLC6/IGLC3/IGHM/IGHA1	13
CC	GO:0031093	platelet alpha granule lumen	11/429	67/19717	1.95679e-07	1.00123e-05	8.5481e-06	VEGFD/HGF/SERPINA3/VEGFC/PDGFA/PPBP/IGF2/ALB/THBS1/IGF1/TGFB1	11
CC	GO:0060205	cytoplasmic vesicle lumen	24/429	338/19717	4.35271e-07	1.51167e-05	1.29061e-05	VEGFD/HGF/PTPN6/SERPINA3/CAT/VEGFC/CALR/PENK/PDGFA/CAMP/PSMC3/PPBP/IGF2/ALB/MIF/THBS1/IGF1/S100P/HSPA6/HSP90AA1/TGFB1/HSPA8/APOH/ELANE	24
CC	GO:0031983	vesicle lumen	24/429	339/19717	4.59169e-07	1.51167e-05	1.29061e-05	VEGFD/HGF/PTPN6/SERPINA3/CAT/VEGFC/CALR/PENK/PDGFA/CAMP/PSMC3/PPBP/IGF2/ALB/MIF/THBS1/IGF1/S100P/HSPA6/HSP90AA1/TGFB1/HSPA8/APOH/ELANE	24
CC	GO:0045121	membrane raft	23/429	315/19717	4.65771e-07	1.51167e-05	1.29061e-05	ANGPT1/ADCYAP1R1/TGFBR2/CD1A/GNAI1/EDNRB/CD79A/TEK/KDR/CD19/CSK/S1PR1/BST2/TGFBR1/CD14/NOS1/CD8A/ZAP70/AHNAK/CBL/SRC/CD48/TLR1	23
CC	GO:0098857	membrane microdomain	23/429	316/19717	4.92401e-07	1.51167e-05	1.29061e-05	ANGPT1/ADCYAP1R1/TGFBR2/CD1A/GNAI1/EDNRB/CD79A/TEK/KDR/CD19/CSK/S1PR1/BST2/TGFBR1/CD14/NOS1/CD8A/ZAP70/AHNAK/CBL/SRC/CD48/TLR1	23
CC	GO:0034774	secretory granule lumen	23/429	321/19717	6.47814e-07	1.80799e-05	1.5436e-05	VEGFD/HGF/PTPN6/SERPINA3/CAT/VEGFC/PENK/PDGFA/CAMP/PSMC3/PPBP/IGF2/ALB/MIF/THBS1/IGF1/S100P/HSPA6/HSP90AA1/TGFB1/HSPA8/APOH/ELANE	23
CC	GO:0098589	membrane region	23/429	328/19717	9.41641e-07	2.40903e-05	2.05674e-05	ANGPT1/ADCYAP1R1/TGFBR2/CD1A/GNAI1/EDNRB/CD79A/TEK/KDR/CD19/CSK/S1PR1/BST2/TGFBR1/CD14/NOS1/CD8A/ZAP70/AHNAK/CBL/SRC/CD48/TLR1	23
CC	GO:0002116	semaphorin receptor complex	5/429	11/19717	1.97566e-06	4.66559e-05	3.98331e-05	NRP1/PLXNB1/PLXNA4/PLXND1/PLXNB3	5
CC	GO:0031091	platelet alpha granule	11/429	91/19717	4.51366e-06	9.89781e-05	8.45039e-05	VEGFD/HGF/SERPINA3/VEGFC/PDGFA/PPBP/IGF2/ALB/THBS1/IGF1/TGFB1	11
CC	GO:0019814	immunoglobulin complex	14/429	159/19717	1.03123e-05	0.000211058	0.000180193	IGHD/CD79A/IGHG4/IGLC2/IGHG3/TRBC2/IGHG1/IGKC/IGLC7/IGHG2/IGLC6/IGLC3/IGHM/IGHA1	14
CC	GO:0062023	collagen-containing extracellular matrix	23/429	406/19717	3.1333e-05	0.000601202	0.000513284	ANGPTL2/MMP9/CMA1/SEMA3B/OGN/CXCL12/SERPINA3/GDF10/CALR/AMELX/THBS1/MDK/HDGF/LTBP2/TINAGL1/ADIPOQ/MBL2/S100A6/ANGPTL6/LTBP4/TGFB1/APOH/ELANE	23
CC	GO:0022624	proteasome accessory complex	5/429	24/19717	0.000143876	0.00259823	0.00221827	PSME2/PSME1/PSMC3/PSMC4/PSMD4	5
CC	GO:0000502	proteasome complex	7/429	63/19717	0.000425552	0.00719925	0.00614645	PSME2/PSMB8/PSME1/UBR1/PSMC3/PSMC4/PSMD4	7
CC	GO:0005902	microvillus	8/429	83/19717	0.000446343	0.00719925	0.00614645	ANGPT1/TEK/PDGFRA/PDGFA/SYTL1/OXTR/S100P/TGFB1	8
CC	GO:1905369	endopeptidase complex	7/429	64/19717	0.000469007	0.00719925	0.00614645	PSME2/PSMB8/PSME1/UBR1/PSMC3/PSMC4/PSMD4	7
MF	GO:0048018	receptor ligand activity	113/399	482/17697	2.5463e-84	1.27061e-81	8.92546e-82	CXCL13/PDGFD/LTB/IL12B/VEGFD/TYMP/VIP/GALP/HGF/CCL11/FGF7/PROK1/CGB1/CCL1/BMP6/CCL17/IFNK/FGF8/CCL16/KL/IL18/CCL8/SEMA6D/SEMA3B/CCL19/IL10/CXCL9/OGN/CXCL12/VEGFC/CCL2/CCL25/BMP2/RABEP2/CCL14/FGF2/FGF12/GDF10/TNFSF11/IL6/CCL5/ADM/GREM2/AMELX/SEMA3A/HBEGF/LEP/PENK/PDGFA/PRLH/SCT/IL36A/FGF14/GDF3/PMCH/ADM2/BTC/PPBP/IL24/IGF2/IFNG/CSF3/CNTF/UTS2B/CCL22/NMB/MANF/SEMA3F/RLN1/NENF/PYY/OSTN/MIF/INHBB/IL2…	113
MF	GO:0005125	cytokine activity	55/399	220/17697	7.75277e-42	1.93432e-39	1.35878e-39	CXCL13/LTB/IL12B/CCL11/CCL1/BMP6/CCL17/IFNK/CCL16/IL18/CCL8/CCL19/IL10/CXCL9/CXCL12/CCL2/CCL25/BMP2/CCL14/FGF2/GDF10/TNFSF11/IL6/CCL5/GREM2/IL36A/GDF3/PPBP/IL24/IFNG/CSF3/CNTF/CCL22/MIF/INHBB/IL21/CXCL10/CCL24/CCL3/IFNA13/CXCL11/IL32/IL17D/IL36G/ADIPOQ/IFNA8/IL13/TGFB1/CMTM8/LTA/CTF1/IL31/IL19/XCL2/IL26	55
MF	GO:0005126	cytokine receptor binding	55/399	286/17697	2.46523e-35	4.1005e-33	2.88043e-33	CXCL13/LTB/IL12B/VEGFD/CCL11/TGFBR2/CCL1/BMP6/CCL17/IFNK/CCL16/IL18/CCL8/CCL19/IL10/CXCL9/CXCL12/VEGFC/CCL2/DEFB106B/CCL25/BMP2/CCL14/GDF10/TNFSF11/IL6/CCL5/IL36A/GDF3/PPBP/IFNG/CSF3/CNTF/TGFBR1/CCL22/TYK2/MIF/INHBB/IL21/CXCL10/CCL24/CCL3/IFNA13/DEFB103B/CXCL11/IL36G/IFNA8/IL6R/CNTFR/IL13/TGFB1/LTA/CTF1/IL31/XCL2	55
MF	GO:0008083	growth factor activity	43/399	163/17697	6.91714e-34	8.62914e-32	6.0616e-32	PDGFD/IL12B/VEGFD/TYMP/HGF/FGF7/PROK1/BMP6/FGF8/IL10/OGN/CXCL12/VEGFC/BMP2/RABEP2/FGF2/FGF12/GDF10/IL6/AMELX/HBEGF/PDGFA/FGF14/GDF3/BTC/PPBP/IGF2/CSF3/CNTF/MANF/NENF/INHBB/MDK/IGF1/HDGF/FGF3/CLEC11A/IL6R/TGFB1/TDGF1P3/FGF16/LACRT/FGF6	43
MF	GO:0004896	cytokine receptor activity	31/399	96/17697	1.06178e-27	1.05966e-25	7.44364e-26	LEPR/ACKR3/GHR/ACKR4/IL12B/FLT3/IL1R1/GPR17/CXCR4/IL21R/IL9R/CXCR3/CCR7/IFNAR1/IL27RA/ACKR2/CD74/IL20RB/IL1RL2/IL2RG/IFNGR1/MPL/IL17RE/CX3CR1/IL6R/CXCR6/CNTFR/CXCR2/IL7R/XCR1/CXCR1	31
MF	GO:0001664	G protein-coupled receptor binding	45/399	280/17697	1.51293e-25	1.25826e-23	8.83872e-24	CXCL13/CCL11/PROK1/CCL1/AVPR1A/CCL17/GNAI1/CCL16/CCL8/EDNRB/CCL19/CXCL9/CXCL12/CCL2/DEFB106B/CCL25/CCL14/CCL5/ADM/PENK/PRLH/SCT/S1PR1/PMCH/PPBP/PTPN11/UTS2B/CCL22/NMB/PYY/TYK2/CXCL10/CCL24/CCL3/DEFB103B/QRFP/CXCL11/NEDD4/GRK2/CORT/HSPA8/XCL2/EDN2/CALCB/PTGER1	45
MF	GO:0019955	cytokine binding	32/399	128/17697	1.18994e-24	8.48257e-23	5.95865e-23	LEPR/ACKR3/GHR/ACKR4/IL12B/IL1R1/TGFBR2/NRP1/TNFRSF14/CXCR4/ACVRL1/CXCR3/CCR7/GREM2/IFNAR1/IL27RA/ACKR2/CD74/IL20RB/TGFBR1/IL2RG/IFNGR1/THBS1/CX3CR1/IL6R/CXCR6/CNTFR/LTBP4/CXCR2/ELANE/XCR1/CXCR1	32
MF	GO:0001653	peptide receptor activity	32/399	152/17697	3.6739e-22	2.2916e-20	1.60975e-20	ACKR3/GLP2R/NPR3/LHCGR/ACKR4/ADCYAP1R1/NPR1/CRHR2/SSTR1/RXFP2/AVPR1A/PTH1R/GPR17/EDNRB/SCTR/OGFR/GCGR/CXCR4/CALCR/CALCRL/CXCR3/CCR7/NMBR/ACKR2/OXTR/AVPR2/CX3CR1/GALR3/CXCR6/CXCR2/XCR1/CXCR1	32
MF	GO:0008528	G protein-coupled peptide receptor activity	31/399	146/17697	1.27604e-21	7.07491e-20	4.96983e-20	ACKR3/GLP2R/NPR3/LHCGR/ACKR4/ADCYAP1R1/NPR1/SSTR1/RXFP2/AVPR1A/PTH1R/GPR17/EDNRB/SCTR/OGFR/GCGR/CXCR4/CALCR/CALCRL/CXCR3/CCR7/NMBR/ACKR2/OXTR/AVPR2/CX3CR1/GALR3/CXCR6/CXCR2/XCR1/CXCR1	31
MF	GO:0008009	chemokine activity	20/399	49/17697	1.11546e-20	5.56616e-19	3.90999e-19	CXCL13/CCL11/CCL1/CCL17/CCL16/CCL8/CCL19/CXCL9/CXCL12/CCL2/CCL25/CCL14/CCL5/PPBP/CCL22/CXCL10/CCL24/CCL3/CXCL11/XCL2	20
MF	GO:0042379	chemokine receptor binding	22/399	66/17697	2.41936e-20	1.09751e-18	7.70955e-19	CXCL13/CCL11/CCL1/CCL17/CCL16/CCL8/CCL19/CXCL9/CXCL12/CCL2/DEFB106B/CCL25/CCL14/CCL5/PPBP/CCL22/CXCL10/CCL24/CCL3/DEFB103B/CXCL11/XCL2	22
MF	GO:0070851	growth factor receptor binding	28/399	134/17697	1.93132e-19	8.03109e-18	5.6415e-18	PDGFD/IL12B/VEGFD/IL1R1/FGF7/FGF8/KL/IL10/VEGFC/FGF2/IL6/HBEGF/PDGFRA/PDGFA/IL36A/BTC/CSF3/CNTF/ESM1/VAV3/IL21/FGF3/CBL/IL36G/IL6R/SRC/PDGFRB/FGF16	28
MF	GO:0005179	hormone activity	26/399	122/17697	2.29989e-18	8.82805e-17	6.20133e-17	VIP/GALP/CGB1/KL/CCL25/ADM/LEP/PENK/PRLH/SCT/PMCH/ADM2/IGF2/UTS2B/NMB/RLN1/PYY/OSTN/INHBB/IGF1/QRFP/UTS2/ADIPOQ/CORT/EDN2/CALCB	26
MF	GO:0048020	CCR chemokine receptor binding	17/399	43/17697	1.7667e-17	6.29704e-16	4.4234e-16	CXCL13/CCL11/CCL1/CCL17/CCL16/CCL8/CCL19/CCL2/DEFB106B/CCL25/CCL14/CCL5/CCL22/CCL24/CCL3/DEFB103B/XCL2	17
MF	GO:0042277	peptide binding	37/399	295/17697	1.91603e-17	6.37398e-16	4.47745e-16	LEPR/CLEC4M/GLP2R/NPR3/GHR/CD209/TAPBP/ADCYAP1R1/NPR1/CRHR2/TLR4/SSTR1/RXFP2/AVPR1A/CD1A/PTH1R/CMA1/NFKBIA/EDNRB/SCTR/GCGR/PPARG/CALCR/CD1B/CALCRL/LRP1/TRAV19/CALR/TAP1/ADRB2/TRAV29DV5/CD1E/CD74/CD14/OXTR/GALR3/TLR1	37
MF	GO:0017046	peptide hormone binding	17/399	49/17697	2.40916e-16	7.51357e-15	5.27797e-15	LEPR/GLP2R/NPR3/GHR/ADCYAP1R1/NPR1/CRHR2/RXFP2/AVPR1A/PTH1R/EDNRB/SCTR/GCGR/CALCR/CALCRL/OXTR/GALR3	17
MF	GO:0019838	growth factor binding	25/399	137/17697	5.17008e-16	1.51757e-14	1.06603e-14	GHR/CXCL13/ACVR1C/IL1R1/TGFBR2/NRP1/KL/TEK/IGF2R/FLT1/ACVRL1/KDR/FLT4/PDGFRA/PDGFA/CRIM1/TGFBR1/ESM1/IL2RG/THBS1/LTBP2/IL6R/LTBP4/PDGFRB/FGFR3	25
MF	GO:0033218	amide binding	38/399	356/17697	1.56403e-15	4.33584e-14	3.04575e-14	LEPR/CLEC4M/GLP2R/NPR3/GHR/CD209/TAPBP/ADCYAP1R1/NPR1/CRHR2/TLR4/SSTR1/RXFP2/AVPR1A/CD1A/PTH1R/CMA1/NFKBIA/EDNRB/SCTR/GCGR/PPARG/CALCR/CD1B/CALCRL/LRP1/TRAV19/CALR/TAP1/ADRB2/TRAV29DV5/CD1E/PLTP/CD74/CD14/OXTR/GALR3/TLR1	38
MF	GO:0042562	hormone binding	21/399	102/17697	9.39074e-15	2.46631e-13	1.73248e-13	LEPR/GLP2R/NPR3/GHR/LHCGR/ADCYAP1R1/NPR1/CRHR2/RXFP2/AVPR1A/PTH1R/EDNRB/SCTR/GCGR/CALCR/CALCRL/CALR/NR3C1/THRA/OXTR/GALR3	21
MF	GO:0003823	antigen binding	25/399	160/17697	2.22132e-14	5.54219e-13	3.89315e-13	CLEC4M/CD209/TAPBP/IGHD/CD1A/IGHG4/CD1B/TRAV19/TAP1/TRAV29DV5/CD1E/IGLC2/IGHG3/TRBC2/IGHG1/IGKC/IGLC7/IGHG2/IGLC6/IGLC3/CD48/TGFB1/IGHM/IGHA1/IL7R	25
MF	GO:0004879	nuclear receptor activity	15/399	47/17697	5.93257e-14	1.31243e-12	9.21927e-13	RORB/RXRG/NR2F6/PPARG/NR1D2/NR3C1/THRA/NR4A3/NR4A1/NR2F1/NR1D1/NR5A2/ESR2/PPARA/ESRRG	15
MF	GO:0098531	transcription factor activity, direct ligand regulated sequence-specific DNA binding	15/399	47/17697	5.93257e-14	1.31243e-12	9.21927e-13	RORB/RXRG/NR2F6/PPARG/NR1D2/NR3C1/THRA/NR4A3/NR4A1/NR2F1/NR1D1/NR5A2/ESR2/PPARA/ESRRG	15
MF	GO:0003707	steroid hormone receptor activity	16/399	56/17697	6.04928e-14	1.31243e-12	9.21927e-13	RORB/RXRG/NR2F6/PPARG/PGRMC2/NR1D2/NR3C1/THRA/NR4A3/NR4A1/NR2F1/NR1D1/NR5A2/ESR2/PPARA/ESRRG	16
MF	GO:0001637	G protein-coupled chemoattractant receptor activity	12/399	26/17697	1.0637e-13	2.12314e-12	1.49142e-12	ACKR3/ACKR4/GPR17/CXCR4/CXCR3/CCR7/ACKR2/CX3CR1/CXCR6/CXCR2/XCR1/CXCR1	12
MF	GO:0004950	chemokine receptor activity	12/399	26/17697	1.0637e-13	2.12314e-12	1.49142e-12	ACKR3/ACKR4/GPR17/CXCR4/CXCR3/CCR7/ACKR2/CX3CR1/CXCR6/CXCR2/XCR1/CXCR1	12
MF	GO:0019199	transmembrane receptor protein kinase activity	18/399	79/17697	1.21193e-13	2.32597e-12	1.63389e-12	ACVR1C/FLT3/TGFBR2/NRP1/TEK/IGF2R/FLT1/ACVRL1/KDR/FLT4/PDGFRA/TIE1/CRIM1/TGFBR1/LTBP4/PDGFRB/FGFR3/PDGFRL	18
MF	GO:0016493	C-C chemokine receptor activity	11/399	23/17697	7.07852e-13	1.30821e-11	9.18965e-12	ACKR3/ACKR4/CXCR4/CXCR3/CCR7/ACKR2/CX3CR1/CXCR6/CXCR2/XCR1/CXCR1	11
MF	GO:0019957	C-C chemokine binding	11/399	24/17697	1.28055e-12	2.28213e-11	1.6031e-11	ACKR3/ACKR4/CXCR4/CXCR3/CCR7/ACKR2/CX3CR1/CXCR6/CXCR2/XCR1/CXCR1	11
MF	GO:0005539	glycosaminoglycan binding	26/399	229/17697	1.32183e-11	2.27446e-10	1.59771e-10	CXCL13/LPA/SERPIND1/FGF7/TGFBR2/NRP1/CCL8/DEFB106B/FGF2/GREM2/HBEGF/SLIT2/CXCL10/THBS1/MDK/HDGF/CXCL11/LTBP2/PGLYRP2/LTBP4/SEMA5A/IGHM/REG3G/APOH/ELANE/NOD1	26
MF	GO:0042056	chemoattractant activity	12/399	38/17697	2.33515e-11	3.88413e-10	2.72844e-10	VEGFD/HGF/FGF7/FGF8/CCL16/VEGFC/FGF2/CCL5/MIF/CXCL10/CCL3/DEFB103B	12
MF	GO:0019956	chemokine binding	11/399	32/17697	5.62769e-11	9.05876e-10	6.36339e-10	ACKR3/ACKR4/CXCR4/CXCR3/CCR7/ACKR2/CX3CR1/CXCR6/CXCR2/XCR1/CXCR1	11
MF	GO:0004714	transmembrane receptor protein tyrosine kinase activity	13/399	62/17697	9.78218e-10	1.52541e-08	1.07154e-08	FLT3/NRP1/TEK/IGF2R/FLT1/KDR/FLT4/PDGFRA/TIE1/CRIM1/PDGFRB/FGFR3/PDGFRL	13
MF	GO:0004713	protein tyrosine kinase activity	18/399	134/17697	1.30005e-09	1.96583e-08	1.38091e-08	FLT3/NRP1/TEK/IGF2R/FLT1/KDR/FLT4/PDGFRA/CSK/TIE1/MAP2K2/CRIM1/TYK2/ZAP70/SRC/PDGFRB/FGFR3/PDGFRL	18
MF	GO:0008201	heparin binding	19/399	169/17697	9.29418e-09	1.36406e-07	9.58193e-08	CXCL13/LPA/SERPIND1/FGF7/NRP1/CCL8/DEFB106B/FGF2/GREM2/HBEGF/SLIT2/CXCL10/THBS1/MDK/HDGF/CXCL11/LTBP2/APOH/ELANE	19
MF	GO:0034987	immunoglobulin receptor binding	13/399	76/17697	1.35133e-08	1.92661e-07	1.35336e-07	IGHD/IGHG4/IGLC2/IGHG3/TRBC2/IGHG1/IGKC/IGLC7/IGHG2/IGLC6/IGLC3/IGHM/IGHA1	13
MF	GO:0030215	semaphorin receptor binding	8/399	23/17697	2.26983e-08	3.14624e-07	2.2101e-07	SEMA6D/PLXNB1/SEMA3B/SEMA3A/SEMA3F/SEMA3D/SEMA5A/SEMA6A	8
MF	GO:1901681	sulfur compound binding	21/399	250/17697	2.55989e-07	3.45239e-06	2.42516e-06	CXCL13/LPA/SERPIND1/FGF7/NRP1/CCL8/DEFB106B/FGF2/LRP1/GREM2/HBEGF/SLIT2/CXCL10/THBS1/MDK/HDGF/CXCL11/LTBP2/SEMA5A/APOH/ELANE	21
MF	GO:0005161	platelet-derived growth factor receptor binding	6/399	15/17697	5.33059e-07	6.99991e-06	4.91714e-06	PDGFD/VEGFD/IL1R1/PDGFRA/PDGFA/PDGFRB	6
MF	GO:0071723	lipopeptide binding	5/399	10/17697	1.30452e-06	1.66911e-05	1.17248e-05	CD1A/CD1B/CD1E/CD14/TLR1	5
MF	GO:0045499	chemorepellent activity	7/399	27/17697	1.68984e-06	2.10808e-05	1.48083e-05	SEMA6D/SEMA3B/SEMA3A/SEMA3F/SEMA3D/SEMA5A/SEMA6A	7
MF	GO:0005184	neuropeptide hormone activity	7/399	28/17697	2.20967e-06	2.68933e-05	1.88914e-05	VIP/PENK/PRLH/PYY/QRFP/CORT/CALCB	7
MF	GO:0045236	CXCR chemokine receptor binding	5/399	11/17697	2.34734e-06	2.78886e-05	1.95906e-05	CXCL13/CXCL9/CXCL12/CXCL10/CXCL11	5
MF	GO:0017154	semaphorin receptor activity	5/399	12/17697	3.94955e-06	4.58332e-05	3.21959e-05	NRP1/PLXNB1/PLXNA4/PLXND1/PLXNB3	5
MF	GO:0005178	integrin binding	13/399	132/17697	9.11964e-06	0.000103425	7.26517e-05	CXCL12/FGF2/KDR/CALR/IGF2/ESM1/THBS1/IGF1/ISG15/PRKCA/SRC/LTBP4/CD81	13
MF	GO:0005024	transforming growth factor beta-activated receptor activity	5/399	15/17697	1.41602e-05	0.000157021	0.000110301	ACVR1C/TGFBR2/ACVRL1/TGFBR1/LTBP4	5
MF	GO:0005104	fibroblast growth factor receptor binding	6/399	25/17697	1.55781e-05	0.000165393	0.000116181	FGF7/FGF8/KL/FGF2/FGF3/FGF16	6
MF	GO:0023023	MHC protein complex binding	6/399	25/17697	1.55781e-05	0.000165393	0.000116181	TAPBPL/CD74/CD8A/HSP90AA1/HSPA8/CD81	6
MF	GO:0005160	transforming growth factor beta receptor binding	8/399	51/17697	1.69697e-05	0.00016997	0.000119396	TGFBR2/BMP6/BMP2/GDF10/GDF3/TGFBR1/INHBB/TGFB1	8
MF	GO:0045309	protein phosphorylated amino acid binding	8/399	51/17697	1.69697e-05	0.00016997	0.000119396	PTPN6/SHC3/PIK3R2/SH3BP2/PTPN11/ZAP70/CBL/NEDD4	8
MF	GO:0051219	phosphoprotein binding	10/399	83/17697	1.7031e-05	0.00016997	0.000119396	PTPN6/SHC3/IGF2R/PIK3R2/SH3BP2/PTPN11/ZAP70/CBL/NEDD4/SRC	10
MF	GO:0001784	phosphotyrosine residue binding	7/399	40/17697	2.75557e-05	0.000264428	0.00018575	PTPN6/SHC3/PIK3R2/SH3BP2/PTPN11/ZAP70/CBL	7
MF	GO:0042287	MHC protein binding	7/399	40/17697	2.75557e-05	0.000264428	0.00018575	TAPBP/TRAV19/TAP1/TRAV29DV5/CD74/CD8A/CD81	7
MF	GO:0004675	transmembrane receptor protein serine/threonine kinase activity	5/399	17/17697	2.81113e-05	0.000264671	0.00018592	ACVR1C/TGFBR2/ACVRL1/TGFBR1/LTBP4	5
MF	GO:0038191	neuropilin binding	5/399	18/17697	3.82054e-05	0.000353046	0.000248	SEMA6D/SEMA3B/SEMA3A/SEMA3F/SEMA3D	5
MF	GO:0004955	prostaglandin receptor activity	4/399	10/17697	4.79992e-05	0.000435484	0.000305909	PPARG/PTGFR/PTGER4/PTGER1	4
MF	GO:0042605	peptide antigen binding	6/399	31/17697	5.77626e-05	0.000514706	0.000361559	CLEC4M/CD209/TAPBP/TRAV19/TAP1/TRAV29DV5	6
MF	GO:0004954	prostanoid receptor activity	4/399	11/17697	7.4086e-05	0.000648578	0.000455598	PPARG/PTGFR/PTGER4/PTGER1	4
MF	GO:0033293	monocarboxylic acid binding	8/399	64/17697	9.13942e-05	0.000786305	0.000552346	PMP2/PPARG/IGF2R/FABP4/FABP2/ALB/LCN12/PPARA	8
MF	GO:0005504	fatty acid binding	6/399	34/17697	9.96538e-05	0.000842834	0.000592055	PMP2/PPARG/FABP4/FABP2/ALB/PPARA	6
MF	GO:0050431	transforming growth factor beta binding	5/399	22/17697	0.000109009	0.000906589	0.00063684	TGFBR2/ACVRL1/TGFBR1/THBS1/LTBP4	5
MF	GO:0001530	lipopolysaccharide binding	6/399	35/17697	0.000118006	0.000965326	0.000678101	TLR4/DEFB106B/CAMP/SFTPA1/CD14/SFTPD	6
MF	GO:0044183	protein binding involved in protein folding	5/399	23/17697	0.000136726	0.00110043	0.000773003	CALR/HSPA2/CD74/HSPA6/HSPA8	5
MF	GO:0033612	receptor serine/threonine kinase binding	5/399	25/17697	0.00020802	0.00164765	0.0011574	BMP6/GPR17/BMP2/SRC/TDGF1P3	5
MF	GO:0060229	lipase activator activity	4/399	14/17697	0.000212967	0.00166048	0.00116642	CCL8/CCL5/CCL3/APOH	4
MF	GO:1990782	protein tyrosine kinase binding	9/399	93/17697	0.000249043	0.00191188	0.00134301	ANGPT1/ANGPT4/SHC3/PIK3R2/PTPN11/CBL/BLNK/HSP90AA1/CD247	9
MF	GO:0004953	icosanoid receptor activity	4/399	15/17697	0.000285261	0.00215675	0.00151502	PPARG/PTGFR/PTGER4/PTGER1	4
MF	GO:0023026	MHC class II protein complex binding	4/399	16/17697	0.000373609	0.00278255	0.00195462	CD74/HSP90AA1/HSPA8/CD81	4
MF	GO:0048306	calcium-dependent protein binding	7/399	61/17697	0.000429646	0.00312861	0.00219771	CLEC4M/MASP1/RAC3/S100P/MBL2/S100A6/MASP2	7
MF	GO:0015026	coreceptor activity	6/399	44/17697	0.000432613	0.00312861	0.00219771	ACKR3/NRP1/CXCR4/LRP1/CD8A/CXCR6	6
MF	GO:0031406	carboxylic acid binding	13/399	193/17697	0.000451219	0.00321655	0.00225949	PMP2/NOS2/PPARG/IGF2R/FABP4/FABP2/UBR1/ALB/NOS1/LCN12/CD22/ADIPOQ/PPARA	13
MF	GO:0042834	peptidoglycan binding	4/399	17/17697	0.000479916	0.00337293	0.00236934	PGLYRP2/IGHM/REG3G/NOD1	4
MF	GO:0071855	neuropeptide receptor binding	5/399	32/17697	0.000692638	0.00480037	0.00337205	PRLH/PMCH/NMB/QRFP/EDN2	5
MF	GO:0070696	transmembrane receptor protein serine/threonine kinase binding	4/399	19/17697	0.000754179	0.00515528	0.00362137	BMP6/BMP2/SRC/TDGF1P3	4
MF	GO:0043177	organic acid binding	13/399	205/17697	0.000795534	0.00536448	0.00376832	PMP2/NOS2/PPARG/IGF2R/FABP4/FABP2/UBR1/ALB/NOS1/LCN12/CD22/ADIPOQ/PPARA	13
MF	GO:0030971	receptor tyrosine kinase binding	7/399	69/17697	0.000910931	0.00606073	0.0042574	ANGPT1/ANGPT4/SHC3/PIK3R2/PTPN11/CBL/BLNK	7
MF	GO:0008329	signaling pattern recognition receptor activity	4/399	20/17697	0.000926072	0.00608039	0.00427122	TLR4/CD14/COLEC12/PGLYRP2	4
MF	GO:0005044	scavenger receptor activity	6/399	51/17697	0.000966823	0.00626552	0.00440126	ACKR3/ACKR4/LRP1/ACKR2/COLEC12/TINAGL1	6
MF	GO:0050839	cell adhesion molecule binding	23/399	499/17697	0.00100813	0.00644942	0.00453044	PTPN6/NDRG1/CXCL12/FGF2/KDR/PAK6/CALR/IGF2/PTPN11/ESM1/THBS1/IGF1/AHNAK/ISG15/S100P/PAK4/PRKCA/CBL/ITGAL/SRC/LTBP4/HSPA8/CD81	23
MF	GO:0051427	hormone receptor binding	12/399	185/17697	0.00102943	0.00650237	0.00456764	VIP/FLT3/DAXX/PPARG/FABP4/CALR/LEP/NR4A3/PTPN11/NR4A1/TYK2/SRC	12
MF	GO:0005501	retinoid binding	5/399	35/17697	0.00105644	0.00658953	0.00462886	IGF2R/LCN12/C8G/RBP4/RBP1	5
MF	GO:0038187	pattern recognition receptor activity	4/399	21/17697	0.00112378	0.00692304	0.00486314	TLR4/CD14/COLEC12/PGLYRP2	4
MF	GO:0019840	isoprenoid binding	5/399	36/17697	0.00120442	0.00732934	0.00514855	IGF2R/LCN12/C8G/RBP4/RBP1	5
MF	GO:0005158	insulin receptor binding	4/399	22/17697	0.00134928	0.00801539	0.00563047	IGF2/PTPN11/IGF1/SRC	4
MF	GO:0005537	mannose binding	4/399	22/17697	0.00134928	0.00801539	0.00563047	CLEC4M/CD209/IGF2R/MBL2	4
MF	GO:0005496	steroid binding	8/399	95/17697	0.00137075	0.00804714	0.00565277	CETP/KL/PMP2/PGRMC2/NR3C1/ESR2/CD81/ESRRG	8
MF	GO:0048029	monosaccharide binding	7/399	75/17697	0.00149353	0.00866596	0.00608747	CLEC4M/CD209/IGF2R/SFTPA1/COLEC12/SFTPD/MBL2	7
MF	GO:0017134	fibroblast growth factor binding	4/399	23/17697	0.00160456	0.00919668	0.00646028	CXCL13/KL/THBS1/FGFR3	4
MF	GO:0048407	platelet-derived growth factor binding	3/399	11/17697	0.00164029	0.00919668	0.00646028	PDGFRA/PDGFA/PDGFRB	3
MF	GO:0070700	BMP receptor binding	3/399	11/17697	0.00164029	0.00919668	0.00646028	BMP6/BMP2/SRC	3

## Sheet: KEGG
ID	Description	GeneRatio	BgRatio	pvalue	p.adjust	qvalue	geneID	Count
hsa04060	Cytokine-cytokine receptor interaction	88/314	294/8040	2.82976e-56	6.59335e-54	3.63401e-54	3953/57007/8784/2690/10563/51554/130399/4050/3593/8793/3554/6356/7048/6346/654/6361/56832/6360/3606/8764/6355/6363/3586/4283/6387/7852/23495/50615/6347/6370/650/6358/3581/94/2662/8600/2833/3569/6352/1236/3454/9466/3604/3952/115650/27179/9573/5473/11009/3458/1440/1270/53833/8808/7046/6367/3561/3625/3459/59067/3627/6369/6348/4352/3447/132014/6373/9235/53342/1524/27242/56300/3445/3570/10663/1271/359…	88
hsa04061	Viral protein interaction with cytokine and cytokine receptor	40/314	100/8040	6.79082e-31	7.9113e-29	4.36042e-29	57007/10563/51554/8793/6356/6346/6361/6360/3606/8764/6355/6363/3586/4283/6387/7852/6347/6370/6358/2833/3569/6352/1236/5473/11009/53833/6367/3561/3627/6369/6348/6373/1524/3570/4049/3579/29949/6846/2829/3577	40
hsa04630	JAK-STAT signaling pathway	42/314	162/8040	9.88555e-24	7.67778e-22	4.23171e-22	3953/2690/3593/5290/5777/56832/3586/50615/3265/3581/3569/3454/9466/5156/5296/3952/5154/11009/5781/3458/1440/1270/53833/3561/6654/7297/3459/59067/8651/10000/4352/3447/53342/10379/3445/3570/1271/3596/1489/5159/29949/3575	42
hsa04062	Chemokine signaling pathway	43/314	189/8040	7.68305e-22	4.47538e-20	2.46666e-20	10563/5290/5880/6356/6346/6361/2770/6360/6355/4792/5881/6363/4283/53358/6387/7852/6347/6370/3265/6358/2833/6352/1236/5296/5058/5473/6367/6654/10451/3627/10000/6369/6348/6373/1524/6714/1147/10663/156/3579/6846/2829/3577	43
hsa04014	Ras signaling pathway	41/314	232/8040	1.27643e-16	5.94817e-15	3.27841e-15	284/80310/5290/2277/5880/2322/51378/3082/2252/2253/5881/53358/7010/7424/3265/2321/2247/3791/56924/2324/5156/5296/5154/5058/10125/5605/3481/5781/6654/7535/10000/5063/3479/10298/2248/5578/1147/5159/2261/8823/2251	41
hsa04010	MAPK signaling pathway	46/314	294/8040	2.06263e-16	8.00989e-15	4.41476e-15	284/80310/2277/5880/5971/2322/3554/51378/3082/2252/7048/1616/2253/5881/7010/7424/3265/2321/2247/3791/2324/5156/5154/5058/10125/3306/5605/3481/7046/929/3164/6654/10000/3479/2248/3310/5578/1326/1147/7040/5159/2261/4775/3312/8823/2251	46
hsa04650	Natural killer cell mediated cytotoxicity	30/314	131/8040	1.39473e-15	4.64246e-14	2.55875e-14	5290/5880/5777/353091/5881/53358/3265/3454/2215/135250/5296/5058/6452/5605/4277/5781/3458/6654/10451/3459/7535/3002/3447/5578/3445/3683/962/80328/10870/919	30
hsa04660	T cell receptor signaling pathway	26/314	104/8040	1.24697e-14	3.63179e-13	2.00171e-13	4794/5290/5777/5133/4792/3586/3265/56924/915/5296/5058/10125/5605/3458/6654/10451/925/916/7535/10000/5063/10298/1326/1147/4775/919	26
hsa04015	Rap1 signaling pathway	34/314	210/8040	8.65139e-13	2.23975e-11	1.23447e-11	284/80310/5290/2277/5880/51378/3082/2252/2253/2770/5881/7010/7424/3265/2321/2247/3791/2324/5156/5296/5154/5605/10451/7057/10000/3479/2248/5578/3683/6714/5159/2261/8823/2251	34
hsa04151	PI3K-Akt signaling pathway	45/314	354/8040	1.07904e-12	2.51416e-11	1.38571e-11	2690/284/80310/5290/2277/2322/7099/51378/3082/2252/2253/7010/7424/3265/2321/2247/3791/930/3569/3454/2324/5156/5296/5154/5605/3481/1440/3561/3164/6654/7057/10000/3479/3447/2248/5578/3445/3570/1147/3320/5159/2261/8823/3575/2251	45
hsa04659	Th17 cell differentiation	24/314	107/8040	1.76238e-12	3.73304e-11	2.05752e-11	4794/3554/6258/7048/4792/50615/3569/915/9466/3458/7046/3561/7297/3459/59067/916/7535/53342/3570/1147/3320/7040/4775/919	24
hsa05340	Primary immunodeficiency	15/314	38/8040	3.69625e-12	7.17688e-11	3.95564e-11	8625/973/23495/930/915/6890/115650/5993/3561/925/916/7535/5994/29760/3575	15
hsa05142	Chagas disease (American trypanosomiasis)	23/314	102/8040	4.62547e-12	8.29027e-11	4.56929e-11	3593/5290/7099/7048/2770/4792/3586/4843/6347/3569/811/915/6352/5296/3458/7046/3459/916/10000/6348/1147/7040/919	23
hsa05169	Epstein-Barr virus infection	32/314	201/8040	6.78011e-12	1.10622e-10	6.09709e-11	4794/6892/3665/5290/5971/4792/930/3569/811/915/3454/9641/6890/5296/5702/5704/7297/3627/916/10000/9636/7979/3447/10379/3445/4734/29760/3683/1147/5710/2923/919	32
hsa04625	C-type lectin receptor signaling pathway	23/314	104/8040	7.1216e-12	1.10622e-10	6.09709e-11	10332/30835/3593/5290/5971/6361/4792/3586/3265/3569/9641/5296/5058/602/5781/6367/10000/3659/53342/10379/6714/1147/4775	23
hsa01521	EGFR tyrosine kinase inhibitor resistance	20/314	79/8040	1.22299e-11	1.78098e-10	9.81612e-11	80310/5290/3082/53358/3265/2247/3791/3569/5156/5296/5154/5605/6654/10000/3479/5578/3570/6714/5159/2261	20
hsa04080	Neuroactive ligand-receptor interaction	42/314	340/8040	1.72854e-11	2.36911e-10	1.30577e-10	3953/9340/2690/3973/117/7432/1395/6751/122042/552/5745/1910/6344/2642/799/10203/133/3952/5179/154/2908/4829/7067/51052/6343/1901/5367/4828/6013/5697/7201/5021/554/10911/8484/5737/5734/1325/1907/797/719/5731	42
hsa04620	Toll-like receptor signaling pathway	22/314	104/8040	5.27552e-11	6.82887e-10	3.76382e-10	3665/3593/5290/7099/4792/4283/3569/6352/3454/9641/5296/5605/929/3627/10000/6348/3447/6373/3445/1326/1147/7096	22
hsa04360	Axon guidance	29/314	181/8040	5.94157e-11	7.28624e-10	4.01591e-10	5290/5880/8829/2770/80031/5364/7869/5881/6387/7852/3265/56924/64221/10371/91584/5296/5058/9353/5781/6405/5063/223117/10298/5578/5365/6714/9037/57556/4775	29
hsa05235	PD-L1 expression and PD-1 checkpoint pathway in cancer	20/314	89/8040	1.28113e-10	1.49251e-09	8.22617e-10	4794/5290/7099/5777/5133/4792/3265/915/5296/10125/5605/5781/3458/3459/916/7535/10000/1147/4775/919	20
hsa05163	Human cytomegalovirus infection	32/314	225/8040	1.43972e-10	1.59741e-09	8.80433e-10	6892/5290/5880/3554/2770/4792/5881/6387/7852/6347/3265/3569/811/6352/6890/5156/5296/5605/6654/10000/6348/3447/5578/3445/3570/6714/1147/5734/3579/4775/2923/5731	32
hsa04662	B cell receptor signaling pathway	19/314	82/8040	2.14159e-10	2.26814e-09	1.25011e-09	4794/5290/5880/5777/4792/5881/973/3265/930/5296/5605/6654/10451/10000/933/29760/1147/4775/975	19
hsa05218	Melanoma	17/314	72/8040	1.43405e-09	1.45275e-08	8.00705e-09	80310/5290/3082/2252/2253/3265/2247/5156/5296/5154/5605/10000/3479/2248/5159/8823/2251	17
hsa05162	Measles	23/314	138/8040	2.82891e-09	2.7464e-08	1.51372e-08	10332/30835/3665/3593/5290/7099/4792/3569/915/3454/9641/5296/3306/3561/7297/916/10000/3447/3310/10379/3445/1147/3312	23
hsa04926	Relaxin signaling pathway	22/314	129/8040	4.05652e-09	3.78068e-08	2.08377e-08	5290/2277/7048/122042/2770/4318/4792/1910/4843/53358/7424/3265/5296/5605/7046/6654/6013/4842/10000/5578/6714/7040	22
hsa04612	Antigen processing and presentation	17/314	78/8040	5.35875e-09	4.80227e-08	2.64683e-08	5721/6892/8625/5720/811/6890/3306/5993/3458/972/5641/925/5994/3310/3320/2923/3312	17
hsa05170	Human immunodeficiency virus 1 infection	28/314	212/8040	1.17593e-08	1.01478e-07	5.5931e-08	6892/5290/5880/7099/2770/4792/5881/7852/3265/56924/811/915/6890/5296/5058/684/5605/916/10000/5063/3447/10298/5578/3445/1147/4775/2923/919	28
hsa05161	Hepatitis B	24/314	162/8040	1.42614e-08	1.18675e-07	6.54095e-08	3665/5290/7099/7048/332/4318/4792/3265/3569/3454/9641/5296/5605/7046/6654/7297/10000/3447/5578/3445/6714/1147/7040/4775	24
hsa04510	Focal adhesion	27/314	201/8040	1.5063e-08	1.21024e-07	6.67038e-08	80310/5290/2277/5880/3082/5881/53358/7424/3265/2321/3791/56924/2324/5156/5296/5154/5058/6654/10451/7057/10000/5063/3479/10298/5578/6714/5159	27
hsa04380	Osteoclast differentiation	21/314	128/8040	1.88749e-08	1.46595e-07	8.07979e-08	5290/5971/3554/7048/4792/5468/799/8600/3454/2215/5296/3458/7046/7297/3459/8651/10000/10379/29760/1147/7040	21
hsa05144	Malaria	13/314	50/8040	3.6985e-08	2.71408e-07	1.4959e-07	7099/3082/3606/3586/6347/4035/3569/3458/1440/7057/3683/7040/975	13
hsa05164	Influenza A	24/314	170/8040	3.72749e-08	2.71408e-07	1.4959e-07	3665/3593/5290/7099/3606/4792/6347/3569/6352/3454/9641/5296/5605/3458/7297/3459/3627/10000/3447/5578/10379/3445/1147/79671	24
hsa04810	Regulation of actin cytoskeleton	27/314	213/8040	5.24074e-08	3.70028e-07	2.03946e-07	80310/5290/5880/2252/2253/5881/6387/7852/3265/2247/56924/5156/5296/5154/5058/5605/6654/10451/5063/10298/2248/3683/6714/5159/2261/8823/2251	27
hsa04012	ErbB signaling pathway	16/314	85/8040	1.36441e-07	9.35025e-07	5.15351e-07	5290/53358/3265/56924/1839/5296/5058/5605/685/6654/10000/5063/10298/5578/867/6714	16
hsa05152	Tuberculosis	23/314	180/8040	4.59187e-07	3.05687e-06	1.68484e-06	10332/30835/3593/8625/7099/3606/3586/4843/3569/2215/820/5993/3458/972/929/3459/10000/5994/3447/3445/6714/7040/7096	23
hsa05220	Chronic myeloid leukemia	14/314	76/8040	1.10514e-06	7.15269e-06	3.9423e-06	5290/7048/4792/53358/3265/5296/5605/5781/7046/6654/10000/867/1147/7040	14
hsa04640	Hematopoietic cell lineage	16/314	99/8040	1.19267e-06	7.51062e-06	4.13958e-06	2322/3554/909/910/3581/930/3569/915/913/1440/929/925/916/933/3570/3575	16
hsa05205	Proteoglycans in cancer	24/314	205/8040	1.29721e-06	7.95392e-06	4.38391e-06	3593/5290/7099/3082/5777/4318/3265/2247/3791/1839/5296/5058/5605/3481/5781/6654/10451/7057/10000/3479/5578/867/6714/7040	24
hsa05146	Amoebiasis	16/314	102/8040	1.79896e-06	1.07476e-05	5.92369e-06	3593/5290/7099/3554/909/3586/4843/910/3569/5296/913/3458/929/5578/733/7040	16
hsa05211	Renal cell carcinoma	13/314	69/8040	2.06028e-06	1.20011e-05	6.61458e-06	5290/3082/3265/56924/5296/5058/5605/5781/6654/10000/5063/10298/7040	13
hsa04658	Th1 and Th2 cell differentiation	15/314	92/8040	2.30441e-06	1.30958e-05	7.21793e-06	4794/3593/54567/4792/915/3458/3561/7297/3459/916/7535/1147/3596/4775/919	15
hsa04917	Prolactin signaling pathway	13/314	70/8040	2.44254e-06	1.35503e-05	7.46841e-06	3973/5290/53358/3265/8600/5296/5605/6654/8651/10000/3659/6714/2100	13
hsa05323	Rheumatoid arthritis	15/314	93/8040	2.65198e-06	1.437e-05	7.92022e-06	284/4050/7099/3606/6387/7010/6347/2321/8600/3569/6352/3458/6348/3683/7040	15
hsa04657	IL-17 signaling pathway	15/314	94/8040	3.04574e-06	1.61286e-05	8.88948e-06	6356/6361/4318/4792/6347/3569/9641/3458/1440/3627/132014/53342/1147/3320/3596	15
hsa05135	Yersinia infection	17/314	120/8040	3.64638e-06	1.88801e-05	1.0406e-05	5290/5880/7099/3606/4792/5881/3586/6347/3569/5296/5605/10451/7535/10000/6714/1147/4775	17
hsa04066	HIF-1 signaling pathway	16/314	109/8040	4.41417e-06	2.23587e-05	1.23233e-05	284/5290/7099/51378/4843/7010/2321/3569/5296/5605/3458/3459/10000/3479/5578/3570	16
hsa05215	Prostate cancer	15/314	97/8040	4.55979e-06	2.26049e-05	1.2459e-05	80310/5290/4318/4792/3265/5156/5296/5154/5605/6654/10000/3479/1147/3320/5159	15
hsa04668	TNF signaling pathway	16/314	112/8040	6.3309e-06	2.97676e-05	1.64068e-05	5290/2277/4318/4792/7424/6347/3569/6352/5296/602/3627/10000/3659/1326/1147/4049	16
hsa05145	Toxoplasmosis	16/314	112/8040	6.3309e-06	2.97676e-05	1.64068e-05	3593/7099/2770/4792/3586/4843/3306/3458/7297/3459/8651/10000/3310/1147/7040/3312	16
hsa05321	Inflammatory bowel disease (IBD)	12/314	65/8040	6.38789e-06	2.97676e-05	1.64068e-05	3593/7099/3606/3586/50615/3569/3458/3561/3459/59067/3596/7040	12
hsa05160	Hepatitis C	19/314	155/8040	8.69738e-06	3.97351e-05	2.19005e-05	3665/5290/4792/3265/3454/9641/5296/5605/3458/6654/7297/3627/10000/3447/10379/3445/1147/5465/975	19
hsa04622	RIG-I-like receptor signaling pathway	12/314	70/8040	1.4158e-05	6.34387e-05	3.49651e-05	3665/3593/56832/4792/9641/3627/9636/3447/79132/3445/1147/79671	12
hsa05224	Breast cancer	18/314	147/8040	1.52641e-05	6.71045e-05	3.69855e-05	5290/54567/2252/2253/53358/3265/2247/8600/2324/5296/5605/6654/10000/3479/2248/2100/8823/2251	18
hsa04072	Phospholipase D signaling pathway	18/314	148/8040	1.67711e-05	7.23642e-05	3.98845e-05	80310/5290/552/53358/3265/5156/5296/5154/5605/5781/6654/554/10000/5578/5737/3579/5159/3577	18
hsa05226	Gastric cancer	18/314	149/8040	1.84098e-05	7.79906e-05	4.29855e-05	5290/3082/6258/2252/7048/2253/53358/3265/2247/5296/5605/7046/6654/10000/2248/7040/8823/2251	18
hsa05214	Glioma	12/314	75/8040	2.91761e-05	0.000121393	6.69075e-05	5290/53358/3265/5156/5296/5154/5605/6654/10000/3479/5578/5159	12
hsa05166	Human T-cell leukemia virus 1 infection	22/314	219/8040	4.2049e-05	0.000171884	9.47363e-05	5290/5971/3554/7048/8829/4792/3265/3569/811/915/5296/115650/5605/7046/3561/916/10000/3683/1147/7040/4049/4775	22
hsa05167	Kaposi sarcoma-associated herpesvirus infection	20/314	189/8040	4.50664e-05	0.000181043	9.9784e-05	3665/5290/4792/3265/2247/3569/3454/9641/5296/5605/4277/7297/3459/10000/3447/10379/3445/6714/1147/4775	20
hsa04068	FoxO signaling pathway	16/314	131/8040	4.6977e-05	0.000184788	0.000101848	5290/7048/3586/847/3265/3569/5296/1901/5605/7046/6654/10000/3479/1147/7040/3575	16
hsa04064	NF-kappa B signaling pathway	14/314	104/8040	4.7585e-05	0.000184788	0.000101848	4050/5971/7099/3554/4792/6363/6387/8600/115650/929/7535/29760/1147/4049	14
hsa04664	Fc epsilon RI signaling pathway	11/314	68/8040	5.65608e-05	0.000216044	0.000119075	5290/5880/5881/3265/5296/5605/6654/10451/10000/5578/3596	11
hsa05120	Epithelial cell signaling in Helicobacter pylori infection	11/314	70/8040	7.44595e-05	0.000279824	0.000154229	4792/6352/1839/5058/1445/5781/6714/1147/3579/10392/3577	11
hsa04621	NOD-like receptor signaling pathway	19/314	181/8040	7.79723e-05	0.000288374	0.000158941	3665/7099/3606/4792/6347/3569/6352/3454/9641/820/7297/3447/55894/10379/3445/1147/3320/10392/79671	19
hsa04370	VEGF signaling pathway	10/314	59/8040	8.18439e-05	0.000297963	0.000164226	5290/5880/5881/3265/3791/5296/5605/10000/5578/6714	10
hsa04915	Estrogen signaling pathway	16/314	138/8040	8.86981e-05	0.000317949	0.000175242	5290/2770/4318/53358/3265/1839/5296/3306/5605/6654/10000/3310/6714/3320/2100/3312	16
hsa01522	Endocrine resistance	13/314	98/8040	0.000103276	0.000359154	0.000197952	5290/54567/4318/53358/3265/1839/5296/5605/6654/10000/3479/6714/2100	13
hsa05231	Choline metabolism in cancer	13/314	98/8040	0.000103276	0.000359154	0.000197952	80310/5290/5880/5881/3265/5156/5296/5154/5605/6654/10000/5578/5159	13
hsa05210	Colorectal cancer	12/314	86/8040	0.000116197	0.000398146	0.000219444	5290/5880/7048/332/5881/3265/5296/5605/7046/6654/10000/7040	12
hsa04623	Cytosolic DNA-sensing pathway	10/314	63/8040	0.000144961	0.000489507	0.000269799	3665/3606/4792/3569/6352/9641/3627/3447/3445/1147	10
hsa05219	Bladder cancer	8/314	41/8040	0.000153179	0.000509866	0.00028102	1890/4318/3265/1839/5605/7057/6714/2261	8
hsa04920	Adipocytokine signaling pathway	10/314	69/8040	0.000313447	0.00102864	0.000566946	3953/4794/6258/4792/3952/5781/10000/9370/1147/5465	10
hsa05134	Legionellosis	9/314	57/8040	0.000324103	0.00104883	0.000578078	3593/7099/3606/4792/3569/3306/929/3310/3312	9
hsa03050	Proteasome	8/314	46/8040	0.000352935	0.00112649	0.000620881	5721/5696/5720/5702/5704/3458/7979/5710	8
hsa04933	AGE-RAGE signaling pathway in diabetic complications	12/314	100/8040	0.000489636	0.00154169	0.000849724	5290/2277/7048/7424/6347/3265/3569/5296/7046/10000/5578/7040	12
hsa04672	Intestinal immune network for IgA production	8/314	49/8040	0.000550955	0.00171163	0.000943389	3586/6387/7852/23495/6370/3569/115650/7040	8
hsa04213	Longevity regulating pathway - multiple species	9/314	62/8040	0.000615825	0.00188799	0.00104059	5290/847/3265/5296/3306/10000/3479/3310/3312	9
hsa05133	Pertussis	10/314	76/8040	0.000691149	0.0020914	0.0011527	3593/7099/2770/3586/4843/3569/653509/929/3659/10392	10
hsa04935	Growth hormone synthesis, secretion and action	13/314	119/8040	0.000719175	0.0021483	0.00118407	2690/5290/6751/2770/53358/3265/5296/5605/6654/8651/10000/3479/5578	13
hsa04024	cAMP signaling pathway	19/314	216/8040	0.00076239	0.00223508	0.00123189	3973/117/4881/5290/5880/7432/6751/2770/4792/5881/5296/154/5058/5605/10451/5021/10000/5465/1907	19
hsa05140	Leishmaniasis	10/314	77/8040	0.000767409	0.00223508	0.00123189	3593/7099/5777/4792/3586/4843/2215/3458/3459/7040	10
hsa05418	Fluid shear stress and atherosclerosis	14/314	139/8040	0.00102445	0.00294687	0.00162421	5290/5880/3554/4318/5881/6347/3791/5296/5154/3458/10000/6714/1147/3320	14
hsa05221	Acute myeloid leukemia	9/314	67/8040	0.00109406	0.00310874	0.00171343	5290/2322/3265/5296/5605/929/6654/10000/1147	9
hsa05230	Central carbon metabolism in cancer	9/314	69/8040	0.00135441	0.00380215	0.0020956	5290/2322/3265/5156/5296/5605/10000/5159/2261	9
hsa04540	Gap junction	10/314	88/8040	0.00216329	0.00600055	0.00330728	80310/2770/3265/5156/5154/5605/6654/5578/6714/5159	10
hsa05212	Pancreatic cancer	9/314	76/8040	0.00268241	0.00735295	0.00405268	5290/5880/7048/5881/5296/7046/10000/1147/7040	9
hsa05143	African trypanosomiasis	6/314	37/8040	0.00282474	0.00765306	0.00421809	3593/3606/3586/3569/3458/5578	6
hsa04350	TGF-beta signaling pathway	10/314	94/8040	0.00352774	0.00944787	0.00520732	130399/7048/654/650/64388/3458/7046/3625/7057/7040	10
hsa05223	Non-small cell lung cancer	8/314	66/8040	0.00395226	0.0104645	0.00576765	5290/6258/3265/5296/5605/6654/10000/5578	8
hsa04670	Leukocyte transendothelial migration	11/314	113/8040	0.00451158	0.0118112	0.0065099	5290/5880/2770/4318/6387/7852/5296/5781/10451/5578/3683	11
hsa04923	Regulation of lipolysis in adipocytes	7/314	56/8040	0.0058071	0.0150339	0.00828615	4881/5290/2770/2167/5296/154/10000	7
hsa04145	Phagosome	13/314	152/8040	0.00638776	0.0163555	0.00901454	10332/30835/7099/811/2215/6890/653509/929/81035/6441/4842/7057/4153	13
hsa04211	Longevity regulating pathway	9/314	89/8040	0.0077003	0.0195018	0.0107487	5290/9365/5468/847/3265/5296/10000/3479/9370	9
hsa03320	PPAR signaling pathway	8/314	77/8040	0.0100143	0.0250896	0.0138285	6258/5468/2167/2169/5360/51129/9370/5465	8
hsa04929	GnRH secretion	7/314	64/8040	0.011943	0.0296034	0.0163163	5290/3265/5296/5605/10000/5578/2100	7
hsa05150	Staphylococcus aureus infection	9/314	96/8040	0.012401	0.0304151	0.0167637	5648/3586/2215/820/55894/4153/3683/10747/719	9
hsa04979	Cholesterol metabolism	6/314	50/8040	0.012648	0.0306977	0.0169195	4018/1071/4035/5360/51129/350	6
hsa05225	Hepatocellular carcinoma	13/314	168/8040	0.0141974	0.034103	0.0187963	5290/3082/7048/53358/3265/5296/5605/3481/7046/6654/10000/5578/7040	13
hsa05168	Herpes simplex virus 1 infection	29/314	491/8040	0.0163616	0.0387233	0.0213429	6892/3665/3593/5290/1616/8764/4792/6347/3569/811/6352/3454/9641/6890/5296/684/5781/3458/972/7297/3459/10000/3447/10379/3445/6714/1147/4049/2923	29
hsa04144	Endocytosis	17/314	247/8040	0.0164532	0.0387233	0.0213429	7048/7852/3482/3265/5156/3306/7046/3561/3310/867/4734/6714/156/3579/2261/3312/3577	17
hsa04071	Sphingolipid signaling pathway	10/314	119/8040	0.0177135	0.0408638	0.0225226	5290/5880/2770/5881/3265/5296/1901/5605/10000/5578	10
hsa04722	Neurotrophin signaling pathway	10/314	119/8040	0.0177135	0.0408638	0.0225226	4794/5290/4792/53358/3265/5296/5605/5781/6654/10000	10
hsa04020	Calcium signaling pathway	14/314	193/8040	0.0187479	0.042826	0.0236041	3973/552/1910/4843/7852/5156/154/4842/7201/5021/5578/5737/5159/5731	14
