# Supplementary material for: A Novel Framework to Predict Breast Cancer Prognosis Using Immune-Associated LncRNAs
Source: Front Genet. 2021 Jan 21;11:634195. doi: 10.3389/fgene.2020.634195 (PMC7873981; doi:10.3389/fgene.2020.634195)
Supplement: Supplementary file 6 [file Table_3.XLSX]

## Sheet: Sheet2
immunegene	lncRNA	cor	pvalue	Regulation
LTB	MAP3K14	0.425582	1.0289e-53	postive
RELB	MAP3K14	0.442547	1.98545e-58	postive
TNFRSF14	MAP3K14	0.401338	1.98652e-47	postive
PDCD1	MAP3K14	0.451884	3.8599e-61	postive
CD79A	MAP3K14	0.406401	1.06617e-48	postive
CCL19	MAP3K14	0.409359	1.88574e-49	postive
TRBJ2.3	MAP3K14	0.417761	1.24967e-51	postive
TNFRSF13B	MAP3K14	0.444525	5.37714e-59	postive
CD19	MAP3K14	0.414466	9.09504e-51	postive
CD3D	MAP3K14	0.434467	3.77432e-56	postive
CCL5	MAP3K14	0.406927	7.84733e-49	postive
ROBO3	MAP3K14	0.430887	3.6887e-55	postive
IL27RA	MAP3K14	0.458753	3.44796e-63	postive
TRBV20.1	MAP3K14	0.402563	9.83957e-48	postive
TRBC2	MAP3K14	0.418612	7.46011e-52	postive
HLA.DOB	MAP3K14	0.460305	1.16986e-63	postive
TRBV28	MAP3K14	0.411614	4.97748e-50	postive
IL2RG	MAP3K14	0.407105	7.07156e-49	postive
CD3E	MAP3K14	0.421623	1.18711e-52	postive
ZAP70	MAP3K14	0.546012	9.88112e-94	postive
HLA.DPB1	MAP3K14	0.410284	1.09334e-49	postive
TRBV7.9	MAP3K14	0.411573	5.0979e-50	postive
PTGER4	MAP3K14	0.404565	3.09765e-48	postive
CXCR6	MAP3K14	0.403779	4.88086e-48	postive
TRBJ2.7	MAP3K14	0.434143	4.64336e-56	postive
HCST	MAP3K14	0.444253	6.43631e-59	postive
CD247	MAP3K14	0.464018	8.61167e-65	postive
XCR1	MAP3K14	0.410717	8.46636e-50	postive
UBR1	PSMB1	-0.406326	1.11385e-48	negative
AHNAK	PSMB1	-0.456298	1.88496e-62	negative
SEM1	PSMB1	0.451778	4.14906e-61	postive
MASP2	PSMB1	-0.466293	1.71359e-65	negative
NFAT5	PSMB1	-0.537405	2.61772e-90	negative
LEPR	CAPN15	-0.467131	9.4243e-66	negative
TNFRSF18	CAPN15	0.434222	4.41423e-56	postive
ANGPT1	CAPN15	-0.401154	2.20827e-47	negative
PDGFD	CAPN15	-0.458358	4.53728e-63	negative
PIK3CA	CAPN15	-0.494372	1.34683e-74	negative
TYMP	CAPN15	0.425054	1.4283e-53	postive
TLR4	CAPN15	-0.454111	8.46357e-62	negative
TGFBR2	CAPN15	-0.454219	7.85719e-62	negative
ACO1	CAPN15	-0.408284	3.54708e-49	negative
AVPR1A	CAPN15	-0.40663	9.33185e-49	negative
NRP1	CAPN15	-0.408158	3.81873e-49	negative
KL	CAPN15	-0.403344	6.27416e-48	negative
SEMA6D	CAPN15	-0.407511	5.5773e-49	negative
OGFR	CAPN15	0.501158	6.29382e-77	postive
TEK	CAPN15	-0.41786	1.17687e-51	negative
FLT1	CAPN15	-0.433381	7.55511e-56	negative
NR1D2	CAPN15	-0.494063	1.71483e-74	negative
CALCRL	CAPN15	-0.415978	3.66736e-51	negative
RABEP2	CAPN15	0.538321	1.1442e-90	postive
KDR	CAPN15	-0.431866	1.9824e-55	negative
IFNAR1	CAPN15	-0.452603	2.36826e-61	negative
NR3C1	CAPN15	-0.493857	2.01395e-74	negative
SLIT2	CAPN15	-0.412661	2.672e-50	negative
UBR1	CAPN15	-0.470501	8.37258e-67	negative
MAP2K2	CAPN15	0.403162	6.96807e-48	postive
CRIM1	CAPN15	-0.424391	2.1552e-53	negative
PTPN11	CAPN15	-0.481327	2.91532e-70	negative
PPP4C	CAPN15	0.412371	3.17371e-50	postive
SOS1	CAPN15	-0.46336	1.3708e-64	negative
MIF	CAPN15	0.510715	2.66908e-80	postive
AHNAK	CAPN15	-0.442697	1.79845e-58	negative
SEMA3D	CAPN15	-0.436254	1.19702e-56	negative
C8G	CAPN15	0.447076	9.84989e-60	postive
NEDD4	CAPN15	-0.447408	7.88821e-60	negative
SEMA5A	CAPN15	-0.442983	1.48948e-58	negative
IREB2	CAPN15	-0.464084	8.2189e-65	negative
NFATC3	CAPN15	-0.490891	2.01656e-73	negative
NFAT5	CAPN15	-0.471739	3.41798e-67	negative
ANGPTL2	IGF2-AS	0.43202	1.79805e-55	postive
ADCYAP1R1	IGF2-AS	0.406266	1.15355e-48	postive
PTH1R	IGF2-AS	0.568964	2.30882e-103	postive
OGN	IGF2-AS	0.493666	2.33772e-74	postive
LRP1	IGF2-AS	0.433166	8.66798e-56	postive
GREM2	IGF2-AS	0.467117	9.51876e-66	postive
PENK	IGF2-AS	0.404147	3.94668e-48	postive
IGF2	IGF2-AS	0.738737	1.78929e-206	postive
CLEC11A	IGF2-AS	0.460664	9.10198e-64	postive
IL17D	IGF2-AS	0.4115	5.32501e-50	postive
LTBP4	IGF2-AS	0.412493	2.95304e-50	postive
PDGFRB	IGF2-AS	0.401255	2.08388e-47	postive
PDGFRL	IGF2-AS	0.49419	1.55289e-74	postive
TLR4	RRN3P2	0.402807	8.54955e-48	postive
PDCD1	RRN3P2	0.414396	9.48303e-51	postive
CCL8	RRN3P2	0.407681	5.05118e-49	postive
IL10	RRN3P2	0.451029	6.89236e-61	postive
CXCL9	RRN3P2	0.431202	3.0221e-55	postive
TRBV5.1	RRN3P2	0.438119	3.58278e-57	postive
TRAV12.3	RRN3P2	0.430218	5.6309e-55	postive
IL21R	RRN3P2	0.416683	2.39836e-51	postive
TRBV29.1	RRN3P2	0.402481	1.03124e-47	postive
CCL2	RRN3P2	0.415796	4.09218e-51	postive
TRBV6.1	RRN3P2	0.4151	6.21682e-51	postive
TRBV3.1	RRN3P2	0.425967	8.09585e-54	postive
TRBV18	RRN3P2	0.406948	7.75282e-49	postive
CD19	RRN3P2	0.406123	1.25401e-48	postive
CXCR3	RRN3P2	0.411351	5.81565e-50	postive
TRBV6.6	RRN3P2	0.422166	8.50566e-53	postive
TRBV4.1	RRN3P2	0.413147	2.00026e-50	postive
CD3D	RRN3P2	0.451157	6.32125e-61	postive
CCL5	RRN3P2	0.442497	2.05244e-58	postive
TRAV41	RRN3P2	0.414079	1.14603e-50	postive
TNFRSF9	RRN3P2	0.436385	1.10016e-56	postive
TRBV20.1	RRN3P2	0.422142	8.63138e-53	postive
TRDV1	RRN3P2	0.415766	4.16801e-51	postive
TRAV29DV5	RRN3P2	0.424606	1.88603e-53	postive
TRBC2	RRN3P2	0.451951	3.68965e-61	postive
TRAV8.4	RRN3P2	0.419686	3.88e-52	postive
TRBV4.2	RRN3P2	0.409009	2.31707e-49	postive
TRBV10.3	RRN3P2	0.414583	8.47512e-51	postive
TRBV28	RRN3P2	0.449757	1.62866e-60	postive
IFNG	RRN3P2	0.482043	1.70415e-70	postive
TRAV26.1	RRN3P2	0.431368	2.72053e-55	postive
TRAV39	RRN3P2	0.41505	6.40693e-51	postive
IL2RG	RRN3P2	0.494333	1.38821e-74	postive
TRAV5	RRN3P2	0.415337	5.39229e-51	postive
CD8A	RRN3P2	0.418385	8.56399e-52	postive
TRAV36DV7	RRN3P2	0.423115	4.73934e-53	postive
CD3E	RRN3P2	0.462933	1.85127e-64	postive
ZAP70	RRN3P2	0.434998	2.68493e-56	postive
TRAV3	RRN3P2	0.426965	4.34486e-54	postive
TRBV5.6	RRN3P2	0.402223	1.19608e-47	postive
GZMB	RRN3P2	0.488342	1.43418e-72	postive
TRBV6.5	RRN3P2	0.401759	1.56107e-47	postive
TRAV8.1	RRN3P2	0.403891	4.57417e-48	postive
TRBV7.9	RRN3P2	0.413943	1.24319e-50	postive
CD48	RRN3P2	0.464575	5.8038e-65	postive
TRBV2	RRN3P2	0.429122	1.12349e-54	postive
CXCR6	RRN3P2	0.460477	1.03706e-63	postive
TRAV17	RRN3P2	0.4292	1.06964e-54	postive
TRBV24.1	RRN3P2	0.412234	3.44298e-50	postive
TRBV14	RRN3P2	0.40037	3.45483e-47	postive
TRAV9.2	RRN3P2	0.423167	4.5897e-53	postive
LTA	RRN3P2	0.424992	1.48474e-53	postive
TRAV4	RRN3P2	0.434108	4.74748e-56	postive
TRAV8.3	RRN3P2	0.429319	9.92638e-55	postive
XCL2	RRN3P2	0.430906	3.64348e-55	postive
CD247	RRN3P2	0.467147	9.31396e-66	postive
TRAC	RRN3P2	0.467154	9.26923e-66	postive
TRAV21	RRN3P2	0.43372	6.08401e-56	postive
TRAV22	RRN3P2	0.437345	5.91723e-57	postive
IL7R	RRN3P2	0.459718	1.76182e-63	postive
RFXANK	DLEU2L	-0.453021	1.78111e-61	negative
UBXN1	DLEU2L	-0.412949	2.2506e-50	negative
HRAS	DLEU2L	-0.415604	4.59413e-51	negative
MYDGF	DLEU2L	-0.409504	1.73188e-49	negative
UBR1	DLEU2L	0.437227	6.38675e-57	postive
PSMC3	DLEU2L	-0.419486	4.38287e-52	negative
MAP2K2	DLEU2L	-0.421903	9.99747e-53	negative
PPP4C	DLEU2L	-0.410784	8.1343e-50	negative
MIF	DLEU2L	-0.451587	4.72236e-61	negative
SEM1	DLEU2L	-0.421793	1.06928e-52	negative
CBL	DLEU2L	0.401121	2.25001e-47	postive
PSMD4	DLEU2L	-0.402003	1.35718e-47	negative
MASP2	DLEU2L	0.576716	8.61895e-107	postive
IREB2	DLEU2L	0.426036	7.75814e-54	postive
NFAT5	DLEU2L	0.633372	6.89758e-135	postive
TNFRSF14	PHF1	0.535584	1.34805e-89	postive
UBXN1	PHF1	0.400253	3.69404e-47	postive
HSP90AA1	PHF1	-0.413836	1.32552e-50	negative
NFATC3	PHF1	-0.41823	9.40851e-52	negative
HSPA8	PHF1	-0.441237	4.69292e-58	negative
LTB	LINC00544	0.448354	4.18313e-60	postive
IL12B	LINC00544	0.440554	7.33772e-58	postive
RAC2	LINC00544	0.468501	3.53319e-66	postive
TRAV26.2	LINC00544	0.431964	1.86364e-55	postive
TRBV5.5	LINC00544	0.451509	4.98138e-61	postive
PDCD1	LINC00544	0.49622	3.16082e-75	postive
TRBV10.2	LINC00544	0.458083	5.49058e-63	postive
TRBV7.4	LINC00544	0.431341	2.7662e-55	postive
CD79A	LINC00544	0.415815	4.04627e-51	postive
TRAV24	LINC00544	0.445235	3.35666e-59	postive
CXCL9	LINC00544	0.455264	3.83947e-62	postive
TRBV5.1	LINC00544	0.478636	2.16682e-69	postive
TRBJ2.3	LINC00544	0.426002	7.92295e-54	postive
TRAV12.3	LINC00544	0.464191	7.6178e-65	postive
TNFRSF13B	LINC00544	0.429624	8.19261e-55	postive
IL21R	LINC00544	0.463371	1.35962e-64	postive
TRBV29.1	LINC00544	0.483767	4.65415e-71	postive
TRAV10	LINC00544	0.455005	4.58592e-62	postive
TRBV6.1	LINC00544	0.487051	3.85033e-72	postive
TRBV3.1	LINC00544	0.485037	1.78155e-71	postive
TRBV12.4	LINC00544	0.462159	3.19257e-64	postive
IL9R	LINC00544	0.450452	1.01878e-60	postive
TRBV18	LINC00544	0.469973	1.22584e-66	postive
CD19	LINC00544	0.452402	2.7146e-61	postive
CXCR3	LINC00544	0.521322	3.59218e-84	postive
TRBV6.6	LINC00544	0.473393	1.02616e-67	postive
TRAV19	LINC00544	0.431238	2.95269e-55	postive
TRBV4.1	LINC00544	0.448371	4.13633e-60	postive
CD3D	LINC00544	0.534657	3.09329e-89	postive
CCL5	LINC00544	0.482249	1.46032e-70	postive
TRAV41	LINC00544	0.470264	9.93753e-67	postive
CCR7	LINC00544	0.472412	2.09597e-67	postive
TNFRSF9	LINC00544	0.402298	1.14575e-47	postive
TRBV20.1	LINC00544	0.488878	9.50376e-73	postive
TRDV1	LINC00544	0.431927	1.90731e-55	postive
TRAV29DV5	LINC00544	0.464478	6.21747e-65	postive
TRBC2	LINC00544	0.524023	3.5277e-85	postive
TRAV8.4	LINC00544	0.463245	1.48657e-64	postive
TRBV12.3	LINC00544	0.462871	1.93384e-64	postive
TRBV4.2	LINC00544	0.455716	2.81458e-62	postive
TRBV10.3	LINC00544	0.464181	7.67348e-65	postive
TRBV28	LINC00544	0.523124	7.65924e-85	postive
IFNG	LINC00544	0.428439	1.72615e-54	postive
CD74	LINC00544	0.463397	1.33484e-64	postive
TRBV13	LINC00544	0.421827	1.04747e-52	postive
TRAV26.1	LINC00544	0.462247	3.00058e-64	postive
TRAV39	LINC00544	0.441322	4.43948e-58	postive
TRBV5.4	LINC00544	0.475157	2.82361e-68	postive
IL2RG	LINC00544	0.503737	7.92951e-78	postive
HLA.DQB1	LINC00544	0.442483	2.07021e-58	postive
TRAV5	LINC00544	0.459874	1.58058e-63	postive
CD8A	LINC00544	0.499395	2.56608e-76	postive
TRAV36DV7	LINC00544	0.461185	6.32072e-64	postive
CD3E	LINC00544	0.521692	2.61735e-84	postive
ZAP70	LINC00544	0.508452	1.71652e-79	postive
TRAV3	LINC00544	0.46957	1.63838e-66	postive
TRAV38.1	LINC00544	0.409293	1.96102e-49	postive
TRBV5.6	LINC00544	0.517578	8.65436e-83	postive
TRBV6.5	LINC00544	0.472248	2.36077e-67	postive
HLA.DPB1	LINC00544	0.498866	3.90653e-76	postive
TRAV13.2	LINC00544	0.44209	2.68223e-58	postive
ITGAL	LINC00544	0.445975	2.05229e-59	postive
TRAV8.1	LINC00544	0.458482	4.16301e-63	postive
TRBV7.9	LINC00544	0.489888	4.37224e-73	postive
CD48	LINC00544	0.508466	1.69581e-79	postive
TRBV2	LINC00544	0.482375	1.32773e-70	postive
TRBV30	LINC00544	0.423313	4.19637e-53	postive
CXCR6	LINC00544	0.470289	9.75999e-67	postive
TRAV23DV6	LINC00544	0.460955	7.42528e-64	postive
TRAV17	LINC00544	0.461057	6.91531e-64	postive
TRBV24.1	LINC00544	0.451453	5.17433e-61	postive
TRBV14	LINC00544	0.449817	1.56367e-60	postive
TRBJ2.7	LINC00544	0.468942	2.5747e-66	postive
TRAV9.2	LINC00544	0.461129	6.57673e-64	postive
TRBV15	LINC00544	0.454117	8.42954e-62	postive
LTA	LINC00544	0.458637	3.73747e-63	postive
TRAV4	LINC00544	0.489943	4.19047e-73	postive
TRAV8.3	LINC00544	0.473744	7.93966e-68	postive
HCST	LINC00544	0.442518	2.02388e-58	postive
XCL2	LINC00544	0.429283	1.01511e-54	postive
CD247	LINC00544	0.503714	8.07434e-78	postive
TRAC	LINC00544	0.510341	3.6327e-80	postive
TRAV21	LINC00544	0.434159	4.59538e-56	postive
TRAV22	LINC00544	0.425518	1.07083e-53	postive
IL7R	LINC00544	0.429313	9.96493e-55	postive
PTH1R	H19	0.416119	3.36942e-51	postive
IGF2	H19	0.545241	2.02186e-93	postive
CLEC11A	H19	0.407452	5.77289e-49	postive
UBR1	CCDC39	0.449427	2.03344e-60	postive
PSMC3	CCDC39	-0.411729	4.6482e-50	negative
MIF	CCDC39	-0.413093	2.06557e-50	negative
AHNAK	CCDC39	0.400045	4.15951e-47	postive
NEDD4	CCDC39	0.415413	5.15199e-51	postive
MASP2	CCDC39	0.519323	1.97395e-83	postive
NFAT5	CCDC39	0.469062	2.36253e-66	postive
NPR1	LINC01558	0.40447	3.27342e-48	postive
BMP6	LINC01558	0.417472	1.48867e-51	postive
TINAGL1	LINC01558	0.41543	5.09983e-51	postive
BMP2	MAPK4	0.458725	3.51664e-63	postive
IL1RL2	MAPK4	0.461883	3.87635e-64	postive
SEMA3F	MAPK4	-0.429761	7.51525e-55	negative
VAV3	MAPK4	-0.454647	5.86223e-62	negative
PAK3	MAPK4	0.49595	3.90728e-75	postive
PRKCA	MAPK4	0.420821	1.94068e-52	postive
TINAGL1	MAPK4	0.514696	9.7567e-82	postive
TNFRSF21	MAPK4	0.429772	7.45916e-55	postive
PTGFR	MAPK4	0.417861	1.17619e-51	postive
PPARA	MAPK4	0.505514	1.88226e-78	postive
ANGPT1	LINC00467	-0.416969	2.01787e-51	negative
BMP6	LINC00467	-0.404252	3.71347e-48	negative
BMP2	LINC00467	-0.430645	4.29881e-55	negative
PLTP	LINC00467	-0.415067	6.34123e-51	negative
NENF	LINC00467	0.411466	5.43137e-50	postive
PAK3	LINC00467	-0.496334	2.89018e-75	negative
PRKCA	LINC00467	-0.469672	1.52308e-66	negative
PTGFR	LINC00467	-0.433268	8.12392e-56	negative
PTGER4	LINC00467	-0.419361	4.73158e-52	negative
PPARA	LINC00467	-0.406798	8.46145e-49	negative
IKBKE	C1orf147	0.539686	3.31513e-91	postive
RFX5	C1orf147	0.410725	8.42492e-50	postive
LCN12	ZFHX2-AS1	0.422617	6.44236e-53	postive
SEMA3F	LINC01116	0.400513	3.18474e-47	postive
PPARA	LINC01116	-0.423087	4.82366e-53	negative
VAV3	LINC01600	-0.401505	1.80598e-47	negative
TNFRSF14	SNHG16	-0.408916	2.44744e-49	negative
CMA1	MIR202HG	0.465421	3.18494e-65	postive
AVPR2	MIR202HG	0.40683	8.30359e-49	postive
LTBP4	MIR202HG	0.416853	2.16487e-51	postive
PDGFD	GRIK1-AS1	0.405619	1.68107e-48	postive
ANGPTL7	GRIK1-AS1	0.428396	1.77362e-54	postive
BIRC5	GRIK1-AS1	-0.474994	3.18148e-68	negative
SEMA6D	GRIK1-AS1	0.414831	7.30512e-51	postive
CRIM1	GRIK1-AS1	0.412836	2.40651e-50	postive
CX3CR1	GRIK1-AS1	0.431316	2.81022e-55	postive
FGF6	MIR1-1HG	0.512786	4.80004e-81	postive
DES	MIR1-1HG-AS1	0.44033	8.49726e-58	postive
SEMA3D	MIR31HG	0.407387	5.99927e-49	postive
NR1D2	MIR4435-2HG	-0.407839	4.60489e-49	negative
SCT	MIR4435-2HG	0.516493	2.16143e-82	postive
MASP2	MIR4435-2HG	-0.463302	1.42723e-64	negative
NFAT5	MIR4435-2HG	-0.415814	4.04743e-51	negative
IFNK	SHANK2-AS3	0.522187	1.7126e-84	postive
ANGPT1	SNHG11	-0.440966	5.60612e-58	negative
PIK3CA	SNHG11	-0.451004	7.01327e-61	negative
RFXANK	SNHG11	0.424778	1.69556e-53	postive
TLR4	SNHG11	-0.444727	4.70217e-59	negative
TGFBR2	SNHG11	-0.414243	1.03914e-50	negative
AVPR1A	SNHG11	-0.40962	1.61737e-49	negative
NR2F6	SNHG11	0.439314	1.64864e-57	postive
NRP1	SNHG11	-0.447432	7.76088e-60	negative
OGFR	SNHG11	0.401818	1.50876e-47	postive
IGF2R	SNHG11	-0.419174	5.29996e-52	negative
RABEP2	SNHG11	0.512495	6.10986e-81	postive
PPP4C	SNHG11	0.41034	1.05797e-49	postive
SOS1	SNHG11	-0.477829	3.93989e-69	negative
PAK3	SNHG11	-0.42741	3.29062e-54	negative
SEMA3D	SNHG11	-0.41401	1.1948e-50	negative
PRKCA	SNHG11	-0.47962	1.04251e-69	negative
CBL	SNHG11	-0.493516	2.62829e-74	negative
PPARA	SNHG11	-0.481159	3.30602e-70	negative
NFATC3	SNHG11	-0.456116	2.13695e-62	negative
NFAT5	SNHG11	-0.474153	5.89034e-68	negative
TLR1	SNHG11	-0.458432	4.3093e-63	negative
PSME2	TPT1-AS1	-0.444474	5.56128e-59	negative
TNFRSF10D	TPT1-AS1	0.414439	9.24e-51	postive
PSME1	TPT1-AS1	-0.47439	4.95403e-68	negative
ANGPTL7	TPT1-AS1	0.512094	8.52202e-81	postive
BIRC5	TPT1-AS1	-0.406368	1.08704e-48	negative
GPR17	TPT1-AS1	0.423664	3.3788e-53	postive
ROBO3	TPT1-AS1	0.418738	6.90782e-52	postive
LALBA	TPT1-AS1	0.402044	1.32537e-47	postive
PSMC4	TPT1-AS1	-0.408914	2.45045e-49	negative
PPP4C	TPT1-AS1	-0.418732	6.9367e-52	negative
PAK3	TPT1-AS1	0.46839	3.82749e-66	postive
ISG15	TPT1-AS1	-0.409916	1.3581e-49	negative
PDIA3	TPT1-AS1	-0.412464	3.00377e-50	negative
LEPR	ACTA2-AS1	0.499134	3.15778e-76	postive
PDGFD	ACTA2-AS1	0.514239	1.42998e-81	postive
ANGPTL2	ACTA2-AS1	0.48048	5.49114e-70	postive
ADCYAP1R1	ACTA2-AS1	0.527319	2.02027e-86	postive
NPR1	ACTA2-AS1	0.473733	8.00534e-68	postive
VEGFD	ACTA2-AS1	0.552421	2.40297e-96	postive
VIP	ACTA2-AS1	0.424865	1.60614e-53	postive
TNFRSF10D	ACTA2-AS1	0.456103	2.15645e-62	postive
ANGPT4	ACTA2-AS1	0.534495	3.57332e-89	postive
HGF	ACTA2-AS1	0.443068	1.40892e-58	postive
FGF7	ACTA2-AS1	0.528639	6.36731e-87	postive
TGFBR2	ACTA2-AS1	0.487648	2.43944e-72	postive
MASP1	ACTA2-AS1	0.439367	1.59273e-57	postive
SSTR1	ACTA2-AS1	0.435732	1.67502e-56	postive
NOV	ACTA2-AS1	0.433825	5.69075e-56	postive
ANGPTL7	ACTA2-AS1	0.610477	7.58504e-123	postive
PTH1R	ACTA2-AS1	0.555808	9.45646e-98	postive
CCL16	ACTA2-AS1	0.520303	8.57436e-84	postive
BIRC5	ACTA2-AS1	-0.516142	2.9029e-82	negative
KL	ACTA2-AS1	0.440331	8.49037e-58	postive
GPR17	ACTA2-AS1	0.568902	2.45705e-103	postive
SEMA6D	ACTA2-AS1	0.492423	6.14934e-74	postive
CMA1	ACTA2-AS1	0.445665	2.5235e-59	postive
EDNRB	ACTA2-AS1	0.410791	8.10466e-50	postive
ANGPTL1	ACTA2-AS1	0.563283	6.57642e-101	postive
OGN	ACTA2-AS1	0.563478	5.42598e-101	postive
CXCL12	ACTA2-AS1	0.538032	1.486e-90	postive
PPARG	ACTA2-AS1	0.412158	3.60204e-50	postive
FABP4	ACTA2-AS1	0.437901	4.1283e-57	postive
CCL14	ACTA2-AS1	0.558733	5.61883e-99	postive
FGF2	ACTA2-AS1	0.457941	6.05851e-63	postive
LRP1	ACTA2-AS1	0.479019	1.63019e-69	postive
GDF10	ACTA2-AS1	0.495836	4.27395e-75	postive
ROBO3	ACTA2-AS1	0.558277	8.74272e-99	postive
GREM2	ACTA2-AS1	0.592062	7.45943e-114	postive
PDGFRA	ACTA2-AS1	0.5137	2.24274e-81	postive
PLXNA4	ACTA2-AS1	0.40966	1.57993e-49	postive
LEP	ACTA2-AS1	0.426698	5.13294e-54	postive
PENK	ACTA2-AS1	0.432091	1.71818e-55	postive
PDGFA	ACTA2-AS1	0.497215	1.4426e-75	postive
ADRB2	ACTA2-AS1	0.436761	8.62706e-57	postive
SLIT2	ACTA2-AS1	0.461869	3.91353e-64	postive
S1PR1	ACTA2-AS1	0.445832	2.25686e-59	postive
FGF14	ACTA2-AS1	0.441647	3.58757e-58	postive
PSMC4	ACTA2-AS1	-0.437825	4.33617e-57	negative
IGF2	ACTA2-AS1	0.493018	3.87407e-74	postive
NR4A1	ACTA2-AS1	0.417311	1.64143e-51	postive
CYR61	ACTA2-AS1	0.618357	7.04558e-127	postive
NR2F1	ACTA2-AS1	0.508848	1.23982e-79	postive
OXTR	ACTA2-AS1	0.579255	6.20696e-108	postive
AVPR2	ACTA2-AS1	0.470105	1.11462e-66	postive
PAK3	ACTA2-AS1	0.514119	1.58033e-81	postive
IGF1	ACTA2-AS1	0.498166	6.80316e-76	postive
HDGF	ACTA2-AS1	-0.41274	2.5488e-50	negative
SEMA3D	ACTA2-AS1	0.502079	3.00952e-77	postive
LTBP2	ACTA2-AS1	0.541558	6.01122e-92	postive
ADIPOQ	ACTA2-AS1	0.405462	1.84138e-48	postive
LTBP4	ACTA2-AS1	0.452598	2.37657e-61	postive
SEMA5A	ACTA2-AS1	0.509083	1.02236e-79	postive
PDGFRL	ACTA2-AS1	0.413622	1.50642e-50	postive
ESM1	C15orf54	0.410349	1.0524e-49	postive
PAK6	C15orf56	0.594017	8.82806e-115	postive
CX3CR1	C20orf197	0.428517	1.64383e-54	postive
C3AR1	C20orf197	0.421146	1.58984e-52	postive
TK2	C5orf64	0.406113	1.26095e-48	postive
PRLH	C9orf106	0.442007	2.8314e-58	postive
NMB	C9orf106	-0.435006	2.67075e-56	negative
SEMA3F	C9orf106	0.519047	2.49473e-83	postive
VAV3	C9orf106	0.494197	1.54388e-74	postive
LCN12	C9orf106	0.442034	2.78254e-58	postive
PGLYRP2	C9orf106	0.409531	1.70482e-49	postive
HLA.DOB	CASC2	-0.409326	1.92276e-49	negative
HLA.F	CASC2	-0.41136	5.7847e-50	negative
SOCS1	CASC2	-0.452317	2.87613e-61	negative
NPR1	DLEU1	-0.407045	7.32622e-49	negative
ACVRL1	DLEU1	-0.440608	7.08528e-58	negative
TIE1	DLEU1	-0.423542	3.64274e-53	negative
LTBP4	DLEU1	-0.413886	1.28627e-50	negative
SEMA3B	EIF3J-DT	0.405628	1.67259e-48	postive
TNFRSF9	EIF3J-DT	-0.437639	4.89238e-57	negative
CXCL10	EIF3J-DT	-0.4186	7.51365e-52	negative
CXCL11	EIF3J-DT	-0.415804	4.07249e-51	negative
ULBP2	EIF3J-DT	-0.416581	2.5511e-51	negative
PLXNA4	FAM87B	0.400848	2.63049e-47	postive
LGMN	LINC00174	-0.410271	1.10169e-49	negative
LCN12	LINC00174	0.407109	7.05765e-49	postive
NPR1	LINC00670	0.404426	3.35853e-48	postive
DES	LINC00670	0.403316	6.37741e-48	postive
VEGFD	LINC01561	-0.408732	2.72665e-49	negative
CCL11	LINC01561	0.492701	4.95557e-74	postive
PROC	LINC01561	0.488111	1.71247e-72	postive
SCT	LINC01561	0.651378	4.26126e-145	postive
ESM1	LINC01561	0.427664	2.80698e-54	postive
CLEC11A	LINC01561	0.562347	1.65018e-100	postive
TGFB1	LINC01561	0.407057	7.27204e-49	postive
LEPR	LMO7DN	0.511746	1.13696e-80	postive
LHCGR	LMO7DN	0.440252	8.94169e-58	postive
PDGFD	LMO7DN	0.440158	9.50483e-58	postive
ACVR1C	LMO7DN	0.466775	1.21549e-65	postive
ANGPTL2	LMO7DN	0.415464	4.99552e-51	postive
ADCYAP1R1	LMO7DN	0.514697	9.75361e-82	postive
NPR1	LMO7DN	0.51822	5.03057e-83	postive
VEGFD	LMO7DN	0.583545	6.9069e-110	postive
VIP	LMO7DN	0.412586	2.79255e-50	postive
TNFRSF10D	LMO7DN	0.421569	1.22677e-52	postive
ANGPT4	LMO7DN	0.500592	9.8864e-77	postive
FGF7	LMO7DN	0.445712	2.44447e-59	postive
TGFBR2	LMO7DN	0.483293	6.65672e-71	postive
MASP1	LMO7DN	0.506566	8.00529e-79	postive
SSTR1	LMO7DN	0.436417	1.07761e-56	postive
BMP6	LMO7DN	0.416625	2.483e-51	postive
ANGPTL7	LMO7DN	0.524895	1.66138e-85	postive
PTH1R	LMO7DN	0.488794	1.0144e-72	postive
CCL16	LMO7DN	0.504106	5.88516e-78	postive
BIRC5	LMO7DN	-0.447987	5.35147e-60	negative
KL	LMO7DN	0.470908	6.23657e-67	postive
GPR17	LMO7DN	0.441632	3.62222e-58	postive
SEMA6D	LMO7DN	0.409833	1.42693e-49	postive
CMA1	LMO7DN	0.467371	7.9386e-66	postive
EDNRB	LMO7DN	0.450497	9.87896e-61	postive
ANGPTL1	LMO7DN	0.526364	4.6412e-86	postive
OGN	LMO7DN	0.478921	1.75321e-69	postive
CXCL12	LMO7DN	0.471176	5.13671e-67	postive
TEK	LMO7DN	0.413564	1.55954e-50	postive
PPARG	LMO7DN	0.461863	3.92974e-64	postive
FABP4	LMO7DN	0.456058	2.22414e-62	postive
BMP2	LMO7DN	0.423402	3.97072e-53	postive
CCL14	LMO7DN	0.528329	8.35421e-87	postive
FGF2	LMO7DN	0.431431	2.61375e-55	postive
ACVRL1	LMO7DN	0.402337	1.12e-47	postive
GDF10	LMO7DN	0.510599	2.93702e-80	postive
IL6	LMO7DN	0.400927	2.51417e-47	postive
ROBO3	LMO7DN	0.480508	5.37872e-70	postive
GREM2	LMO7DN	0.459672	1.81984e-63	postive
FLT4	LMO7DN	0.401827	1.50113e-47	postive
PLXNA4	LMO7DN	0.418346	8.76686e-52	postive
LEP	LMO7DN	0.467152	9.28433e-66	postive
PENK	LMO7DN	0.494316	1.40659e-74	postive
ADRB2	LMO7DN	0.487885	2.03534e-72	postive
SLIT2	LMO7DN	0.422176	8.45005e-53	postive
TIE1	LMO7DN	0.414314	9.95616e-51	postive
S1PR1	LMO7DN	0.482581	1.13785e-70	postive
IGF2	LMO7DN	0.429065	1.16494e-54	postive
NR4A1	LMO7DN	0.403626	5.33308e-48	postive
CYR61	LMO7DN	0.449676	1.71939e-60	postive
OSTN	LMO7DN	0.417874	1.16722e-51	postive
OXTR	LMO7DN	0.449073	2.58087e-60	postive
AVPR2	LMO7DN	0.528118	1.00534e-86	postive
PAK3	LMO7DN	0.444602	5.1089e-59	postive
IGF1	LMO7DN	0.486791	4.69505e-72	postive
SEMA3D	LMO7DN	0.401847	1.4838e-47	postive
IL17D	LMO7DN	0.412318	3.27543e-50	postive
PTGFR	LMO7DN	0.417305	1.64719e-51	postive
ADIPOQ	LMO7DN	0.405314	2.00624e-48	postive
RBP4	LMO7DN	0.457632	7.50314e-63	postive
PTGER4	LMO7DN	0.449828	1.55173e-60	postive
LTBP4	LMO7DN	0.507892	2.71314e-79	postive
ELANE	LMO7DN	0.421975	9.56022e-53	postive
NFKBIE	PIK3CD-AS1	0.407572	5.38354e-49	postive
LTB	PIK3CD-AS1	0.510024	4.71505e-80	postive
IL12B	PIK3CD-AS1	0.436626	9.41739e-57	postive
TYMP	PIK3CD-AS1	0.465162	3.82886e-65	postive
RAC2	PIK3CD-AS1	0.511705	1.17651e-80	postive
TRAV26.2	PIK3CD-AS1	0.457299	9.44537e-63	postive
TRBV5.5	PIK3CD-AS1	0.430032	6.33444e-55	postive
IL18	PIK3CD-AS1	0.460001	1.44636e-63	postive
PDCD1	PIK3CD-AS1	0.510614	2.89997e-80	postive
TRBV10.2	PIK3CD-AS1	0.408399	3.3156e-49	postive
TRBV7.4	PIK3CD-AS1	0.416324	2.97721e-51	postive
TRAV24	PIK3CD-AS1	0.437031	7.24685e-57	postive
IL10	PIK3CD-AS1	0.449503	1.93207e-60	postive
CXCL9	PIK3CD-AS1	0.48187	1.94092e-70	postive
TRBV5.1	PIK3CD-AS1	0.466097	1.96997e-65	postive
TRBJ2.3	PIK3CD-AS1	0.414022	1.18581e-50	postive
TRAV12.3	PIK3CD-AS1	0.492878	4.31905e-74	postive
IL21R	PIK3CD-AS1	0.538733	7.8798e-91	postive
TRBV29.1	PIK3CD-AS1	0.439393	1.56618e-57	postive
TRAV10	PIK3CD-AS1	0.425838	8.77248e-54	postive
TRBV6.1	PIK3CD-AS1	0.475508	2.18185e-68	postive
TRBV3.1	PIK3CD-AS1	0.454572	6.17319e-62	postive
TRBV12.4	PIK3CD-AS1	0.441148	4.97653e-58	postive
TRBV18	PIK3CD-AS1	0.462404	2.68631e-64	postive
CD19	PIK3CD-AS1	0.435848	1.55403e-56	postive
CXCR3	PIK3CD-AS1	0.539278	4.80275e-91	postive
TRBV6.6	PIK3CD-AS1	0.486223	7.23293e-72	postive
TRAV19	PIK3CD-AS1	0.426621	5.38491e-54	postive
TRBV4.1	PIK3CD-AS1	0.44481	4.44987e-59	postive
CD3D	PIK3CD-AS1	0.512347	6.91008e-81	postive
CCL5	PIK3CD-AS1	0.53287	1.52085e-88	postive
TRAV41	PIK3CD-AS1	0.48023	6.61739e-70	postive
CCR7	PIK3CD-AS1	0.467681	6.35836e-66	postive
TAP1	PIK3CD-AS1	0.47392	6.98157e-68	postive
TNFRSF9	PIK3CD-AS1	0.533991	5.60497e-89	postive
TRBV20.1	PIK3CD-AS1	0.494546	1.17555e-74	postive
TRDV1	PIK3CD-AS1	0.462929	1.85756e-64	postive
TRAV29DV5	PIK3CD-AS1	0.461696	4.41792e-64	postive
IGHG3	PIK3CD-AS1	0.401038	2.35978e-47	postive
ISG20	PIK3CD-AS1	0.433776	5.87283e-56	postive
TRBC2	PIK3CD-AS1	0.503262	1.16226e-77	postive
TRAV8.4	PIK3CD-AS1	0.45057	9.40246e-61	postive
HLA.DOB	PIK3CD-AS1	0.420278	2.7035e-52	postive
TRBV12.3	PIK3CD-AS1	0.448101	4.95834e-60	postive
TRBV4.2	PIK3CD-AS1	0.444807	4.45954e-59	postive
TRBV10.3	PIK3CD-AS1	0.464715	5.25798e-65	postive
TRBV28	PIK3CD-AS1	0.516128	2.93703e-82	postive
IFNG	PIK3CD-AS1	0.492911	4.20936e-74	postive
IGHG1	PIK3CD-AS1	0.414931	6.88204e-51	postive
CD74	PIK3CD-AS1	0.501181	6.17748e-77	postive
TRBV13	PIK3CD-AS1	0.408796	2.62647e-49	postive
TRAV26.1	PIK3CD-AS1	0.477348	5.62546e-69	postive
TRAV39	PIK3CD-AS1	0.443822	8.56264e-59	postive
TRBV5.4	PIK3CD-AS1	0.454535	6.32982e-62	postive
IL2RG	PIK3CD-AS1	0.562467	1.46795e-100	postive
HLA.DQB1	PIK3CD-AS1	0.44803	5.20152e-60	postive
TRAV5	PIK3CD-AS1	0.408904	2.46476e-49	postive
CD8A	PIK3CD-AS1	0.434024	5.01029e-56	postive
IL21	PIK3CD-AS1	0.433262	8.15388e-56	postive
CXCL10	PIK3CD-AS1	0.553404	9.42864e-97	postive
HLA.F	PIK3CD-AS1	0.478102	3.22049e-69	postive
SOCS1	PIK3CD-AS1	0.430974	3.49119e-55	postive
TRAV36DV7	PIK3CD-AS1	0.480243	6.5554e-70	postive
CD3E	PIK3CD-AS1	0.497539	1.11736e-75	postive
ZAP70	PIK3CD-AS1	0.487063	3.81562e-72	postive
TRAV3	PIK3CD-AS1	0.448924	2.85322e-60	postive
TRAV38.1	PIK3CD-AS1	0.444223	6.5656e-59	postive
TRBV5.6	PIK3CD-AS1	0.48392	4.14877e-71	postive
GZMB	PIK3CD-AS1	0.525982	6.47326e-86	postive
IRF1	PIK3CD-AS1	0.44318	1.30831e-58	postive
TRBV6.5	PIK3CD-AS1	0.447376	8.06017e-60	postive
CXCL11	PIK3CD-AS1	0.511364	1.55992e-80	postive
HLA.DPB1	PIK3CD-AS1	0.493218	3.31548e-74	postive
TRAV13.2	PIK3CD-AS1	0.422563	6.66206e-53	postive
IL32	PIK3CD-AS1	0.454532	6.34239e-62	postive
ITGAL	PIK3CD-AS1	0.466647	1.33135e-65	postive
TRAV8.1	PIK3CD-AS1	0.428847	1.336e-54	postive
TRBV7.9	PIK3CD-AS1	0.458701	3.57454e-63	postive
CD48	PIK3CD-AS1	0.562139	2.02408e-100	postive
TRBV2	PIK3CD-AS1	0.451636	4.56764e-61	postive
TRBV30	PIK3CD-AS1	0.42657	5.56007e-54	postive
CXCR6	PIK3CD-AS1	0.483379	6.23866e-71	postive
TRAV23DV6	PIK3CD-AS1	0.424341	2.2219e-53	postive
TRAV17	PIK3CD-AS1	0.466353	1.64178e-65	postive
TRBV24.1	PIK3CD-AS1	0.45594	2.41241e-62	postive
TRBV14	PIK3CD-AS1	0.437823	4.34082e-57	postive
TRBJ2.7	PIK3CD-AS1	0.426914	4.48575e-54	postive
TRAV9.2	PIK3CD-AS1	0.473836	7.42791e-68	postive
TRBV15	PIK3CD-AS1	0.452329	2.85318e-61	postive
LTA	PIK3CD-AS1	0.532134	2.92504e-88	postive
TRAV4	PIK3CD-AS1	0.461507	5.0465e-64	postive
TRAV8.3	PIK3CD-AS1	0.436099	1.32206e-56	postive
HCST	PIK3CD-AS1	0.519877	1.23214e-83	postive
XCL2	PIK3CD-AS1	0.4397	1.28229e-57	postive
CD247	PIK3CD-AS1	0.502059	3.05651e-77	postive
TRAC	PIK3CD-AS1	0.515832	3.76634e-82	postive
TRAV21	PIK3CD-AS1	0.468382	3.84829e-66	postive
C3AR1	PIK3CD-AS1	0.463897	9.37774e-65	postive
TRAV22	PIK3CD-AS1	0.463879	9.49993e-65	postive
LEPR	TYMSOS	-0.514085	1.6267e-81	negative
LHCGR	TYMSOS	-0.445906	2.14868e-59	negative
PDGFD	TYMSOS	-0.485267	1.49599e-71	negative
ACVR1C	TYMSOS	-0.447652	6.69885e-60	negative
ADCYAP1R1	TYMSOS	-0.458604	3.82513e-63	negative
VEGFD	TYMSOS	-0.417546	1.42334e-51	negative
RFXANK	TYMSOS	0.414818	7.3616e-51	postive
ANGPT4	TYMSOS	-0.496009	3.73247e-75	negative
HGF	TYMSOS	-0.49113	1.67583e-73	negative
FGF7	TYMSOS	-0.400221	3.76259e-47	negative
TGFBR2	TYMSOS	-0.492189	7.37753e-74	negative
MASP1	TYMSOS	-0.422102	8.84506e-53	negative
SSTR1	TYMSOS	-0.438473	2.8475e-57	negative
ANGPTL7	TYMSOS	-0.441134	5.02009e-58	negative
NR2F6	TYMSOS	0.441353	4.35069e-58	postive
CCL16	TYMSOS	-0.443869	8.30234e-59	negative
BIRC5	TYMSOS	0.66327	3.12862e-152	postive
KL	TYMSOS	-0.469839	1.35007e-66	negative
GPR17	TYMSOS	-0.492584	5.42823e-74	negative
SEMA6D	TYMSOS	-0.426823	4.74822e-54	negative
CMA1	TYMSOS	-0.436343	1.13039e-56	negative
RAC3	TYMSOS	0.477335	5.68047e-69	postive
EDNRB	TYMSOS	-0.41027	1.10267e-49	negative
ANGPTL1	TYMSOS	-0.544027	6.2119e-93	negative
OGN	TYMSOS	-0.513973	1.78535e-81	negative
CXCL12	TYMSOS	-0.44144	4.10948e-58	negative
TEK	TYMSOS	-0.448811	3.07774e-60	negative
CCL14	TYMSOS	-0.457245	9.8051e-63	negative
LRP1	TYMSOS	-0.495327	6.37281e-75	negative
GDF10	TYMSOS	-0.432073	1.73856e-55	negative
MYDGF	TYMSOS	0.436908	7.84596e-57	postive
CALR	TYMSOS	0.428659	1.50348e-54	postive
GREM2	TYMSOS	-0.433181	8.58366e-56	negative
PLXNA4	TYMSOS	-0.402347	1.11362e-47	negative
ADRB2	TYMSOS	-0.450105	1.288e-60	negative
SLIT2	TYMSOS	-0.470247	1.00591e-66	negative
S1PR1	TYMSOS	-0.426992	4.27175e-54	negative
PSMC3	TYMSOS	0.435806	1.59692e-56	postive
ADM2	TYMSOS	0.402237	1.18613e-47	postive
PSMC4	TYMSOS	0.46823	4.29257e-66	postive
CRIM1	TYMSOS	-0.411732	4.63935e-50	negative
IGF2	TYMSOS	-0.432535	1.29619e-55	negative
PPP4C	TYMSOS	0.445692	2.47814e-59	postive
MANF	TYMSOS	0.481266	3.05179e-70	postive
MIF	TYMSOS	0.466368	1.62372e-65	postive
AVPR2	TYMSOS	-0.400777	2.73948e-47	negative
IGF1	TYMSOS	-0.479972	8.02112e-70	negative
AHNAK	TYMSOS	-0.458158	5.21274e-63	negative
HDGF	TYMSOS	0.481105	3.44126e-70	postive
SEM1	TYMSOS	0.493612	2.43762e-74	postive
SEMA3D	TYMSOS	-0.443142	1.34112e-58	negative
LTBP2	TYMSOS	-0.411494	5.34187e-50	negative
CX3CR1	TYMSOS	-0.406008	1.34052e-48	negative
ADIPOQ	TYMSOS	-0.414155	1.09524e-50	negative
PSMD4	TYMSOS	0.434115	4.72773e-56	postive
MASP2	TYMSOS	-0.424331	2.23607e-53	negative
SEMA5A	TYMSOS	-0.401787	1.53602e-47	negative
LTB	C9orf139	0.49552	5.47748e-75	postive
TYMP	C9orf139	0.448349	4.19746e-60	postive
RAC2	C9orf139	0.433091	9.09448e-56	postive
PTPN6	C9orf139	0.456469	1.67515e-62	postive
TNFRSF14	C9orf139	0.482544	1.16983e-70	postive
PDCD1	C9orf139	0.453506	1.27943e-61	postive
IL21R	C9orf139	0.415273	5.6039e-51	postive
CXCR3	C9orf139	0.436303	1.15952e-56	postive
CD74	C9orf139	0.45717	1.03258e-62	postive
IL2RG	C9orf139	0.401857	1.47569e-47	postive
HLA.F	C9orf139	0.419973	3.25756e-52	postive
ZAP70	C9orf139	0.499618	2.14954e-76	postive
HLA.DPB1	C9orf139	0.461941	3.72123e-64	postive
ANGPTL6	C9orf139	0.418082	1.02896e-51	postive
TRBJ2.7	C9orf139	0.408108	3.93278e-49	postive
LTA	C9orf139	0.429978	6.55194e-55	postive
HCST	C9orf139	0.495459	5.749e-75	postive
LEPR	CELF2-AS1	0.434774	3.09834e-56	postive
ANGPT1	CELF2-AS1	0.420099	3.0172e-52	postive
ACVR1C	CELF2-AS1	0.423271	4.30565e-53	postive
CD209	CELF2-AS1	0.426021	7.83071e-54	postive
PIK3CA	CELF2-AS1	0.429497	8.87492e-55	postive
RFXANK	CELF2-AS1	-0.436317	1.14897e-56	negative
TLR4	CELF2-AS1	0.520618	6.55511e-84	postive
HGF	CELF2-AS1	0.420066	3.07704e-52	postive
FGF7	CELF2-AS1	0.425478	1.09759e-53	postive
TGFBR2	CELF2-AS1	0.479228	1.3956e-69	postive
NR2F6	CELF2-AS1	-0.452399	2.72124e-61	negative
NRP1	CELF2-AS1	0.412692	2.62327e-50	postive
GPR17	CELF2-AS1	0.431359	2.73576e-55	postive
ANGPTL1	CELF2-AS1	0.414678	8.0057e-51	postive
HRAS	CELF2-AS1	-0.422095	8.8837e-53	negative
LRP1	CELF2-AS1	0.437347	5.90718e-57	postive
SEMA3A	CELF2-AS1	0.428309	1.8727e-54	postive
PDGFRA	CELF2-AS1	0.429093	1.14422e-54	postive
PLXNA4	CELF2-AS1	0.424471	2.05022e-53	postive
PIK3R2	CELF2-AS1	-0.414157	1.09392e-50	negative
NR3C1	CELF2-AS1	0.463051	1.70457e-64	postive
SLIT2	CELF2-AS1	0.444481	5.53461e-59	postive
UTS2B	CELF2-AS1	0.440202	9.23759e-58	postive
PPP4C	CELF2-AS1	-0.455785	2.68353e-62	negative
SOS1	CELF2-AS1	0.481601	2.37338e-70	postive
NENF	CELF2-AS1	-0.443844	8.43812e-59	negative
MIF	CELF2-AS1	-0.46491	4.57896e-65	negative
AKT3	CELF2-AS1	0.414672	8.0378e-51	postive
PAK3	CELF2-AS1	0.441891	3.05571e-58	postive
PRKCA	CELF2-AS1	0.489467	6.04792e-73	postive
CBL	CELF2-AS1	0.478114	3.19153e-69	postive
PTGFR	CELF2-AS1	0.431468	2.55176e-55	postive
IL6R	CELF2-AS1	0.405762	1.54721e-48	postive
PTGER4	CELF2-AS1	0.487371	3.014e-72	postive
MASP2	CELF2-AS1	0.403058	7.39933e-48	postive
ESR2	CELF2-AS1	0.459868	1.58683e-63	postive
PPARA	CELF2-AS1	0.470129	1.0948e-66	postive
NFATC3	CELF2-AS1	0.423711	3.28133e-53	postive
NFAT5	CELF2-AS1	0.563907	3.55337e-101	postive
IL7R	CELF2-AS1	0.442272	2.37935e-58	postive
TLR1	CELF2-AS1	0.48944	6.17063e-73	postive
IFNK	COL18A1-AS1	0.507886	2.72658e-79	postive
IFNK	HECW1-IT1	0.517383	1.0208e-82	postive
AMELX	HECW1-IT1	0.405251	2.08176e-48	postive
CALCB	LINC00518	0.400231	3.74205e-47	postive
LEPR	PRR26	0.405749	1.55907e-48	postive
PSME2	PRR26	-0.418243	9.32951e-52	negative
LHCGR	PRR26	0.48573	1.05274e-71	postive
VEGFD	PRR26	0.400696	2.86846e-47	postive
SERPIND1	PRR26	0.414426	9.31144e-51	postive
RFXANK	PRR26	-0.416601	2.51904e-51	negative
PSME1	PRR26	-0.427088	4.0234e-54	negative
ANGPTL7	PRR26	0.429689	7.8598e-55	postive
NR2F6	PRR26	-0.421663	1.15813e-52	negative
IFNK	PRR26	0.487098	3.71438e-72	postive
GPR17	PRR26	0.419248	5.06567e-52	postive
ANGPTL1	PRR26	0.461318	5.75752e-64	postive
MYDGF	PRR26	-0.410223	1.1332e-49	negative
PSMC4	PRR26	-0.420607	2.21206e-52	negative
PPP4C	PRR26	-0.472342	2.20497e-67	negative
MANF	PRR26	-0.404992	2.41886e-48	negative
MIF	PRR26	-0.467184	9.07577e-66	negative
PAK4	PRR26	-0.454746	5.47829e-62	negative
ESR2	PRR26	0.408616	2.91903e-49	postive
HGF	SREBF2-AS1	-0.412599	2.77105e-50	negative
OGN	SREBF2-AS1	-0.42033	2.62014e-52	negative
TEK	SREBF2-AS1	-0.409524	1.71157e-49	negative
LRP1	SREBF2-AS1	-0.441514	3.91382e-58	negative
SLIT2	SREBF2-AS1	-0.414965	6.74333e-51	negative
ADM2	SREBF2-AS1	0.415247	5.69334e-51	postive
DEFB132	SREBF2-AS1	-0.405358	1.95607e-48	negative
AHNAK	SREBF2-AS1	-0.429958	6.63599e-55	negative
PDGFRB	SREBF2-AS1	-0.418828	6.54264e-52	negative
PSME1	TP53TG1	0.40489	2.56686e-48	postive
RABEP2	TP53TG1	0.410531	9.45118e-50	postive
PPP4C	TP53TG1	0.402321	1.13061e-47	postive
SOS1	TP53TG1	-0.425922	8.32952e-54	negative
NENF	TP53TG1	0.445868	2.20408e-59	postive
CBL	TP53TG1	-0.422249	8.08076e-53	negative
PPARA	TP53TG1	-0.489433	6.20394e-73	negative
NFAT5	TP53TG1	-0.416504	2.67186e-51	negative
LEPR	WDFY3-AS2	0.465962	2.16797e-65	postive
ACKR3	WDFY3-AS2	0.420921	1.82489e-52	postive
GHR	WDFY3-AS2	0.501552	4.59111e-77	postive
NFKBIE	WDFY3-AS2	-0.458815	3.30231e-63	negative
PDGFD	WDFY3-AS2	0.535434	1.54276e-89	postive
LTB	WDFY3-AS2	-0.417783	1.23328e-51	negative
ADCYAP1R1	WDFY3-AS2	0.403259	6.58786e-48	postive
TYMP	WDFY3-AS2	-0.418989	5.93155e-52	negative
RELB	WDFY3-AS2	-0.439467	1.49215e-57	negative
ANGPT4	WDFY3-AS2	0.410679	8.65827e-50	postive
TGFBR2	WDFY3-AS2	0.405507	1.79368e-48	postive
BIRC5	WDFY3-AS2	-0.464509	6.08559e-65	negative
KL	WDFY3-AS2	0.441738	3.37811e-58	postive
SEMA6D	WDFY3-AS2	0.458492	4.13504e-63	postive
EDNRB	WDFY3-AS2	0.450303	1.1263e-60	postive
ANGPTL1	WDFY3-AS2	0.409184	2.09069e-49	postive
OGN	WDFY3-AS2	0.441632	3.6228e-58	postive
TEK	WDFY3-AS2	0.433054	9.30883e-56	postive
PGRMC2	WDFY3-AS2	0.443351	1.16848e-58	postive
IKBKE	WDFY3-AS2	-0.459188	2.54923e-63	negative
NR3C1	WDFY3-AS2	0.449016	2.68244e-60	postive
TK2	WDFY3-AS2	0.442739	1.74912e-58	postive
CSK	WDFY3-AS2	-0.417925	1.13136e-51	negative
UBR1	WDFY3-AS2	0.458059	5.58352e-63	postive
CRIM1	WDFY3-AS2	0.400844	2.63654e-47	postive
DEFB132	WDFY3-AS2	0.502443	2.24673e-77	postive
CXCL10	WDFY3-AS2	-0.412041	3.86234e-50	negative
NR5A2	WDFY3-AS2	0.409617	1.62074e-49	postive
AHNAK	WDFY3-AS2	0.535515	1.43387e-89	postive
HDGF	WDFY3-AS2	-0.426429	6.07262e-54	negative
C8G	WDFY3-AS2	-0.422668	6.24246e-53	negative
NEDD4	WDFY3-AS2	0.430058	6.23e-55	postive
SEMA5A	WDFY3-AS2	0.400337	3.52135e-47	postive
CETP	C22orf34	0.431806	2.05942e-55	postive
ACVRL1	C22orf34	0.460638	9.2727e-64	postive
TIE1	C22orf34	0.43605	1.36511e-56	postive
HLA.DPB1	C22orf34	0.409113	2.17937e-49	postive
HCST	C22orf34	0.409064	2.24343e-49	postive
LEPR	GOLGA8M	0.502716	1.80363e-77	postive
GLP2R	GOLGA8M	0.472346	2.1987e-67	postive
FABP9	GOLGA8M	0.420511	2.34463e-52	postive
GHR	GOLGA8M	0.407037	7.35894e-49	postive
LHCGR	GOLGA8M	0.484824	2.09358e-71	postive
ANGPT1	GOLGA8M	0.433177	8.60546e-56	postive
PDGFD	GOLGA8M	0.433509	6.96486e-56	postive
ACVR1C	GOLGA8M	0.566185	3.71618e-102	postive
ADCYAP1R1	GOLGA8M	0.458132	5.30661e-63	postive
NPR1	GOLGA8M	0.564411	2.15886e-101	postive
VEGFD	GOLGA8M	0.502507	2.13413e-77	postive
VIP	GOLGA8M	0.422334	7.66769e-53	postive
TLR4	GOLGA8M	0.400223	3.75724e-47	postive
ANGPT4	GOLGA8M	0.525571	9.24712e-86	postive
TGFBR2	GOLGA8M	0.499967	1.6282e-76	postive
ACO1	GOLGA8M	0.486212	7.29793e-72	postive
MASP1	GOLGA8M	0.412245	3.42115e-50	postive
SSTR1	GOLGA8M	0.408552	3.03089e-49	postive
BMP6	GOLGA8M	0.418031	1.0613e-51	postive
PTH1R	GOLGA8M	0.4015	1.81063e-47	postive
GNAI1	GOLGA8M	0.415264	5.63511e-51	postive
CCL16	GOLGA8M	0.447507	7.38071e-60	postive
BIRC5	GOLGA8M	-0.466052	2.03412e-65	negative
KL	GOLGA8M	0.478359	2.66134e-69	postive
GPR17	GOLGA8M	0.479221	1.40318e-69	postive
CMA1	GOLGA8M	0.40277	8.7324e-48	postive
EDNRB	GOLGA8M	0.479247	1.37651e-69	postive
ANGPTL1	GOLGA8M	0.45285	2.00191e-61	postive
SCTR	GOLGA8M	0.490481	2.76736e-73	postive
CXCL12	GOLGA8M	0.401769	1.55245e-47	postive
TEK	GOLGA8M	0.491192	1.59723e-73	postive
PPARG	GOLGA8M	0.495616	5.08001e-75	postive
FABP4	GOLGA8M	0.468387	3.83484e-66	postive
CAT	GOLGA8M	0.467801	5.83586e-66	postive
CCL14	GOLGA8M	0.480754	4.47602e-70	postive
FGF2	GOLGA8M	0.462143	3.22864e-64	postive
LRP1	GOLGA8M	0.444429	5.72899e-59	postive
GDF10	GOLGA8M	0.426828	4.73387e-54	postive
KDR	GOLGA8M	0.403087	7.27387e-48	postive
PLXNA4	GOLGA8M	0.523415	5.96048e-85	postive
LEP	GOLGA8M	0.505626	1.71937e-78	postive
ADRB2	GOLGA8M	0.460524	1.00419e-63	postive
NR3C1	GOLGA8M	0.444187	6.72567e-59	postive
TK2	GOLGA8M	0.454309	7.38825e-62	postive
TIE1	GOLGA8M	0.410873	7.71885e-50	postive
S1PR1	GOLGA8M	0.493434	2.80118e-74	postive
DEFB132	GOLGA8M	0.433118	8.93718e-56	postive
AVPR2	GOLGA8M	0.446215	1.7492e-59	postive
NR5A2	GOLGA8M	0.429701	7.80373e-55	postive
IGF1	GOLGA8M	0.458927	3.05657e-63	postive
AHNAK	GOLGA8M	0.410824	7.94523e-50	postive
ANGPTL5	GOLGA8M	0.479726	9.63658e-70	postive
ADIPOQ	GOLGA8M	0.460967	7.36369e-64	postive
RBP4	GOLGA8M	0.47205	2.72734e-67	postive
LTBP4	GOLGA8M	0.453895	9.8119e-62	postive
ESR2	GOLGA8M	0.419317	4.85939e-52	postive
LTB	LINC00158	0.473196	1.18458e-67	postive
IL12B	LINC00158	0.466289	1.71795e-65	postive
TRAV26.2	LINC00158	0.441104	5.12277e-58	postive
TRBV5.5	LINC00158	0.441792	3.26168e-58	postive
PDCD1	LINC00158	0.516177	2.818e-82	postive
TRBV10.2	LINC00158	0.411902	4.19532e-50	postive
TRBV7.4	LINC00158	0.420066	3.07811e-52	postive
CD79A	LINC00158	0.421812	1.05699e-52	postive
TRAV24	LINC00158	0.449145	2.45987e-60	postive
CXCL9	LINC00158	0.486478	5.96036e-72	postive
TRBV5.1	LINC00158	0.471511	4.03006e-67	postive
TRBJ2.3	LINC00158	0.423431	3.90099e-53	postive
TRAV12.3	LINC00158	0.461661	4.52918e-64	postive
IL21R	LINC00158	0.459093	2.72259e-63	postive
TRBV29.1	LINC00158	0.423133	4.68716e-53	postive
TRAV10	LINC00158	0.450556	9.49763e-61	postive
CCL25	LINC00158	0.412367	3.18291e-50	postive
TRBV6.1	LINC00158	0.469421	1.82455e-66	postive
TRBV3.1	LINC00158	0.450394	1.05932e-60	postive
TRBV12.4	LINC00158	0.451103	6.55793e-61	postive
TRBV18	LINC00158	0.458093	5.45351e-63	postive
CD19	LINC00158	0.461368	5.55976e-64	postive
CXCR3	LINC00158	0.49586	4.19521e-75	postive
TRBV6.6	LINC00158	0.461215	6.19055e-64	postive
TRAV19	LINC00158	0.422944	5.26876e-53	postive
TRBV4.1	LINC00158	0.433178	8.60202e-56	postive
CD3D	LINC00158	0.497862	8.65372e-76	postive
CCL5	LINC00158	0.51408	1.63276e-81	postive
TRAV41	LINC00158	0.461474	5.16275e-64	postive
CCR7	LINC00158	0.471665	3.60482e-67	postive
TAP1	LINC00158	0.434588	3.49182e-56	postive
TNFRSF9	LINC00158	0.460902	7.70801e-64	postive
TRBV20.1	LINC00158	0.467127	9.44817e-66	postive
TRDV1	LINC00158	0.449409	2.05826e-60	postive
TRAV29DV5	LINC00158	0.458963	2.9808e-63	postive
TNFRSF13C	LINC00158	0.417564	1.40791e-51	postive
IGHG3	LINC00158	0.413695	1.44227e-50	postive
TRBC2	LINC00158	0.49288	4.31133e-74	postive
TRAV8.4	LINC00158	0.441831	3.17887e-58	postive
HLA.DOB	LINC00158	0.451566	4.79257e-61	postive
TRBV12.3	LINC00158	0.456114	2.13967e-62	postive
TRBV4.2	LINC00158	0.441998	2.8482e-58	postive
TRBV10.3	LINC00158	0.474237	5.53883e-68	postive
TRBV28	LINC00158	0.493066	3.73164e-74	postive
IFNG	LINC00158	0.533391	9.5715e-89	postive
IGHG1	LINC00158	0.417284	1.66795e-51	postive
TRBV13	LINC00158	0.420358	2.57579e-52	postive
TRAV26.1	LINC00158	0.448101	4.95891e-60	postive
TRAV39	LINC00158	0.436857	8.10904e-57	postive
TRBV5.4	LINC00158	0.453512	1.27444e-61	postive
IL2RG	LINC00158	0.517708	7.75735e-83	postive
TRAV5	LINC00158	0.440078	1.00147e-57	postive
CD8A	LINC00158	0.48523	1.53843e-71	postive
IL21	LINC00158	0.524197	3.03553e-85	postive
CXCL10	LINC00158	0.472751	1.63761e-67	postive
HLA.F	LINC00158	0.425108	1.38161e-53	postive
SOCS1	LINC00158	0.410495	9.64998e-50	postive
TRAV36DV7	LINC00158	0.474602	4.23951e-68	postive
CD3E	LINC00158	0.477621	4.59703e-69	postive
ZAP70	LINC00158	0.485795	1.00181e-71	postive
TRAV3	LINC00158	0.447343	8.23981e-60	postive
TRAV38.1	LINC00158	0.417304	1.6481e-51	postive
TRBV5.6	LINC00158	0.468126	4.62565e-66	postive
GZMB	LINC00158	0.54484	2.92971e-93	postive
TRBV6.5	LINC00158	0.472496	1.97196e-67	postive
CXCL11	LINC00158	0.459665	1.82851e-63	postive
TRAV8.1	LINC00158	0.445043	3.81393e-59	postive
TRBV7.9	LINC00158	0.463455	1.28129e-64	postive
CD48	LINC00158	0.470154	1.07531e-66	postive
TRBV2	LINC00158	0.452577	2.41027e-61	postive
TRBV30	LINC00158	0.424681	1.79979e-53	postive
CXCR6	LINC00158	0.472249	2.36008e-67	postive
TRAV23DV6	LINC00158	0.424512	1.99867e-53	postive
TRAV17	LINC00158	0.459276	2.3965e-63	postive
TRBV24.1	LINC00158	0.45113	6.43985e-61	postive
TRBV14	LINC00158	0.426245	6.81026e-54	postive
TRBJ2.7	LINC00158	0.412577	2.80763e-50	postive
TRAV9.2	LINC00158	0.454634	5.91434e-62	postive
TRBV15	LINC00158	0.440501	7.59786e-58	postive
LTA	LINC00158	0.526986	2.70062e-86	postive
TRAV4	LINC00158	0.471136	5.28765e-67	postive
TRAV8.3	LINC00158	0.455647	2.95181e-62	postive
HCST	LINC00158	0.41329	1.83634e-50	postive
XCL2	LINC00158	0.432971	9.81394e-56	postive
CD247	LINC00158	0.492073	8.07514e-74	postive
TRAC	LINC00158	0.462718	2.15465e-64	postive
TRAV21	LINC00158	0.473511	9.4136e-68	postive
TRAV22	LINC00158	0.461128	6.58041e-64	postive
UBR1	LINC00265	0.410902	7.58731e-50	postive
IL27RA	LINC00839	0.406065	1.29721e-48	postive
IL1RL2	LINC00839	0.462549	2.42609e-64	postive
SEMA3F	LINC00839	-0.412995	2.18985e-50	negative
VAV3	LINC00839	-0.425253	1.262e-53	negative
SYTL1	MATN1-AS1	0.43221	1.59376e-55	postive
LCN12	MATN1-AS1	0.410384	1.03083e-49	postive
LEPR	MIR22HG	0.462048	3.45137e-64	postive
ACKR3	MIR22HG	0.403853	4.67622e-48	postive
GLP2R	MIR22HG	0.461071	6.8458e-64	postive
LHCGR	MIR22HG	0.487921	1.98043e-72	postive
ACKR4	MIR22HG	0.509753	5.89757e-80	postive
ANGPT1	MIR22HG	0.430462	4.82661e-55	postive
PDGFD	MIR22HG	0.406769	8.60398e-49	postive
ACVR1C	MIR22HG	0.474567	4.35146e-68	postive
CD209	MIR22HG	0.420257	2.73881e-52	postive
ANGPTL2	MIR22HG	0.558329	8.31106e-99	postive
ADCYAP1R1	MIR22HG	0.434554	3.56773e-56	postive
NPR1	MIR22HG	0.523668	4.79073e-85	postive
VEGFD	MIR22HG	0.446495	1.45122e-59	postive
TNFRSF10D	MIR22HG	0.479364	1.26126e-69	postive
TLR4	MIR22HG	0.422407	7.33054e-53	postive
ANGPT4	MIR22HG	0.475069	3.01227e-68	postive
FGF7	MIR22HG	0.461125	6.59201e-64	postive
TGFBR2	MIR22HG	0.526064	6.02447e-86	postive
ACO1	MIR22HG	0.446163	1.81133e-59	postive
MASP1	MIR22HG	0.436643	9.31207e-57	postive
BMP6	MIR22HG	0.404818	2.67638e-48	postive
PTH1R	MIR22HG	0.550351	1.70352e-95	postive
NRP1	MIR22HG	0.441563	3.78957e-58	postive
BIRC5	MIR22HG	-0.503361	1.07324e-77	negative
KL	MIR22HG	0.426687	5.1692e-54	postive
GPR17	MIR22HG	0.435426	2.03906e-56	postive
EDNRB	MIR22HG	0.400358	3.47999e-47	postive
ANGPTL1	MIR22HG	0.516528	2.09826e-82	postive
OGN	MIR22HG	0.471349	4.53236e-67	postive
CXCL12	MIR22HG	0.519908	1.20012e-83	postive
TEK	MIR22HG	0.415691	4.36029e-51	postive
PPARG	MIR22HG	0.501079	6.70195e-77	postive
FABP4	MIR22HG	0.442524	2.016e-58	postive
VEGFC	MIR22HG	0.413202	1.93484e-50	postive
BMP2	MIR22HG	0.456948	1.2041e-62	postive
CCL14	MIR22HG	0.425434	1.12769e-53	postive
FGF2	MIR22HG	0.447433	7.75559e-60	postive
ACVRL1	MIR22HG	0.445281	3.25659e-59	postive
LRP1	MIR22HG	0.533682	7.382e-89	postive
GDF10	MIR22HG	0.419325	4.83557e-52	postive
IL6	MIR22HG	0.453681	1.13559e-61	postive
ROBO3	MIR22HG	0.425009	1.46881e-53	postive
GREM2	MIR22HG	0.423526	3.67884e-53	postive
SEMA3A	MIR22HG	0.417734	1.27015e-51	postive
HBEGF	MIR22HG	0.42413	2.53186e-53	postive
PDGFRA	MIR22HG	0.422262	8.01504e-53	postive
PLXNA4	MIR22HG	0.472067	2.69398e-67	postive
LEP	MIR22HG	0.462134	3.2479e-64	postive
PENK	MIR22HG	0.416368	2.89938e-51	postive
ADRB2	MIR22HG	0.475446	2.2838e-68	postive
TK2	MIR22HG	0.420729	2.05244e-52	postive
S1PR1	MIR22HG	0.454509	6.44485e-62	postive
NR4A3	MIR22HG	0.408927	2.43214e-49	postive
CSF3	MIR22HG	0.471708	3.4957e-67	postive
ANGPTL4	MIR22HG	0.42088	1.87119e-52	postive
CYR61	MIR22HG	0.486017	8.46308e-72	postive
IGF1	MIR22HG	0.448009	5.27479e-60	postive
SEMA3D	MIR22HG	0.449407	2.06178e-60	postive
ANGPTL5	MIR22HG	0.406273	1.14926e-48	postive
IL17D	MIR22HG	0.402002	1.35795e-47	postive
RBP4	MIR22HG	0.473511	9.41137e-68	postive
PTGER4	MIR22HG	0.404034	4.2114e-48	postive
LTBP4	MIR22HG	0.425585	1.02709e-53	postive
PDGFRL	MIR22HG	0.497696	9.86877e-76	postive
FGF16	MIR22HG	0.446095	1.89428e-59	postive
LEPR	C9orf163	-0.503067	1.36068e-77	negative
GLP2R	C9orf163	-0.440354	8.36391e-58	negative
LHCGR	C9orf163	-0.457714	7.08911e-63	negative
ACKR4	C9orf163	-0.420257	2.73968e-52	negative
ANGPT1	C9orf163	-0.501976	3.26685e-77	negative
ACVR1C	C9orf163	-0.454303	7.4223e-62	negative
CD209	C9orf163	-0.431122	3.17831e-55	negative
ANGPTL2	C9orf163	-0.440948	5.67251e-58	negative
ADCYAP1R1	C9orf163	-0.408267	3.58192e-49	negative
NPR1	C9orf163	-0.423727	3.24834e-53	negative
VEGFD	C9orf163	-0.458267	4.83112e-63	negative
TLR4	C9orf163	-0.416854	2.16322e-51	negative
IL1R1	C9orf163	-0.408122	3.90145e-49	negative
ANGPT4	C9orf163	-0.417776	1.23836e-51	negative
FGF7	C9orf163	-0.50412	5.82037e-78	negative
TGFBR2	C9orf163	-0.504547	4.11994e-78	negative
ACO1	C9orf163	-0.405329	1.98933e-48	negative
MASP1	C9orf163	-0.460467	1.04499e-63	negative
AVPR1A	C9orf163	-0.406033	1.32109e-48	negative
BMP6	C9orf163	-0.449669	1.72749e-60	negative
ANGPTL7	C9orf163	-0.414146	1.10102e-50	negative
NR2F6	C9orf163	0.489407	6.3322e-73	postive
NRP1	C9orf163	-0.410666	8.72277e-50	negative
GNAI1	C9orf163	-0.430946	3.55371e-55	negative
KL	C9orf163	-0.400407	3.38288e-47	negative
ANGPTL1	C9orf163	-0.48111	3.42821e-70	negative
CXCL12	C9orf163	-0.418647	7.30446e-52	negative
PPARG	C9orf163	-0.444207	6.63536e-59	negative
BMP2	C9orf163	-0.497817	8.96935e-76	negative
RABEP2	C9orf163	0.505715	1.60005e-78	postive
FGF2	C9orf163	-0.447096	9.71464e-60	negative
LRP1	C9orf163	-0.418239	9.35602e-52	negative
GDF10	C9orf163	-0.405053	2.33489e-48	negative
IL6	C9orf163	-0.443098	1.38064e-58	negative
SEMA3A	C9orf163	-0.433265	8.13546e-56	negative
PDGFRA	C9orf163	-0.477751	4.17514e-69	negative
PLXNA4	C9orf163	-0.411633	4.92018e-50	negative
ADRB2	C9orf163	-0.407427	5.85794e-49	negative
NR3C1	C9orf163	-0.437197	6.51187e-57	negative
S1PR1	C9orf163	-0.426981	4.30148e-54	negative
UTS2B	C9orf163	-0.404513	3.19308e-48	negative
PPP4C	C9orf163	0.434208	4.45434e-56	postive
CYR61	C9orf163	-0.422063	9.05661e-53	negative
PAK3	C9orf163	-0.487689	2.36434e-72	negative
IGF1	C9orf163	-0.41565	4.46743e-51	negative
LCN12	C9orf163	0.407919	4.39417e-49	postive
SEMA3D	C9orf163	-0.471178	5.1303e-67	negative
PAK4	C9orf163	0.475462	2.25617e-68	postive
PRKCA	C9orf163	-0.451232	6.0082e-61	negative
PTGFR	C9orf163	-0.476292	1.22572e-68	negative
VEGFD	COLCA1	0.40161	1.70055e-47	postive
MASP1	COLCA1	0.418483	8.06869e-52	postive
ANGPTL7	COLCA1	0.409602	1.63491e-49	postive
ROBO3	COLCA1	0.404378	3.45297e-48	postive
PAK3	COLCA1	0.502761	1.73937e-77	postive
TINAGL1	COLCA1	0.402121	1.26784e-47	postive
SEMA3F	CTBP1-DT	0.411307	5.96852e-50	postive
ANGPT1	GATA3-AS1	-0.427542	3.02938e-54	negative
GNAI1	GATA3-AS1	-0.411877	4.25735e-50	negative
SEMA3B	GATA3-AS1	0.468682	3.10273e-66	postive
BMP2	GATA3-AS1	-0.438549	2.71079e-57	negative
PRLH	GATA3-AS1	0.422926	5.32797e-53	postive
RARRES3	GATA3-AS1	0.405101	2.27019e-48	postive
SEMA3F	GATA3-AS1	0.60036	7.81617e-118	postive
RLN1	GATA3-AS1	0.40722	6.61271e-49	postive
SYTL1	GATA3-AS1	0.434717	3.21538e-56	postive
PYY	GATA3-AS1	0.481422	2.71395e-70	postive
VAV3	GATA3-AS1	0.538296	1.17085e-90	postive
LCN12	GATA3-AS1	0.443549	1.02545e-58	postive
PRKCA	GATA3-AS1	-0.429365	9.64326e-55	negative
PGLYRP2	GATA3-AS1	0.548869	6.86404e-95	postive
TNFRSF21	GATA3-AS1	-0.460192	1.26605e-63	negative
PPARA	GATA3-AS1	-0.453445	1.33433e-61	negative
ULBP2	GATA3-AS1	-0.410696	8.57298e-50	negative
CXCL13	LINC00943	0.42906	1.16862e-54	postive
LTB	LINC00943	0.455703	2.83874e-62	postive
IL12B	LINC00943	0.504849	3.22813e-78	postive
RAC2	LINC00943	0.455411	3.47055e-62	postive
TRAV26.2	LINC00943	0.551484	5.84197e-96	postive
TRBV5.5	LINC00943	0.503736	7.93751e-78	postive
PDCD1	LINC00943	0.55353	8.36177e-97	postive
TRBV10.2	LINC00943	0.459709	1.77309e-63	postive
TRBV7.4	LINC00943	0.507912	2.67063e-79	postive
CD79A	LINC00943	0.47433	5.1747e-68	postive
CCL19	LINC00943	0.419477	4.40737e-52	postive
TRAV24	LINC00943	0.530636	1.10003e-87	postive
CXCL9	LINC00943	0.54134	7.33655e-92	postive
TRBV5.1	LINC00943	0.542592	2.32771e-92	postive
TRBJ2.3	LINC00943	0.475934	1.59559e-68	postive
TRAV12.3	LINC00943	0.554631	2.92239e-97	postive
TNFRSF13B	LINC00943	0.462637	2.28033e-64	postive
IL21R	LINC00943	0.500213	1.33791e-76	postive
TRBV29.1	LINC00943	0.531475	5.24406e-88	postive
CD1B	LINC00943	0.445385	3.0388e-59	postive
TRAV10	LINC00943	0.545366	1.80016e-93	postive
TRBV6.1	LINC00943	0.560725	8.08353e-100	postive
TRBV3.1	LINC00943	0.564845	1.40503e-101	postive
TRBV12.4	LINC00943	0.536053	8.84608e-90	postive
IL9R	LINC00943	0.41864	7.3347e-52	postive
TRBV18	LINC00943	0.539105	5.61922e-91	postive
CD19	LINC00943	0.511565	1.32089e-80	postive
CXCR3	LINC00943	0.549192	5.06751e-95	postive
TRBV6.6	LINC00943	0.534675	3.0429e-89	postive
TRAV19	LINC00943	0.484008	3.87962e-71	postive
TRBV4.1	LINC00943	0.519454	1.76545e-83	postive
CD3D	LINC00943	0.572294	7.98428e-105	postive
CCL5	LINC00943	0.570113	7.26347e-104	postive
TRAV41	LINC00943	0.541868	4.52225e-92	postive
CCR7	LINC00943	0.511584	1.3007e-80	postive
IGLV1.51	LINC00943	0.410862	7.771e-50	postive
TAP1	LINC00943	0.406892	8.00922e-49	postive
TNFRSF9	LINC00943	0.530645	1.09197e-87	postive
TRBV20.1	LINC00943	0.549966	2.44735e-95	postive
TRDV1	LINC00943	0.533048	1.29904e-88	postive
TRAV29DV5	LINC00943	0.546077	9.3054e-94	postive
TRBV7.7	LINC00943	0.469679	1.51444e-66	postive
TNFRSF13C	LINC00943	0.441466	4.03914e-58	postive
CD1E	LINC00943	0.425786	9.0613e-54	postive
IGLC2	LINC00943	0.403606	5.39368e-48	postive
TRBV6.4	LINC00943	0.40213	1.26177e-47	postive
IGHG3	LINC00943	0.421636	1.17768e-52	postive
TRBC2	LINC00943	0.561398	4.18703e-100	postive
TRAV8.4	LINC00943	0.529458	3.1052e-87	postive
HLA.DOB	LINC00943	0.53708	3.51137e-90	postive
TRBV12.3	LINC00943	0.526997	2.67487e-86	postive
TRBV4.2	LINC00943	0.535869	1.0438e-89	postive
TRBV10.3	LINC00943	0.550435	1.57402e-95	postive
TRBV28	LINC00943	0.561323	4.50621e-100	postive
IFNG	LINC00943	0.562915	9.44344e-101	postive
IGHG1	LINC00943	0.435908	1.49587e-56	postive
IGHV3.66	LINC00943	0.409646	1.59241e-49	postive
CD74	LINC00943	0.416809	2.22237e-51	postive
TRBV13	LINC00943	0.48408	3.67563e-71	postive
TRAV26.1	LINC00943	0.54395	6.66825e-93	postive
TRAV39	LINC00943	0.505509	1.8901e-78	postive
TRBV5.4	LINC00943	0.568321	4.39839e-103	postive
IL2RG	LINC00943	0.590907	2.61734e-113	postive
HLA.DQB1	LINC00943	0.411848	4.33218e-50	postive
TRAV5	LINC00943	0.532412	2.28522e-88	postive
IGLV3.12	LINC00943	0.402523	1.00639e-47	postive
CD8A	LINC00943	0.56126	4.79108e-100	postive
IL21	LINC00943	0.506748	6.9067e-79	postive
CXCL10	LINC00943	0.461377	5.5244e-64	postive
HLA.F	LINC00943	0.402448	1.05062e-47	postive
IGHV1.18	LINC00943	0.417184	1.77201e-51	postive
IGLV3.21	LINC00943	0.409793	1.46066e-49	postive
SOCS1	LINC00943	0.425266	1.25206e-53	postive
TRAV36DV7	LINC00943	0.536731	4.80687e-90	postive
CD3E	LINC00943	0.574489	8.50684e-106	postive
ZAP70	LINC00943	0.564291	2.43109e-101	postive
TRAV3	LINC00943	0.548995	6.09542e-95	postive
TRAV38.1	LINC00943	0.523091	7.87506e-85	postive
IGKC	LINC00943	0.408655	2.85235e-49	postive
TRBV5.6	LINC00943	0.547366	2.80181e-94	postive
GZMB	LINC00943	0.538159	1.32443e-90	postive
TRBV11.3	LINC00943	0.418259	9.24437e-52	postive
IRF1	LINC00943	0.41974	3.75479e-52	postive
TRBV6.5	LINC00943	0.548761	7.59432e-95	postive
CXCL11	LINC00943	0.44139	4.24505e-58	postive
HLA.DPB1	LINC00943	0.422871	5.50973e-53	postive
TRAV13.2	LINC00943	0.493159	3.4708e-74	postive
IL32	LINC00943	0.462329	2.83371e-64	postive
IGHV3.43	LINC00943	0.406518	9.96389e-49	postive
IGLV1.44	LINC00943	0.426593	5.48191e-54	postive
IGKV3.15	LINC00943	0.415072	6.32453e-51	postive
ITGAL	LINC00943	0.42735	3.41588e-54	postive
IGLC3	LINC00943	0.401721	1.5957e-47	postive
TRAV8.1	LINC00943	0.529066	4.37907e-87	postive
TRBV7.9	LINC00943	0.528266	8.83009e-87	postive
CD48	LINC00943	0.538569	9.14388e-91	postive
TRBV2	LINC00943	0.554531	3.21584e-97	postive
TRBV30	LINC00943	0.45297	1.8443e-61	postive
CXCR6	LINC00943	0.577794	2.82975e-107	postive
TRAV23DV6	LINC00943	0.543146	1.39927e-92	postive
TRAV17	LINC00943	0.551125	8.20434e-96	postive
TRBV24.1	LINC00943	0.533222	1.11198e-88	postive
TRBV14	LINC00943	0.519702	1.43044e-83	postive
IGHJ3	LINC00943	0.406076	1.28843e-48	postive
TRBJ2.7	LINC00943	0.506927	5.96667e-79	postive
IGLV3.19	LINC00943	0.401731	1.58634e-47	postive
TRAV9.2	LINC00943	0.544614	3.61163e-93	postive
IGHM	LINC00943	0.426623	5.38089e-54	postive
TRBV15	LINC00943	0.529224	3.814e-87	postive
LTA	LINC00943	0.542166	3.44287e-92	postive
TRAV4	LINC00943	0.533507	8.63313e-89	postive
TRAV8.3	LINC00943	0.552363	2.53844e-96	postive
IGHV3.23	LINC00943	0.406357	1.09386e-48	postive
HCST	LINC00943	0.41905	5.7152e-52	postive
XCL2	LINC00943	0.517493	9.29931e-83	postive
CD247	LINC00943	0.573297	2.87571e-105	postive
TRAC	LINC00943	0.541374	7.11311e-92	postive
IGLV3.1	LINC00943	0.41923	5.12432e-52	postive
TRAV21	LINC00943	0.530654	1.08322e-87	postive
IL26	LINC00943	0.488956	8.95305e-73	postive
TRAV22	LINC00943	0.529606	2.72641e-87	postive
IGHV5.51	LINC00943	0.418785	6.71712e-52	postive
IL7R	LINC00943	0.570197	6.66806e-104	postive
XCR1	LINC00943	0.477503	5.01435e-69	postive
LTB	MDS2	0.525384	1.08726e-85	postive
IL12B	MDS2	0.445914	2.13762e-59	postive
RAC2	MDS2	0.487606	2.51909e-72	postive
TRAV26.2	MDS2	0.433781	5.85351e-56	postive
TRBV5.5	MDS2	0.43492	2.82199e-56	postive
CCL17	MDS2	0.424708	1.76997e-53	postive
PDCD1	MDS2	0.495292	6.55027e-75	postive
TRBV10.2	MDS2	0.406434	1.04616e-48	postive
TRBV7.4	MDS2	0.437824	4.33773e-57	postive
CD79A	MDS2	0.45771	7.10833e-63	postive
CCL19	MDS2	0.433104	9.01698e-56	postive
TRAV24	MDS2	0.417315	1.63737e-51	postive
CXCL9	MDS2	0.430112	6.0194e-55	postive
TRBV5.1	MDS2	0.469462	1.7707e-66	postive
TRBJ2.3	MDS2	0.496634	2.28094e-75	postive
TRAV12.3	MDS2	0.472837	1.53878e-67	postive
TNFRSF13B	MDS2	0.441829	3.18315e-58	postive
IL21R	MDS2	0.450745	8.35689e-61	postive
TRBV29.1	MDS2	0.437346	5.91144e-57	postive
TRAV10	MDS2	0.450708	8.56434e-61	postive
TRBV6.1	MDS2	0.46749	7.28993e-66	postive
TRBV3.1	MDS2	0.486588	5.48066e-72	postive
TRBV12.4	MDS2	0.47017	1.06356e-66	postive
TRBV18	MDS2	0.484882	2.00259e-71	postive
CD19	MDS2	0.535712	1.20182e-89	postive
CXCR3	MDS2	0.468153	4.53672e-66	postive
TRBV6.6	MDS2	0.468249	4.23252e-66	postive
TRBV4.1	MDS2	0.425871	8.59477e-54	postive
CD3D	MDS2	0.498141	6.93876e-76	postive
CCL5	MDS2	0.473344	1.06307e-67	postive
TRAV41	MDS2	0.460957	7.41847e-64	postive
CCR7	MDS2	0.534759	2.82231e-89	postive
TNFRSF9	MDS2	0.416285	3.04913e-51	postive
TRBV20.1	MDS2	0.467827	5.72811e-66	postive
TRDV1	MDS2	0.412161	3.5975e-50	postive
TRAV29DV5	MDS2	0.440844	6.07181e-58	postive
TRBV7.7	MDS2	0.407828	4.63356e-49	postive
TNFRSF13C	MDS2	0.467307	8.30962e-66	postive
TRBC2	MDS2	0.499637	2.11646e-76	postive
TRAV8.4	MDS2	0.443255	1.24478e-58	postive
HLA.DOB	MDS2	0.4412	4.80932e-58	postive
TRBV12.3	MDS2	0.453401	1.37443e-61	postive
TRBV4.2	MDS2	0.424999	1.47784e-53	postive
TRBV10.3	MDS2	0.460035	1.41273e-63	postive
TRBV28	MDS2	0.505175	2.4781e-78	postive
TRBV13	MDS2	0.407513	5.57248e-49	postive
TRAV26.1	MDS2	0.447089	9.76461e-60	postive
TRAV39	MDS2	0.456209	2.00446e-62	postive
TRBV5.4	MDS2	0.443413	1.12209e-58	postive
IL2RG	MDS2	0.502759	1.74337e-77	postive
TRAV5	MDS2	0.409028	2.29207e-49	postive
CD8A	MDS2	0.416646	2.45251e-51	postive
IL21	MDS2	0.409611	1.62618e-49	postive
HLA.F	MDS2	0.411208	6.33098e-50	postive
SOCS1	MDS2	0.416634	2.47022e-51	postive
TRAV36DV7	MDS2	0.456925	1.22337e-62	postive
CD3E	MDS2	0.481983	1.78321e-70	postive
ZAP70	MDS2	0.511113	1.92002e-80	postive
TRAV3	MDS2	0.443768	8.8736e-59	postive
TRAV38.1	MDS2	0.429218	1.0578e-54	postive
TRBV5.6	MDS2	0.459355	2.26807e-63	postive
GZMB	MDS2	0.470773	6.87793e-67	postive
TRBV11.3	MDS2	0.418502	7.97683e-52	postive
TRBV6.5	MDS2	0.449449	2.0034e-60	postive
HLA.DPB1	MDS2	0.424162	2.48222e-53	postive
TRAV13.2	MDS2	0.406972	7.64188e-49	postive
IL32	MDS2	0.417548	1.42211e-51	postive
TRAV8.1	MDS2	0.441571	3.76959e-58	postive
TRBV7.9	MDS2	0.460682	8.98934e-64	postive
CD48	MDS2	0.498059	7.40289e-76	postive
TRBV2	MDS2	0.464837	4.82148e-65	postive
TRBV30	MDS2	0.435037	2.61863e-56	postive
TRAV23DV6	MDS2	0.432455	1.3632e-55	postive
TRAV17	MDS2	0.427425	3.25833e-54	postive
TRBV24.1	MDS2	0.448858	2.98361e-60	postive
TRBV14	MDS2	0.459053	2.80033e-63	postive
TRBJ2.7	MDS2	0.458506	4.09271e-63	postive
TRAV9.2	MDS2	0.442851	1.62467e-58	postive
TRBV15	MDS2	0.476851	8.11952e-69	postive
LTA	MDS2	0.507948	2.5924e-79	postive
TRAV4	MDS2	0.45248	2.5746e-61	postive
TRAV8.3	MDS2	0.434836	2.97906e-56	postive
HCST	MDS2	0.48116	3.30388e-70	postive
XCL2	MDS2	0.408305	3.50384e-49	postive
CD247	MDS2	0.502989	1.44797e-77	postive
TRAC	MDS2	0.471193	5.07649e-67	postive
TRAV21	MDS2	0.429115	1.12888e-54	postive
TRAV22	MDS2	0.433567	6.70858e-56	postive
IL7R	MDS2	0.402256	1.17329e-47	postive
DEFB132	RAMP2-AS1	0.461591	4.7565e-64	postive
ULBP2	RAMP2-AS1	-0.438619	2.59007e-57	negative
PDGFD	SNHG12	-0.426937	4.42175e-54	negative
AVPR1A	SNHG12	-0.413272	1.8563e-50	negative
TEK	SNHG12	-0.451675	4.44815e-61	negative
CALCRL	SNHG12	-0.488865	9.60192e-73	negative
KDR	SNHG12	-0.443616	9.81176e-59	negative
SLIT2	SNHG12	-0.414539	8.70351e-51	negative
UBR1	SNHG12	-0.465991	2.12426e-65	negative
AHNAK	SNHG12	-0.463589	1.16603e-64	negative
C8G	SNHG12	0.510219	4.01543e-80	postive
NEDD4	SNHG12	-0.460254	1.21208e-63	negative
SEMA5A	SNHG12	-0.436046	1.36861e-56	negative
LEPR	SNHG17	-0.428613	1.54797e-54	negative
PDGFD	SNHG17	-0.460192	1.26625e-63	negative
TLR4	SNHG17	-0.44387	8.29504e-59	negative
HGF	SNHG17	-0.422243	8.11235e-53	negative
TGFBR2	SNHG17	-0.444884	4.23767e-59	negative
AVPR1A	SNHG17	-0.419841	3.53058e-52	negative
NRP1	SNHG17	-0.439975	1.0711e-57	negative
KL	SNHG17	-0.415234	5.73754e-51	negative
SEMA6D	SNHG17	-0.41148	5.38697e-50	negative
TEK	SNHG17	-0.455262	3.84485e-62	negative
FLT1	SNHG17	-0.400757	2.76996e-47	negative
CALCRL	SNHG17	-0.448003	5.29481e-60	negative
LRP1	SNHG17	-0.404991	2.421e-48	negative
KDR	SNHG17	-0.434804	3.03922e-56	negative
NR3C1	SNHG17	-0.442089	2.68278e-58	negative
TK2	SNHG17	-0.404526	3.16855e-48	negative
SLIT2	SNHG17	-0.4123	3.31209e-50	negative
UBR1	SNHG17	-0.512397	6.63036e-81	negative
CRIM1	SNHG17	-0.434944	2.77968e-56	negative
AHNAK	SNHG17	-0.513834	2.00443e-81	negative
CX3CR1	SNHG17	-0.458183	5.12057e-63	negative
NEDD4	SNHG17	-0.506782	6.7177e-79	negative
SEMA5A	SNHG17	-0.43309	9.09655e-56	negative
NFAT5	SNHG17	-0.433843	5.62722e-56	negative
MASP2	SSBP3-AS1	0.471997	2.83381e-67	postive
NFAT5	SSBP3-AS1	0.441202	4.80282e-58	postive
IFNK	ADAMTSL4-AS1	0.445969	2.06067e-59	postive
LEPR	ADD3-AS1	0.407969	4.2665e-49	postive
ANGPT1	ADD3-AS1	0.413003	2.17967e-50	postive
ACVR1C	ADD3-AS1	0.427953	2.34222e-54	postive
ADCYAP1R1	ADD3-AS1	0.41258	2.80405e-50	postive
NPR1	ADD3-AS1	0.466364	1.62875e-65	postive
VEGFD	ADD3-AS1	0.457555	7.91562e-63	postive
ANGPT4	ADD3-AS1	0.431591	2.36074e-55	postive
TGFBR2	ADD3-AS1	0.428947	1.25436e-54	postive
MASP1	ADD3-AS1	0.477712	4.29673e-69	postive
ANGPTL7	ADD3-AS1	0.432086	1.72432e-55	postive
PTH1R	ADD3-AS1	0.402042	1.32666e-47	postive
GNAI1	ADD3-AS1	0.437907	4.11244e-57	postive
CCL16	ADD3-AS1	0.400062	4.11926e-47	postive
CMA1	ADD3-AS1	0.40765	5.14143e-49	postive
ANGPTL1	ADD3-AS1	0.457794	6.70468e-63	postive
BMP2	ADD3-AS1	0.419255	5.04668e-52	postive
CCL14	ADD3-AS1	0.425487	1.09181e-53	postive
GDF10	ADD3-AS1	0.42812	2.10906e-54	postive
PENK	ADD3-AS1	0.403145	7.03729e-48	postive
ADRB2	ADD3-AS1	0.412415	3.09225e-50	postive
S1PR1	ADD3-AS1	0.403347	6.26346e-48	postive
AVPR2	ADD3-AS1	0.431649	2.27493e-55	postive
PAK3	ADD3-AS1	0.411402	5.64205e-50	postive
IGF1	ADD3-AS1	0.401704	1.61069e-47	postive
PTGFR	ADD3-AS1	0.40265	9.35734e-48	postive
LTBP4	ADD3-AS1	0.419165	5.3287e-52	postive
LEPR	ARRDC1-AS1	-0.467225	8.81095e-66	negative
ANGPT1	ARRDC1-AS1	-0.432856	1.05649e-55	negative
PIK3CA	ARRDC1-AS1	-0.554682	2.78526e-97	negative
RFXANK	ARRDC1-AS1	0.412982	2.20699e-50	postive
TLR4	ARRDC1-AS1	-0.510508	3.16616e-80	negative
HGF	ARRDC1-AS1	-0.405155	2.20062e-48	negative
FGF7	ARRDC1-AS1	-0.459683	1.80547e-63	negative
TGFBR2	ARRDC1-AS1	-0.501283	5.69202e-77	negative
AVPR1A	ARRDC1-AS1	-0.494524	1.19561e-74	negative
NRP1	ARRDC1-AS1	-0.462153	3.20589e-64	negative
KL	ARRDC1-AS1	-0.416009	3.60061e-51	negative
TEK	ARRDC1-AS1	-0.456188	2.03419e-62	negative
IGF2R	ARRDC1-AS1	-0.453783	1.05924e-61	negative
HRAS	ARRDC1-AS1	0.417979	1.09517e-51	postive
FLT1	ARRDC1-AS1	-0.459968	1.47994e-63	negative
NR1D2	ARRDC1-AS1	-0.424828	1.64345e-53	negative
CALCRL	ARRDC1-AS1	-0.475897	1.63915e-68	negative
RABEP2	ARRDC1-AS1	0.462952	1.82777e-64	postive
KDR	ARRDC1-AS1	-0.46892	2.61513e-66	negative
IFNAR1	ARRDC1-AS1	-0.400914	2.53227e-47	negative
SEMA3A	ARRDC1-AS1	-0.414356	9.71057e-51	negative
PDGFRA	ARRDC1-AS1	-0.47124	4.90484e-67	negative
NR3C1	ARRDC1-AS1	-0.484366	2.96144e-71	negative
SLIT2	ARRDC1-AS1	-0.486753	4.83136e-72	negative
UBR1	ARRDC1-AS1	-0.473327	1.07655e-67	negative
CRIM1	ARRDC1-AS1	-0.433045	9.36056e-56	negative
PTPN11	ARRDC1-AS1	-0.509585	6.76937e-80	negative
CNTF	ARRDC1-AS1	-0.410354	1.04891e-49	negative
TGFBR1	ARRDC1-AS1	-0.439493	1.46676e-57	negative
SOS1	ARRDC1-AS1	-0.525032	1.47445e-85	negative
IFNGR1	ARRDC1-AS1	-0.400528	3.15699e-47	negative
THBS1	ARRDC1-AS1	-0.433431	7.32051e-56	negative
AKT3	ARRDC1-AS1	-0.44848	3.8454e-60	negative
PAK3	ARRDC1-AS1	-0.406727	8.81897e-49	negative
AHNAK	ARRDC1-AS1	-0.414495	8.93643e-51	negative
SEMA3D	ARRDC1-AS1	-0.517452	9.62818e-83	negative
LTBP2	ARRDC1-AS1	-0.415325	5.43274e-51	negative
PRKCA	ARRDC1-AS1	-0.453808	1.04084e-61	negative
CBL	ARRDC1-AS1	-0.519068	2.4505e-83	negative
C8G	ARRDC1-AS1	0.482327	1.3768e-70	postive
NEDD4	ARRDC1-AS1	-0.481731	2.15343e-70	negative
SEMA5A	ARRDC1-AS1	-0.491536	1.22362e-73	negative
PPARA	ARRDC1-AS1	-0.425432	1.12917e-53	negative
IREB2	ARRDC1-AS1	-0.533474	8.88967e-89	negative
NFATC3	ARRDC1-AS1	-0.558469	7.25681e-99	negative
NFAT5	ARRDC1-AS1	-0.571138	2.57665e-104	negative
TLR1	ARRDC1-AS1	-0.416738	2.31987e-51	negative
ANGPT1	BVES-AS1	0.468496	3.54701e-66	postive
NOV	BVES-AS1	0.406873	8.09695e-49	postive
GNAI1	BVES-AS1	0.445511	2.79466e-59	postive
BMP2	BVES-AS1	0.482276	1.43072e-70	postive
PRKCA	BVES-AS1	0.401576	1.73359e-47	postive
IFNK	C1orf195	0.469478	1.75044e-66	postive
LEPR	C6orf99	-0.472324	2.23462e-67	negative
PSME2	C6orf99	0.401165	2.19337e-47	postive
GLP2R	C6orf99	-0.43549	1.95756e-56	negative
LHCGR	C6orf99	-0.469282	2.01599e-66	negative
ANGPT1	C6orf99	-0.461355	5.61122e-64	negative
ACVR1C	C6orf99	-0.461541	4.92655e-64	negative
ADCYAP1R1	C6orf99	-0.44379	8.74731e-59	negative
NPR1	C6orf99	-0.450695	8.64353e-61	negative
VEGFD	C6orf99	-0.498884	3.85077e-76	negative
TNFRSF10D	C6orf99	-0.465118	3.95157e-65	negative
ANGPT4	C6orf99	-0.436418	1.07696e-56	negative
TGFBR2	C6orf99	-0.423023	5.01849e-53	negative
MASP1	C6orf99	-0.503385	1.05338e-77	negative
BMP6	C6orf99	-0.430847	3.78265e-55	negative
ANGPTL7	C6orf99	-0.552453	2.33131e-96	negative
NR2F6	C6orf99	0.50806	2.36501e-79	postive
GNAI1	C6orf99	-0.415988	3.64517e-51	negative
CCL16	C6orf99	-0.420022	3.16145e-52	negative
BIRC5	C6orf99	0.492412	6.20351e-74	postive
GPR17	C6orf99	-0.498729	4.35393e-76	negative
RAC3	C6orf99	0.404113	4.02389e-48	postive
ANGPTL1	C6orf99	-0.463535	1.2116e-64	negative
PPARG	C6orf99	-0.421238	1.50297e-52	negative
BMP2	C6orf99	-0.488265	1.52175e-72	negative
RABEP2	C6orf99	0.409818	1.43915e-49	postive
CCL14	C6orf99	-0.409468	1.76936e-49	negative
FGF2	C6orf99	-0.50237	2.38229e-77	negative
GDF10	C6orf99	-0.450977	7.13926e-61	negative
MYDGF	C6orf99	0.423261	4.33289e-53	postive
ROBO3	C6orf99	-0.439356	1.60396e-57	negative
LEP	C6orf99	-0.424367	2.18659e-53	negative
PSMC4	C6orf99	0.454521	6.39015e-62	postive
UTS2B	C6orf99	-0.429039	1.18428e-54	negative
ESM1	C6orf99	0.410722	8.43769e-50	postive
PPP4C	C6orf99	0.557339	2.16664e-98	postive
MANF	C6orf99	0.408424	3.26756e-49	postive
OSTN	C6orf99	-0.4621	3.32666e-64	negative
MIF	C6orf99	0.421692	1.13763e-52	postive
PAK3	C6orf99	-0.521658	2.69539e-84	negative
S100P	C6orf99	0.425742	9.31434e-54	postive
PAK4	C6orf99	0.475673	1.933e-68	postive
PRKCA	C6orf99	-0.409012	2.31288e-49	negative
PTGFR	C6orf99	-0.474968	3.24337e-68	negative
RBP4	C6orf99	-0.403746	4.97389e-48	negative
PSMD4	C6orf99	0.409114	2.17809e-49	postive
LTBP4	C6orf99	-0.404915	2.52948e-48	negative
ESR2	C6orf99	-0.413946	1.24094e-50	negative
PPARA	C6orf99	-0.425251	1.26418e-53	negative
NFKBIE	DAXX	0.462464	2.57573e-64	postive
TAPBP	DAXX	0.447321	8.36246e-60	postive
RFXANK	DAXX	0.531574	4.80363e-88	postive
DAXX	DAXX	0.769663	1.54445e-234	postive
NR2F6	DAXX	0.453727	1.10041e-61	postive
UBXN1	DAXX	0.412143	3.6353e-50	postive
HRAS	DAXX	0.433522	6.90797e-56	postive
RABEP2	DAXX	0.429697	7.82307e-55	postive
MYDGF	DAXX	0.419444	4.49578e-52	postive
NR3C1	DAXX	-0.404317	3.57679e-48	negative
CSK	DAXX	0.424808	1.66427e-53	postive
PSMC3	DAXX	0.412443	3.0417e-50	postive
MAP2K2	DAXX	0.41789	1.15618e-51	postive
PPP4C	DAXX	0.476379	1.14968e-68	postive
MIF	DAXX	0.411822	4.39777e-50	postive
SEMA3D	DAXX	-0.427576	2.96478e-54	negative
PSMD4	DAXX	0.425862	8.64245e-54	postive
NMB	LINC00632	0.422904	5.3985e-53	postive
VAV3	LINC01460	-0.430912	3.63023e-55	negative
CXCL13	LINC02397	0.479388	1.23888e-69	postive
LTB	LINC02397	0.540377	1.76643e-91	postive
IGHD	LINC02397	0.450872	7.66577e-61	postive
IL12B	LINC02397	0.518614	3.60334e-83	postive
RAC2	LINC02397	0.498079	7.29197e-76	postive
TRAV26.2	LINC02397	0.51814	5.3818e-83	postive
TRBV5.5	LINC02397	0.52874	5.82988e-87	postive
CCL17	LINC02397	0.42417	2.47081e-53	postive
IL18	LINC02397	0.41498	6.68166e-51	postive
PDCD1	LINC02397	0.526653	3.60888e-86	postive
TRBV10.2	LINC02397	0.490858	2.06767e-73	postive
TRBV7.4	LINC02397	0.490675	2.38224e-73	postive
CD79A	LINC02397	0.617396	2.21632e-126	postive
CCL19	LINC02397	0.540339	1.82956e-91	postive
TRAV24	LINC02397	0.507033	5.47393e-79	postive
CXCL9	LINC02397	0.493859	2.01113e-74	postive
TRBV5.1	LINC02397	0.567781	7.55399e-103	postive
TRBJ2.3	LINC02397	0.532404	2.30112e-88	postive
TRAV12.3	LINC02397	0.535636	1.28674e-89	postive
CXCR4	LINC02397	0.413855	1.31072e-50	postive
TNFRSF13B	LINC02397	0.573309	2.84065e-105	postive
IL21R	LINC02397	0.459206	2.51616e-63	postive
TRBV29.1	LINC02397	0.54677	4.88398e-94	postive
CD1B	LINC02397	0.513413	2.848e-81	postive
TRAV10	LINC02397	0.527338	1.98749e-86	postive
TRBV6.1	LINC02397	0.564337	2.32315e-101	postive
TRBV3.1	LINC02397	0.569997	8.16137e-104	postive
TRBV12.4	LINC02397	0.522054	1.91948e-84	postive
TRBV18	LINC02397	0.562224	1.8621e-100	postive
CD19	LINC02397	0.682414	1.97031e-164	postive
CXCR3	LINC02397	0.515868	3.65513e-82	postive
TRBV6.6	LINC02397	0.534625	3.1821e-89	postive
TRAV19	LINC02397	0.471661	3.61604e-67	postive
TRBV4.1	LINC02397	0.504683	3.69074e-78	postive
CD3D	LINC02397	0.551946	3.76873e-96	postive
CCL5	LINC02397	0.522765	1.04259e-84	postive
TRAV41	LINC02397	0.541846	4.61471e-92	postive
CCR7	LINC02397	0.596216	7.85667e-116	postive
IGLV1.51	LINC02397	0.463094	1.65284e-64	postive
TNFRSF9	LINC02397	0.477294	5.85423e-69	postive
TRBV20.1	LINC02397	0.547995	1.55702e-94	postive
TRDV1	LINC02397	0.513806	2.05288e-81	postive
TRAV29DV5	LINC02397	0.516775	1.70448e-82	postive
TRBV7.7	LINC02397	0.463395	1.33725e-64	postive
TNFRSF13C	LINC02397	0.63	4.73928e-133	postive
CD1E	LINC02397	0.466759	1.22882e-65	postive
IGLC2	LINC02397	0.454567	6.19242e-62	postive
TRBV6.4	LINC02397	0.46092	7.61009e-64	postive
IGHG3	LINC02397	0.465105	3.98721e-65	postive
TRBC2	LINC02397	0.558287	8.66156e-99	postive
TRAV8.4	LINC02397	0.530628	1.1083e-87	postive
HLA.DOB	LINC02397	0.626367	4.26699e-131	postive
TRBV12.3	LINC02397	0.534475	3.63724e-89	postive
TRBV4.2	LINC02397	0.523917	3.86714e-85	postive
TRBV10.3	LINC02397	0.547831	1.81366e-94	postive
TRBV28	LINC02397	0.55686	3.43879e-98	postive
IFNG	LINC02397	0.514713	9.6228e-82	postive
IGHG1	LINC02397	0.486171	7.52936e-72	postive
IGHV3.66	LINC02397	0.453265	1.50836e-61	postive
CD74	LINC02397	0.408423	3.27014e-49	postive
TRBV13	LINC02397	0.488998	8.6673e-73	postive
TRAV26.1	LINC02397	0.524451	2.43743e-85	postive
TRAV39	LINC02397	0.485037	1.78145e-71	postive
TRBV5.4	LINC02397	0.544393	4.43203e-93	postive
IL2RG	LINC02397	0.584756	1.91688e-110	postive
TRAV5	LINC02397	0.516535	2.0861e-82	postive
IGHV3.20	LINC02397	0.429655	8.03128e-55	postive
IGLV6.57	LINC02397	0.429341	9.78911e-55	postive
IGLV3.12	LINC02397	0.459848	1.60881e-63	postive
CD8A	LINC02397	0.499202	2.99223e-76	postive
IL21	LINC02397	0.522226	1.65557e-84	postive
HLA.F	LINC02397	0.402854	8.32243e-48	postive
IGHV1.18	LINC02397	0.462387	2.71974e-64	postive
IGLV3.21	LINC02397	0.456767	1.36383e-62	postive
SOCS1	LINC02397	0.423548	3.62883e-53	postive
TRAV36DV7	LINC02397	0.514625	1.03589e-81	postive
CD3E	LINC02397	0.566151	3.84165e-102	postive
ZAP70	LINC02397	0.577623	3.37851e-107	postive
TRAV3	LINC02397	0.511541	1.34763e-80	postive
TRAV38.1	LINC02397	0.484552	2.57227e-71	postive
IGLV3.9	LINC02397	0.41625	3.11306e-51	postive
IGKC	LINC02397	0.464241	7.35232e-65	postive
TRBV5.6	LINC02397	0.554997	2.05981e-97	postive
IGHG2	LINC02397	0.444543	5.31345e-59	postive
GZMB	LINC02397	0.563799	3.9544e-101	postive
TRBV11.3	LINC02397	0.452271	2.96886e-61	postive
IGKV1.9	LINC02397	0.414134	1.10912e-50	postive
TRBV6.5	LINC02397	0.544308	4.79475e-93	postive
IGLV3.16	LINC02397	0.414341	9.79819e-51	postive
HLA.DPB1	LINC02397	0.425208	1.29785e-53	postive
TRAV13.2	LINC02397	0.477008	7.2282e-69	postive
IGHV1.46	LINC02397	0.442874	1.60033e-58	postive
IGKV1D.43	LINC02397	0.405288	2.03739e-48	postive
IGHV3.43	LINC02397	0.425983	8.01608e-54	postive
IGLV1.44	LINC02397	0.455249	3.88023e-62	postive
IGKV3.15	LINC02397	0.477089	6.80969e-69	postive
IGLC6	LINC02397	0.445875	2.19311e-59	postive
ITGAL	LINC02397	0.429423	9.29997e-55	postive
IGLC3	LINC02397	0.447149	9.38118e-60	postive
TRAV8.1	LINC02397	0.534095	5.10903e-89	postive
TRBV7.9	LINC02397	0.544512	3.96796e-93	postive
CD48	LINC02397	0.583982	4.35091e-110	postive
TRBV2	LINC02397	0.554062	5.03498e-97	postive
TRBV30	LINC02397	0.486701	5.0275e-72	postive
CXCR6	LINC02397	0.51776	7.41945e-83	postive
TRAV23DV6	LINC02397	0.518543	3.82648e-83	postive
TRAV17	LINC02397	0.539714	3.23181e-91	postive
IGHV3.74	LINC02397	0.428665	1.49818e-54	postive
TRBV24.1	LINC02397	0.535279	1.77191e-89	postive
TRBV14	LINC02397	0.5298	2.29721e-87	postive
IGHJ3	LINC02397	0.46831	4.05336e-66	postive
TRBJ2.7	LINC02397	0.527286	2.07933e-86	postive
IGLV3.19	LINC02397	0.438881	2.18497e-57	postive
IGLV3.25	LINC02397	0.443316	1.19583e-58	postive
TRAV9.2	LINC02397	0.550249	1.8746e-95	postive
IGHM	LINC02397	0.48602	8.44143e-72	postive
TRBV15	LINC02397	0.537679	2.04543e-90	postive
LTA	LINC02397	0.565471	7.55208e-102	postive
IGLV2.23	LINC02397	0.440019	1.04128e-57	postive
TRAV4	LINC02397	0.527734	1.40598e-86	postive
TRAV8.3	LINC02397	0.553383	9.62436e-97	postive
IGHV3.23	LINC02397	0.453909	9.71795e-62	postive
HCST	LINC02397	0.478298	2.78355e-69	postive
XCL2	LINC02397	0.507095	5.20333e-79	postive
CD247	LINC02397	0.585467	9.00018e-111	postive
IGKV1.5	LINC02397	0.463513	1.23051e-64	postive
TRAC	LINC02397	0.518015	5.98212e-83	postive
IGLV2.14	LINC02397	0.438677	2.49552e-57	postive
IGKV1D.39	LINC02397	0.419106	5.5249e-52	postive
IGLV3.1	LINC02397	0.470433	8.79325e-67	postive
TRAV21	LINC02397	0.530452	1.29408e-87	postive
IGKV2.24	LINC02397	0.414484	8.99388e-51	postive
IGKV1.13	LINC02397	0.41364	1.49003e-50	postive
IL26	LINC02397	0.445076	3.73084e-59	postive
TRAV22	LINC02397	0.53757	2.25573e-90	postive
IGHV5.51	LINC02397	0.463467	1.27046e-64	postive
IL7R	LINC02397	0.554689	2.76468e-97	postive
XCR1	LINC02397	0.536921	4.05225e-90	postive
CCL11	LINC02408	0.433086	9.12034e-56	postive
IL21R	LINC02408	0.418955	6.05522e-52	postive
TNFRSF9	LINC02408	0.406594	9.53115e-49	postive
ESM1	LINC02408	0.459062	2.78117e-63	postive
THBS1	LINC02408	0.400798	2.70676e-47	postive
PDGFRB	LINC02408	0.403774	4.89551e-48	postive
SEMA3F	LINC02487	-0.415693	4.35355e-51	negative
VAV3	LINC02487	-0.484475	2.72529e-71	negative
PGLYRP2	LINC02487	-0.43454	3.60105e-56	negative
TNFRSF21	LINC02487	0.402734	8.91562e-48	postive
NFKBIE	MIR29B2CHG	-0.409448	1.78965e-49	negative
BIRC5	MIR29B2CHG	-0.444836	4.37587e-59	negative
CALR	MIR29B2CHG	-0.445261	3.29942e-59	negative
DEFB132	MIR29B2CHG	0.403472	5.82571e-48	postive
AHNAK	MIR29B2CHG	0.400692	2.87581e-47	postive
SEM1	MIR29B2CHG	-0.419851	3.50936e-52	negative
MASP2	MIR29B2CHG	0.408834	2.56871e-49	postive
ULBP2	MIR29B2CHG	-0.446466	1.47927e-59	negative
LEPR	POLH-AS1	-0.403034	7.50133e-48	negative
PDGFD	POLH-AS1	-0.411633	4.92069e-50	negative
ADCYAP1R1	POLH-AS1	-0.417325	1.62681e-51	negative
VEGFD	POLH-AS1	-0.424087	2.60126e-53	negative
ANGPT4	POLH-AS1	-0.491027	1.81473e-73	negative
TGFBR2	POLH-AS1	-0.414133	1.10951e-50	negative
MASP1	POLH-AS1	-0.445688	2.48359e-59	negative
SSTR1	POLH-AS1	-0.403045	7.45447e-48	negative
ANGPTL7	POLH-AS1	-0.416323	2.9794e-51	negative
PTH1R	POLH-AS1	-0.470471	8.55318e-67	negative
CCL16	POLH-AS1	-0.40789	4.4675e-49	negative
BIRC5	POLH-AS1	0.60257	6.50569e-119	postive
SEMA6D	POLH-AS1	-0.405801	1.51178e-48	negative
CMA1	POLH-AS1	-0.430988	3.46036e-55	negative
ANGPTL1	POLH-AS1	-0.458863	3.19482e-63	negative
OGN	POLH-AS1	-0.491372	1.38968e-73	negative
FABP4	POLH-AS1	-0.418779	6.73895e-52	negative
CCL14	POLH-AS1	-0.472236	2.38142e-67	negative
LRP1	POLH-AS1	-0.438836	2.24947e-57	negative
GDF10	POLH-AS1	-0.401896	1.44283e-47	negative
GREM2	POLH-AS1	-0.426185	7.06851e-54	negative
LEP	POLH-AS1	-0.400392	3.41364e-47	negative
ADRB2	POLH-AS1	-0.482105	1.62634e-70	negative
DEFB132	POLH-AS1	-0.432627	1.22243e-55	negative
AVPR2	POLH-AS1	-0.495814	4.34794e-75	negative
IGF1	POLH-AS1	-0.458095	5.44351e-63	negative
HDGF	POLH-AS1	0.487903	2.00691e-72	postive
LTBP4	POLH-AS1	-0.46421	7.51737e-65	negative
PSME2	PSMB8-AS1	0.521951	2.09705e-84	postive
NFKBIE	PSMB8-AS1	0.424456	2.07012e-53	postive
CXCL13	PSMB8-AS1	0.43539	2.0871e-56	postive
LTB	PSMB8-AS1	0.552824	1.63749e-96	postive
TAPBP	PSMB8-AS1	0.475542	2.12858e-68	postive
IRF7	PSMB8-AS1	0.412795	2.46613e-50	postive
IL12B	PSMB8-AS1	0.506714	7.09816e-79	postive
TYMP	PSMB8-AS1	0.472245	2.36662e-67	postive
RAC2	PSMB8-AS1	0.558087	1.05109e-98	postive
PSMB8	PSMB8-AS1	0.761183	2.03313e-226	postive
TRAV26.2	PSMB8-AS1	0.432296	1.50876e-55	postive
TRBV5.5	PSMB8-AS1	0.439954	1.08631e-57	postive
CCL17	PSMB8-AS1	0.429722	7.70071e-55	postive
IL18	PSMB8-AS1	0.456907	1.23845e-62	postive
PDCD1	PSMB8-AS1	0.606929	4.55975e-121	postive
TRBV10.2	PSMB8-AS1	0.422819	5.68863e-53	postive
CCL8	PSMB8-AS1	0.509953	5.00052e-80	postive
TRBV7.4	PSMB8-AS1	0.432603	1.24122e-55	postive
CD79A	PSMB8-AS1	0.507113	5.12872e-79	postive
CCL19	PSMB8-AS1	0.431021	3.38927e-55	postive
TRAV24	PSMB8-AS1	0.460849	7.99643e-64	postive
IL10	PSMB8-AS1	0.402082	1.29654e-47	postive
CXCL9	PSMB8-AS1	0.548197	1.28837e-94	postive
TRBV5.1	PSMB8-AS1	0.513331	3.04925e-81	postive
TRBJ2.3	PSMB8-AS1	0.468019	4.99252e-66	postive
TRAV12.3	PSMB8-AS1	0.5063	9.94428e-79	postive
TNFRSF13B	PSMB8-AS1	0.437199	6.50428e-57	postive
IL21R	PSMB8-AS1	0.471626	3.70998e-67	postive
TRBV29.1	PSMB8-AS1	0.471857	3.13651e-67	postive
CCL2	PSMB8-AS1	0.449247	2.29675e-60	postive
TRAV10	PSMB8-AS1	0.445886	2.17845e-59	postive
TRBV6.1	PSMB8-AS1	0.514312	1.34478e-81	postive
TRBV3.1	PSMB8-AS1	0.49086	2.06529e-73	postive
TRBV12.4	PSMB8-AS1	0.500554	1.01915e-76	postive
TAPBPL	PSMB8-AS1	0.413577	1.54693e-50	postive
TRBV18	PSMB8-AS1	0.521336	3.54976e-84	postive
CD19	PSMB8-AS1	0.52866	6.25294e-87	postive
CXCR3	PSMB8-AS1	0.598437	6.69845e-117	postive
TRBV6.6	PSMB8-AS1	0.473763	7.83454e-68	postive
TRAV19	PSMB8-AS1	0.457032	1.13627e-62	postive
TRBV4.1	PSMB8-AS1	0.479513	1.129e-69	postive
CD3D	PSMB8-AS1	0.62852	2.98399e-132	postive
CCL5	PSMB8-AS1	0.673253	1.76973e-158	postive
TRAV41	PSMB8-AS1	0.486902	4.3135e-72	postive
CCR7	PSMB8-AS1	0.537346	2.76233e-90	postive
IGLV1.51	PSMB8-AS1	0.40665	9.22056e-49	postive
TAP1	PSMB8-AS1	0.703141	9.58093e-179	postive
TNFRSF9	PSMB8-AS1	0.471549	3.92067e-67	postive
TRBV20.1	PSMB8-AS1	0.550983	9.38064e-96	postive
TRDV1	PSMB8-AS1	0.493317	3.06872e-74	postive
TRAV29DV5	PSMB8-AS1	0.478072	3.29127e-69	postive
IGLC2	PSMB8-AS1	0.442914	1.55922e-58	postive
IGHG3	PSMB8-AS1	0.464278	7.16551e-65	postive
BST2	PSMB8-AS1	0.423544	3.63744e-53	postive
ISG20	PSMB8-AS1	0.48928	6.97922e-73	postive
TRBC2	PSMB8-AS1	0.62067	4.38776e-128	postive
TRAV8.4	PSMB8-AS1	0.487489	2.75609e-72	postive
HLA.DOB	PSMB8-AS1	0.569264	1.70667e-103	postive
RARRES3	PSMB8-AS1	0.405168	2.18388e-48	postive
TRBV12.3	PSMB8-AS1	0.480884	4.0596e-70	postive
TRBV4.2	PSMB8-AS1	0.508171	2.16077e-79	postive
TRBV10.3	PSMB8-AS1	0.502272	2.57714e-77	postive
TRBV28	PSMB8-AS1	0.618983	3.33236e-127	postive
IFNG	PSMB8-AS1	0.575348	3.52498e-106	postive
IGHG1	PSMB8-AS1	0.489252	7.13322e-73	postive
CD74	PSMB8-AS1	0.614152	1.03241e-124	postive
TRBV13	PSMB8-AS1	0.453207	1.56933e-61	postive
TRAV26.1	PSMB8-AS1	0.476407	1.12646e-68	postive
CCL22	PSMB8-AS1	0.400184	3.84218e-47	postive
TRAV39	PSMB8-AS1	0.461515	5.01522e-64	postive
TRBV5.4	PSMB8-AS1	0.479071	1.56908e-69	postive
CD14	PSMB8-AS1	0.466735	1.25021e-65	postive
IL2RG	PSMB8-AS1	0.635017	8.59388e-136	postive
HLA.DQB1	PSMB8-AS1	0.490551	2.62297e-73	postive
TRAV5	PSMB8-AS1	0.475322	2.50184e-68	postive
CD8A	PSMB8-AS1	0.539172	5.28941e-91	postive
IL21	PSMB8-AS1	0.43838	3.02539e-57	postive
CXCL10	PSMB8-AS1	0.552243	2.84392e-96	postive
HLA.F	PSMB8-AS1	0.794283	3.09795e-260	postive
SOCS1	PSMB8-AS1	0.623015	2.57042e-129	postive
TRAV36DV7	PSMB8-AS1	0.484834	2.07658e-71	postive
CD3E	PSMB8-AS1	0.595316	2.11773e-115	postive
ZAP70	PSMB8-AS1	0.597079	3.0255e-116	postive
TRAV3	PSMB8-AS1	0.495001	8.23423e-75	postive
TRAV38.1	PSMB8-AS1	0.436833	8.23788e-57	postive
ISG15	PSMB8-AS1	0.505979	1.29076e-78	postive
CCL3	PSMB8-AS1	0.41875	6.85751e-52	postive
IGKC	PSMB8-AS1	0.436313	1.1519e-56	postive
TRBV5.6	PSMB8-AS1	0.506773	6.76763e-79	postive
IGHG2	PSMB8-AS1	0.427835	2.52093e-54	postive
GZMB	PSMB8-AS1	0.658388	2.90544e-149	postive
IRF1	PSMB8-AS1	0.617304	2.47481e-126	postive
TRBV6.5	PSMB8-AS1	0.499145	3.129e-76	postive
CXCL11	PSMB8-AS1	0.550404	1.62e-95	postive
HLA.DPB1	PSMB8-AS1	0.536858	4.28973e-90	postive
TRAV13.2	PSMB8-AS1	0.458816	3.30142e-63	postive
IL32	PSMB8-AS1	0.513558	2.52342e-81	postive
IRF9	PSMB8-AS1	0.414626	8.26302e-51	postive
IGKV3.15	PSMB8-AS1	0.422824	5.6725e-53	postive
IGLC6	PSMB8-AS1	0.404539	3.14515e-48	postive
ITGAL	PSMB8-AS1	0.469395	1.85834e-66	postive
IGLC3	PSMB8-AS1	0.427011	4.22106e-54	postive
TRAV8.1	PSMB8-AS1	0.432436	1.38023e-55	postive
TRBV7.9	PSMB8-AS1	0.516597	1.97989e-82	postive
HLA.H	PSMB8-AS1	0.617853	1.28657e-126	postive
CD48	PSMB8-AS1	0.595882	1.13576e-115	postive
TRBV2	PSMB8-AS1	0.524962	1.56676e-85	postive
TRBV30	PSMB8-AS1	0.434803	3.04235e-56	postive
CXCR6	PSMB8-AS1	0.505414	2.04157e-78	postive
TRAV23DV6	PSMB8-AS1	0.456467	1.6778e-62	postive
TRAV17	PSMB8-AS1	0.508079	2.32889e-79	postive
TRBV24.1	PSMB8-AS1	0.503551	9.21465e-78	postive
TRBV14	PSMB8-AS1	0.47112	5.35197e-67	postive
TRBJ2.7	PSMB8-AS1	0.437372	5.81315e-57	postive
TRAV9.2	PSMB8-AS1	0.488417	1.35359e-72	postive
IGHM	PSMB8-AS1	0.435979	1.4291e-56	postive
TRBV15	PSMB8-AS1	0.465174	3.79734e-65	postive
LTA	PSMB8-AS1	0.588559	3.30004e-112	postive
TRAV4	PSMB8-AS1	0.517204	1.18674e-82	postive
TRAV8.3	PSMB8-AS1	0.482619	1.10528e-70	postive
HCST	PSMB8-AS1	0.650056	2.52766e-144	postive
XCL2	PSMB8-AS1	0.588021	5.88362e-112	postive
CD247	PSMB8-AS1	0.610251	9.86635e-123	postive
TRAC	PSMB8-AS1	0.598632	5.38713e-117	postive
IGLV3.1	PSMB8-AS1	0.401424	1.8913e-47	postive
TRAV21	PSMB8-AS1	0.503646	8.52924e-78	postive
TRAV22	PSMB8-AS1	0.4879	2.01151e-72	postive
IL7R	PSMB8-AS1	0.418783	6.72285e-52	postive
XCR1	PSMB8-AS1	0.442512	2.03158e-58	postive
DAXX	RBMS3-AS2	-0.402082	1.29716e-47	negative
IFNK	RBMS3-AS2	0.4816	2.37668e-70	postive
LEPR	SLC12A5-AS1	-0.426023	7.82103e-54	negative
ANGPTL7	SLC12A5-AS1	-0.40477	2.75203e-48	negative
BIRC5	SLC12A5-AS1	0.480957	3.84476e-70	postive
MMP9	SLC12A5-AS1	0.64181	1.37983e-139	postive
OGFR	SLC12A5-AS1	0.402254	1.17485e-47	postive
CRIM1	SLC12A5-AS1	-0.429541	8.63077e-55	negative
MANF	SLC12A5-AS1	0.406943	7.77172e-49	postive
ISG15	SLC12A5-AS1	0.403712	5.07281e-48	postive
NDRG1	SLC44A4	-0.438896	2.16307e-57	negative
SEMA3B	SLC44A4	0.444017	7.52777e-59	postive
CST4	SLC44A4	0.440682	6.7505e-58	postive
PRLH	SLC44A4	0.429483	8.95481e-55	postive
RARRES3	SLC44A4	0.418406	8.45157e-52	postive
IL20RB	SLC44A4	-0.423771	3.16222e-53	negative
NMB	SLC44A4	-0.414483	8.99785e-51	negative
SEMA3F	SLC44A4	0.566375	3.07418e-102	postive
VAV3	SLC44A4	0.572061	1.01092e-104	postive
PGLYRP2	SLC44A4	0.479577	1.07648e-69	postive
TNFRSF21	SLC44A4	-0.402136	1.25732e-47	negative
PPARA	SLC44A4	-0.438315	3.15583e-57	negative
CALCB	SLC44A4	-0.466839	1.16065e-65	negative
LEPR	TDRKH-AS1	-0.424691	1.78859e-53	negative
ADCYAP1R1	TDRKH-AS1	-0.426283	6.65164e-54	negative
VEGFD	TDRKH-AS1	-0.407144	6.91287e-49	negative
ANGPT4	TDRKH-AS1	-0.423952	2.82651e-53	negative
FGF7	TDRKH-AS1	-0.411299	5.99863e-50	negative
TGFBR2	TDRKH-AS1	-0.444301	6.23845e-59	negative
ANGPTL7	TDRKH-AS1	-0.414078	1.14681e-50	negative
KL	TDRKH-AS1	-0.414341	9.79762e-51	negative
ANGPTL1	TDRKH-AS1	-0.446208	1.75761e-59	negative
SEMA3A	TDRKH-AS1	-0.432748	1.13174e-55	negative
ADRB2	TDRKH-AS1	-0.430192	5.72393e-55	negative
SLIT2	TDRKH-AS1	-0.411783	4.50128e-50	negative
HDGF	TDRKH-AS1	0.454247	7.70892e-62	postive
PSMD4	TDRKH-AS1	0.501865	3.573e-77	postive
LHCGR	TTLL10-AS1	0.453334	1.43886e-61	postive
ACVR1C	TTLL10-AS1	0.427162	3.84129e-54	postive
NPR1	TTLL10-AS1	0.454887	4.97193e-62	postive
VEGFD	TTLL10-AS1	0.426819	4.75876e-54	postive
ANGPT4	TTLL10-AS1	0.40387	4.63128e-48	postive
SCTR	TTLL10-AS1	0.400568	3.08578e-47	postive
FABP4	TTLL10-AS1	0.450854	7.76369e-61	postive
LEP	TTLL10-AS1	0.47441	4.88109e-68	postive
AVPR2	TTLL10-AS1	0.475556	2.10663e-68	postive
ADIPOQ	TTLL10-AS1	0.42715	3.87123e-54	postive
RBP4	TTLL10-AS1	0.452199	3.1166e-61	postive
MYDGF	ZNRD1ASP	-0.461757	4.23441e-64	negative
PSMC3	ZNRD1ASP	-0.444151	6.89023e-59	negative
MAP2K2	ZNRD1ASP	-0.41812	1.00538e-51	negative
MIF	ZNRD1ASP	-0.42846	1.70308e-54	negative
MASP2	ZNRD1ASP	0.534634	3.15735e-89	postive
NFAT5	ZNRD1ASP	0.488872	9.5506e-73	postive
LEPR	CHKB-DT	-0.496726	2.12217e-75	negative
HGF	CHKB-DT	-0.402302	1.14308e-47	negative
FGF7	CHKB-DT	-0.433973	5.17791e-56	negative
TGFBR2	CHKB-DT	-0.446704	1.26278e-59	negative
ANGPTL7	CHKB-DT	-0.459163	2.59267e-63	negative
BIRC5	CHKB-DT	0.40075	2.78138e-47	postive
GPR17	CHKB-DT	-0.443983	7.70017e-59	negative
ANGPTL1	CHKB-DT	-0.475177	2.78308e-68	negative
FGF2	CHKB-DT	-0.415486	4.93186e-51	negative
GDF10	CHKB-DT	-0.412626	2.72777e-50	negative
PDGFRA	CHKB-DT	-0.41943	4.53681e-52	negative
PLXNA4	CHKB-DT	-0.40187	1.46444e-47	negative
SLIT2	CHKB-DT	-0.445931	2.11344e-59	negative
MIF	CHKB-DT	0.425291	1.23312e-53	postive
PAK3	CHKB-DT	-0.456987	1.17167e-62	negative
SEMA3D	CHKB-DT	-0.415885	3.87944e-51	negative
PTGFR	CHKB-DT	-0.402325	1.12789e-47	negative
MASP2	CHKB-DT	-0.420708	2.07916e-52	negative
SEMA5A	CHKB-DT	-0.40679	8.49897e-49	negative
NFAT5	CHKB-DT	-0.409711	1.533e-49	negative
SEMA3B	DPP9-AS1	0.432645	1.20836e-55	postive
RABEP2	DPP9-AS1	0.408209	3.70595e-49	postive
LCN12	DPP9-AS1	0.408876	2.50533e-49	postive
TGFBR1	H1FX-AS1	-0.426265	6.7268e-54	negative
CBL	H1FX-AS1	-0.426324	6.48175e-54	negative
NFATC3	H1FX-AS1	-0.419416	4.57306e-52	negative
NFAT5	H1FX-AS1	-0.402637	9.42616e-48	negative
TLR1	H1FX-AS1	-0.429701	7.8012e-55	negative
PSME2	HCP5	0.451256	5.91343e-61	postive
CXCL13	HCP5	0.409708	1.53612e-49	postive
LTB	HCP5	0.457843	6.48303e-63	postive
TAPBP	HCP5	0.475611	2.02254e-68	postive
IL12B	HCP5	0.509598	6.69972e-80	postive
TYMP	HCP5	0.428162	2.05399e-54	postive
RAC2	HCP5	0.492304	6.74621e-74	postive
PSMB8	HCP5	0.722953	1.21632e-193	postive
TRAV26.2	HCP5	0.478431	2.52225e-69	postive
TRBV5.5	HCP5	0.414722	7.80083e-51	postive
TRBV7.3	HCP5	0.427483	3.14367e-54	postive
IL18	HCP5	0.417591	1.38545e-51	postive
PDCD1	HCP5	0.547271	3.06214e-94	postive
TRBV10.2	HCP5	0.41178	4.51003e-50	postive
CCL8	HCP5	0.527849	1.27221e-86	postive
TRBV7.4	HCP5	0.423654	3.39854e-53	postive
CD79A	HCP5	0.44212	2.62967e-58	postive
TRAV24	HCP5	0.474113	6.06339e-68	postive
IL10	HCP5	0.415409	5.16455e-51	postive
CXCL9	HCP5	0.568617	3.26979e-103	postive
TRBV5.1	HCP5	0.493101	3.62996e-74	postive
TRBJ2.3	HCP5	0.418008	1.07598e-51	postive
TRAV12.3	HCP5	0.525119	1.36778e-85	postive
IL21R	HCP5	0.491948	8.89218e-74	postive
TRBV29.1	HCP5	0.464731	5.19806e-65	postive
TRAV10	HCP5	0.475943	1.58539e-68	postive
TRBV6.1	HCP5	0.500759	8.6525e-77	postive
TRBV3.1	HCP5	0.491964	8.78438e-74	postive
TRBV12.4	HCP5	0.486319	6.72625e-72	postive
IL9R	HCP5	0.400535	3.14482e-47	postive
TRBV18	HCP5	0.517391	1.01354e-82	postive
CD19	HCP5	0.438037	3.77957e-57	postive
CXCR3	HCP5	0.557139	2.62704e-98	postive
TRBV6.6	HCP5	0.478311	2.75684e-69	postive
TRAV19	HCP5	0.488958	8.94086e-73	postive
TRBV4.1	HCP5	0.47823	2.92767e-69	postive
CD3D	HCP5	0.556125	6.97919e-98	postive
CCL5	HCP5	0.620693	4.26821e-128	postive
TRAV41	HCP5	0.508715	1.38337e-79	postive
CCR7	HCP5	0.489021	8.52093e-73	postive
TAP1	HCP5	0.769249	3.91709e-234	postive
TNFRSF9	HCP5	0.504404	4.62702e-78	postive
TRBV20.1	HCP5	0.543084	1.48078e-92	postive
TRDV1	HCP5	0.512996	4.03008e-81	postive
TRAV29DV5	HCP5	0.498544	5.04346e-76	postive
TRBV7.7	HCP5	0.402128	1.26308e-47	postive
IGLC2	HCP5	0.402914	8.0361e-48	postive
IGHG3	HCP5	0.42577	9.15336e-54	postive
BST2	HCP5	0.409652	1.58748e-49	postive
ISG20	HCP5	0.475011	3.14128e-68	postive
TRBC2	HCP5	0.544173	5.42952e-93	postive
TRAV8.4	HCP5	0.488349	1.426e-72	postive
HLA.DOB	HCP5	0.546923	4.2329e-94	postive
TRBV12.3	HCP5	0.482612	1.11102e-70	postive
TRBV4.2	HCP5	0.497698	9.85657e-76	postive
TRBV10.3	HCP5	0.493743	2.20089e-74	postive
TRBV28	HCP5	0.538459	1.00934e-90	postive
IFNG	HCP5	0.586642	2.57489e-111	postive
IGHG1	HCP5	0.45339	1.3847e-61	postive
CD74	HCP5	0.550959	9.5901e-96	postive
TRBV13	HCP5	0.463967	8.9258e-65	postive
TRAV26.1	HCP5	0.511591	1.29316e-80	postive
CCL22	HCP5	0.43215	1.65509e-55	postive
TRAV39	HCP5	0.448901	2.89779e-60	postive
TRBV5.4	HCP5	0.4961	3.47422e-75	postive
IL2RG	HCP5	0.585932	5.48644e-111	postive
HLA.DQB1	HCP5	0.451615	4.63405e-61	postive
TRAV5	HCP5	0.497013	1.69216e-75	postive
CD8A	HCP5	0.516219	2.72054e-82	postive
IL21	HCP5	0.474297	5.30114e-68	postive
CXCL10	HCP5	0.60503	3.99681e-120	postive
HLA.F	HCP5	0.777268	4.02204e-242	postive
SOCS1	HCP5	0.518385	4.37365e-83	postive
TRAV36DV7	HCP5	0.486111	7.87894e-72	postive
CD3E	HCP5	0.546534	6.08501e-94	postive
ZAP70	HCP5	0.521644	2.72806e-84	postive
TRAV3	HCP5	0.527838	1.28389e-86	postive
TRAV38.1	HCP5	0.471521	4.00115e-67	postive
ISG15	HCP5	0.478673	2.10768e-69	postive
TRBV5.6	HCP5	0.504689	3.67444e-78	postive
GZMB	HCP5	0.617383	2.25225e-126	postive
IRF1	HCP5	0.619431	1.94662e-127	postive
TRBV6.5	HCP5	0.508979	1.11407e-79	postive
CXCL11	HCP5	0.602808	4.9744e-119	postive
HLA.DPB1	HCP5	0.449476	1.96772e-60	postive
TRAV13.2	HCP5	0.456718	1.41083e-62	postive
IL32	HCP5	0.462661	2.24311e-64	postive
IRF9	HCP5	0.464401	6.56769e-65	postive
ITGAL	HCP5	0.460393	1.10009e-63	postive
TRAV8.1	HCP5	0.434774	3.09903e-56	postive
TRBV7.9	HCP5	0.506346	9.58063e-79	postive
HLA.H	HCP5	0.632779	1.45616e-134	postive
CD48	HCP5	0.54558	1.47599e-93	postive
TRBV2	HCP5	0.516037	3.1705e-82	postive
TRBV30	HCP5	0.422073	9.00196e-53	postive
CXCR6	HCP5	0.552134	3.15575e-96	postive
TRAV23DV6	HCP5	0.472415	2.09137e-67	postive
TRAV17	HCP5	0.536029	9.04326e-90	postive
TRBV24.1	HCP5	0.499924	1.68405e-76	postive
TRBV14	HCP5	0.461552	4.88727e-64	postive
TRAV9.2	HCP5	0.52442	2.50454e-85	postive
IGHM	HCP5	0.402636	9.43116e-48	postive
TRBV15	HCP5	0.468649	3.17716e-66	postive
LTA	HCP5	0.575531	2.91985e-106	postive
TRAV4	HCP5	0.505117	2.59887e-78	postive
TRAV8.3	HCP5	0.504359	4.79829e-78	postive
HCST	HCP5	0.484207	3.3395e-71	postive
XCL2	HCP5	0.546627	5.57735e-94	postive
CD247	HCP5	0.562497	1.42423e-100	postive
TRAC	HCP5	0.55102	9.06036e-96	postive
IGLV3.1	HCP5	0.403532	5.62735e-48	postive
TRAV21	HCP5	0.520307	8.54804e-84	postive
TRAV22	HCP5	0.506222	1.0592e-78	postive
IL7R	HCP5	0.435316	2.18925e-56	postive
XCR1	HCP5	0.465534	2.94047e-65	postive
TAP1	LINC00487	0.410526	9.47526e-50	postive
ISG20	LINC00487	0.400835	2.64966e-47	postive
HLA.F	LINC00487	0.421583	1.21609e-52	postive
ISG15	LINC00487	0.489243	7.17978e-73	postive
FABP9	LINC02346	0.404035	4.21012e-48	postive
ANGPT1	SRRM2-AS1	-0.498066	7.36458e-76	negative
CD209	SRRM2-AS1	-0.449593	1.819e-60	negative
FGF7	SRRM2-AS1	-0.40178	1.54224e-47	negative
TGFBR2	SRRM2-AS1	-0.407518	5.55491e-49	negative
BMP6	SRRM2-AS1	-0.481774	2.08584e-70	negative
[truncated: 18,799 more rows]
