# Supplementary material for: A Novel Framework to Predict Breast Cancer Prognosis Using Immune-Associated LncRNAs
Source: Front Genet. 2021 Jan 21;11:634195. doi: 10.3389/fgene.2020.634195 (PMC7873981; doi:10.3389/fgene.2020.634195)
Supplement: Supplementary file 7 [file Table_4.XLSX]

## Sheet: Sheet1
gene	HR	z	pvalue	lower	upper
DAXX	0.491776	-5.26735	1.38411e-07	0.377637	0.640412
MIR22HG	1.44359	5.09332	3.51849e-07	1.25339	1.66264
WDFY3.AS2	1.41336	4.61634	3.90561e-06	1.22028	1.63699
PRR26	1.18344	4.13996	3.47364e-05	1.09274	1.28167
LINC00670	1.33026	4.09463	4.22839e-05	1.16041	1.52497
LINC00583	1.58314	4.05593	4.99347e-05	1.26796	1.97667
CAPN15	0.704132	-3.63953	0.000273133	0.582925	0.850541
LINC02346	1.34009	3.49817	0.000468454	1.13737	1.57893
FLRT1	0.811265	-3.47312	0.00051444	0.720943	0.912902
LINC01044	1.28496	3.41184	0.00064526	1.1126	1.48403
ADD3.AS1	1.19039	3.39622	0.000683244	1.07649	1.31634
PDCD4.AS1	0.764623	-3.37798	0.000730204	0.654367	0.893456
TP53TG1	0.803353	-3.28574	0.00101713	0.704989	0.915441
LINC00654	1.20345	3.27629	0.00105181	1.07724	1.34445
LINC01142	1.20686	3.22095	0.00127767	1.07639	1.35315
DPP9.AS1	0.808037	-3.14029	0.00168779	0.707385	0.92301
LINC00266.1	1.22744	3.11907	0.00181423	1.07913	1.39613
LINC00466	0.886095	-3.1145	0.00184258	0.821163	0.956161
LINC00632	1.13079	3.09	0.00200157	1.04598	1.22247
KRBOX1.AS1	1.25446	3.0681	0.00215425	1.08533	1.44994
LMO7DN	1.17354	3.01703	0.00255265	1.05767	1.3021
HCG9	1.22114	3.00849	0.00262549	1.07211	1.39089
LINC01567	1.28941	2.9707	0.00297121	1.09033	1.52484
SRRM2.AS1	0.820647	-2.97003	0.0029777	0.720289	0.934987
C21orf62.AS1	1.28351	2.94899	0.00318815	1.08731	1.51511
LINC01973	0.820379	-2.94306	0.00324986	0.719037	0.936003
RNU6ATAC35P	1.16147	2.90943	0.00362092	1.05006	1.28471
C5orf60	0.836975	-2.85535	0.004299	0.740731	0.945723
C5orf66	0.797574	-2.81344	0.0049015	0.681304	0.933688
TSPEAR.AS2	1.12793	2.77938	0.00544635	1.03613	1.22787
LINC01854	1.19874	2.77797	0.00546999	1.05483	1.36228
C1orf220	0.851761	-2.74348	0.00607912	0.759515	0.955211
DLGAP1.AS1	0.760738	-2.70778	0.00677342	0.624123	0.927257
LINC01561	0.910477	-2.67389	0.0074977	0.849988	0.97527
LINC00671	1.14694	2.67098	0.00756309	1.03717	1.26833
LINC01133	1.07143	2.63042	0.00852805	1.01774	1.12796
ADARB2.AS1	1.09919	2.61082	0.00903243	1.02386	1.18006
SPATA41	0.862233	-2.60645	0.00914862	0.771287	0.963902
LINC02418	1.11841	2.5988	0.00935494	1.02789	1.2169
MIR99AHG	1.13639	2.46968	0.0135235	1.02674	1.25774
SMAD5.AS1	1.18714	2.45364	0.0141417	1.03512	1.3615
EXOC3.AS1	0.822191	-2.45199	0.0142067	0.703084	0.961475
CHL1.AS2	1.11054	2.44154	0.0146248	1.0209	1.20806
TPT1.AS1	1.18546	2.42861	0.0151567	1.03338	1.35993
NBR2	1.23155	2.42223	0.0154258	1.04055	1.4576
LINC01708	1.21382	2.41182	0.0158733	1.03697	1.42083
C7orf65	1.14038	2.36902	0.0178351	1.02294	1.27129
MAMDC2.AS1	1.19548	2.36463	0.0180479	1.03103	1.38617
MEG3	1.11327	2.3435	0.0191039	1.01772	1.2178
LINC01857	0.908441	-2.34233	0.0191639	0.838302	0.984447
LINC01644	0.943833	-2.31079	0.0208447	0.898673	0.991262
MDS2	0.870971	-2.31036	0.0208682	0.774652	0.979266
LINC00570	1.15318	2.30445	0.0211977	1.02153	1.3018
LINC01886	1.15065	2.30206	0.0213318	1.02107	1.29667
C2orf91	0.886274	-2.30099	0.021392	0.799663	0.982266
GOLGA8M	1.12404	2.29576	0.0216898	1.01725	1.24204
AFDN.DT	1.14027	2.29558	0.0216998	1.01938	1.27549
HCG27	0.841941	-2.28709	0.0221904	0.726524	0.975692
LINC01588	0.870503	-2.28079	0.0225608	0.772703	0.980681
ZFHX2.AS1	0.820379	-2.26231	0.023678	0.691068	0.973887
VPS33B.DT	1.17905	2.24115	0.0250164	1.02088	1.36173
TYMSOS	0.895376	-2.22498	0.0260823	0.812322	0.986923
LINC00474	1.4902	2.21956	0.0264483	1.04776	2.11947
PRKCZ.AS1	0.816003	-2.21619	0.0266784	0.681699	0.976765
HAGLR	1.1172	2.21108	0.0270304	1.01267	1.23252
LINC00544	0.855335	-2.1944	0.0282065	0.743913	0.983444
ACTA2.AS1	1.0964	2.15559	0.0311157	1.00839	1.1921
LINC01531	1.16303	2.15405	0.0312359	1.0137	1.33436
LINC01874	1.12167	2.14822	0.0316965	1.01011	1.24555
MIR202HG	1.14152	2.14552	0.0319111	1.01151	1.28823
C3orf35	0.831897	-2.13223	0.0329882	0.702419	0.985241
SLC44A4	0.950466	-2.12846	0.0332991	0.907026	0.995986
LINC01545	0.877171	-2.09876	0.0358377	0.776127	0.99137
SNHG5	1.14893	2.0905	0.0365732	1.00871	1.30864
LINC01931	1.19757	2.08833	0.0367685	1.01114	1.41837
LINC00523	1.30647	2.08421	0.037141	1.01606	1.67988
LINC01555	0.887664	-2.07924	0.0375955	0.793352	0.993188
C7orf69	1.25108	2.06542	0.0388834	1.0115	1.54741
IGBP1.AS1	0.855671	-2.0458	0.0407757	0.736977	0.993481
COL18A1.AS2	1.1577	2.03907	0.0414429	1.0057	1.33267
ST7.OT4	1.11809	2.03791	0.041559	1.00428	1.24479
RFPL3S	0.881086	-2.02469	0.0428989	0.77946	0.995961
LINC02337	1.63935	2.01863	0.0435259	1.01447	2.64914
FAM87A	1.1255	2.01176	0.044245	1.00305	1.26289
ZFAS1	0.811906	-2.0115	0.0442724	0.66272	0.994675
LINC00243	0.91725	-2.00108	0.0453835	0.842842	0.998227
LINC00397	1.22307	1.96595	0.0493047	1.00061	1.49497
LINC00115	0.670705	-4.74604	2.07443e-06	0.568714	0.790985
BAIAP2.DT	0.681138	-4.37869	1.19397e-05	0.573574	0.808876
TEX41	1.28081	4.15703	3.22406e-05	1.13975	1.43934
LINC01537	1.17385	4.12202	3.75568e-05	1.08771	1.26681
ZNF503.AS1	1.17422	4.07407	4.61978e-05	1.08691	1.26855
LINC01344	0.878957	-3.70882	0.000208229	0.821026	0.940976
LMO7DN.IT1	1.26551	3.68187	0.000231533	1.11642	1.43452
ADIPOQ.AS1	1.13883	3.62971	0.000283742	1.06163	1.22164
LINC01402	1.2177	3.50555	0.000455671	1.09072	1.35946
HPN.AS1	0.844855	-3.49644	0.000471518	0.768669	0.928593
LINC01504	1.25972	3.46202	0.00053614	1.10536	1.43563
MTOR.AS1	1.24844	3.37331	0.000742694	1.09743	1.42024
MEG8	1.18409	3.35813	0.000784725	1.07289	1.30682
TMEM246.AS1	1.32047	3.2719	0.00106828	1.11791	1.55972
FGF12.AS3	1.19899	3.1953	0.00139685	1.07268	1.34017
WARS2.IT1	1.15958	3.19042	0.00142064	1.05876	1.27
MIAT	0.864422	-3.15491	0.00160547	0.789619	0.946312
LINC01985	1.15398	3.10866	0.0018794	1.05434	1.26302
ARHGAP26.AS1	0.826967	-3.09805	0.00194799	0.73331	0.932586
LINC01657	1.55364	3.09767	0.00195049	1.17565	2.05316
RORB.AS1	1.23566	3.08575	0.00203039	1.08026	1.41341
DBH.AS1	0.854017	-2.99913	0.00270752	0.770335	0.946791
PHEX.AS1	1.15559	2.98587	0.00282773	1.05094	1.27066
SFTA1P	1.15486	2.97983	0.00288406	1.05051	1.26957
LINC01839	1.25791	2.97958	0.00288646	1.08168	1.46284
TEX26.AS1	1.14391	2.97497	0.00293015	1.04694	1.24986
KCNIP2.AS1	1.19838	2.87983	0.00397885	1.05951	1.35546
LINC01986	1.5528	2.73548	0.00622886	1.13288	2.12839
PGM5.AS1	1.10214	2.73074	0.00631916	1.02783	1.18182
LINC01350	1.66958	2.72432	0.00644341	1.15467	2.41411
AGBL4.IT1	0.687808	-2.72349	0.0064597	0.525412	0.900398
GAS1RR	1.1431	2.70489	0.00683267	1.03752	1.25942
LINC01456	1.09383	2.70295	0.00687276	1.02496	1.16734
HCG11	1.20571	2.68341	0.00728759	1.05173	1.38225
HORMAD2.AS1	1.13962	2.66601	0.00767585	1.03522	1.25456
SLC8A1.AS1	1.14933	2.63532	0.00840577	1.03631	1.27468
TRAM2.AS1	1.38813	2.61368	0.00895727	1.08548	1.77515
LINC01824	2.22578	2.61368	0.00895739	1.22155	4.0556
CERS6.AS1	0.867253	-2.60559	0.00917163	0.779145	0.965325
EIPR1.IT1	0.879692	-2.57745	0.00995309	0.797992	0.969757
LINC00685	0.83129	-2.56175	0.0104147	0.7217	0.957523
LINC01688	3.25869	2.54621	0.01089	1.31258	8.09023
SMCR2	0.89225	-2.51186	0.0120098	0.816305	0.975262
LINC00310	1.17311	2.49076	0.0127471	1.03461	1.33015
LINC01690	1.36892	2.4843	0.0129808	1.06852	1.75376
MEG9	1.13325	2.46795	0.0135889	1.02608	1.25162
LINC01483	1.22523	2.46173	0.013827	1.04227	1.4403
LINC02013	3.33935	2.45481	0.0140961	1.27515	8.74509
NUTM2A.AS1	1.33521	2.45295	0.0141689	1.05982	1.68215
LINC00348	1.13709	2.44611	0.0144409	1.02586	1.26037
LINC00853	0.871935	-2.44063	0.0146619	0.781069	0.973372
LINC01689	1.4528	2.4085	0.016018	1.07203	1.96882
CADM3.AS1	1.08029	2.38966	0.0168638	1.01398	1.15093
ARHGEF7.AS1	1.26688	2.35669	0.0184384	1.04063	1.54232
RABGAP1L.IT1	0.812427	-2.31895	0.0203975	0.681609	0.968354
LINC01492	1.32925	2.3124	0.0207557	1.04433	1.6919
LINC00376	1.62508	2.30459	0.0211895	1.07531	2.45592
LINC00705	1.16385	2.28589	0.0222604	1.02187	1.32555
LINC01724	0.796131	-2.28217	0.0224796	0.654559	0.968324
LAMA5.AS1	0.897852	-2.26861	0.0232919	0.818043	0.985447
ZNF32.AS3	1.23547	2.26243	0.0236707	1.02867	1.48384
PROSER2.AS1	1.09751	2.26113	0.0237511	1.01247	1.18969
PPP1R26.AS1	0.849628	-2.22861	0.0258398	0.736188	0.980548
GRM7.AS3	1.30601	2.22381	0.026161	1.03218	1.65249
LINC01364	1.21874	2.20709	0.0273081	1.0224	1.45278
LINC00408	1.28269	2.19372	0.0282556	1.02688	1.60222
LINC00337	0.902962	-2.18971	0.0285451	0.824119	0.989347
RASAL2.AS1	1.23924	2.17437	0.0296775	1.02138	1.50357
LINC01266	1.08653	2.16761	0.0301881	1.00798	1.17121
CATIP.AS1	0.886506	-2.07161	0.0383022	0.791011	0.993529
FAM41AY1	9.65239	2.06577	0.0388506	1.12313	82.9545
KIRREL1.IT1	1.18199	2.06288	0.0391245	1.00838	1.3855
LINC01034	1.37416	2.05353	0.0400208	1.01459	1.86116
LINC01276	0.886563	-2.05281	0.0400913	0.790286	0.994569
LINC00331	2.13322	2.0493	0.0404329	1.03358	4.40278
INKA2.AS1	1.1038	2.03064	0.0422912	1.00344	1.21418
IL21.AS1	0.909454	-2.01282	0.0441335	0.829171	0.997511
WWC3.AS1	0.808963	-2.00674	0.0447779	0.657663	0.995071
LINC01013	1.10816	1.96632	0.0492615	1.00033	1.2276
