# Supplementary material for: A Novel Framework to Predict Breast Cancer Prognosis Using Immune-Associated LncRNAs
Source: Front Genet. 2021 Jan 21;11:634195. doi: 10.3389/fgene.2020.634195 (PMC7873981; doi:10.3389/fgene.2020.634195)
Supplement: Supplementary file 8 [file Table_5.XLSX]

## Sheet: GO
ONTOLOGY	ID	Description	GeneRatio	BgRatio	pvalue	p.adjust	qvalue	geneID	Count
BP	GO:0030198	extracellular matrix organization	202/6498	368/18670	1.45957e-15	9.41863e-12	6.40062e-12	CFLAR/COL11A1/COL17A1/COL23A1/DCN/ELN/FOXC1/GPM6B/IBSP/ITGAL/LAMA3/LAMC2/NOX1/PHLDB1/TIMP2/TLL1/TNC/TNFRSF1B/VCAN/ADAMTS2/BCL3/CCDC80/CMA1/COL16A1/COL19A1/COL4A4/COL5A3/FAP/FBLN1/FSCN1/ICAM1/ICAM3/ITGA6/ITGAE/ITGB5/KIF9/LAMB1/MMP2/NFKB2/NID2/NTN4/PLOD1/CHADL/COL9A3/CRISPLD2/CST3/CTSG/FERMT1/HAS3/LAMA1/MADCAM1/MMP11/MMP9/RGCC/SMPD3/TIMP1/TLL2/AEBP1/COL1A1/COMP/ECM2/ENG/HAS1/HPN/ICAM2/ICAM5/ITGB8/M…	202
BP	GO:0043087	regulation of GTPase activity	247/6498	479/18670	1.95714e-14	6.3147e-11	4.29128e-11	ADRB1/ARFGEF1/ARHGAP31/ARHGAP33/ARHGAP6/CCL26/CDKL5/CX3CL1/DEPDC1/DEPDC1B/FAM13B/IPO5/PREX2/RABEP1/RASGRF1/RTN4R/TBC1D1/TBC1D22B/TNK2/TRAPPC6A/WNK1/ACAP1/ARHGAP10/ARHGAP15/ARHGAP28/ARHGAP4/ARHGEF1/DOCK9/EVI5/GMIP/HACD3/ICAM1/ITGA6/LLGL2/MAP4K4/MYO9A/OPHN1/PICALM/RAPGEF3/RASAL2/RASGRP2/RGS1/RGS11/SMAP2/SNX13/TMED2/VPS9D1/ARFGAP1/ARHGAP5/ARHGEF10/ARHGEF7/CCL17/CCL22/CD40/FGD1/MYO9B/NPRL3/NRP1/PYCAR…	247
BP	GO:0030098	lymphocyte differentiation	191/6498	353/18670	5.54489e-14	1.19271e-10	8.10527e-11	BAD/BAK1/BTK/CD4/CD74/CD79B/CYP26B1/FOXP3/HMGB3/NCAPH2/POU2F2/PRDM1/RC3H2/RUNX3/SPI1/BAX/BCL3/CBFB/CYLD/FCGR2B/FLT3LG/GLI2/HDAC4/IL4R/ITM2A/JMJD6/KLF6/LAG3/PRKCZ/PTPRC/RORA/TBX21/TCF3/TCF7/TPD52/TYRO3/ATP11C/CD40LG/DNAJA3/EP300/IL11/IL12RB1/IL7/LGALS1/MFNG/MSH2/NFATC2/PATZ1/RIPK2/SFRP1/AICDA/CD79A/CDK6/FOXN1/GATA3/GLI3/HDAC5/IFNG/IL2/ITFG2/JAK3/KAT2A/LFNG/LYL1/PTPN6/RELB/TCIRG1/TGFB1/TNFSF8/VSIR/…	191
BP	GO:0031589	cell-substrate adhesion	191/6498	354/18670	7.93427e-14	1.28e-10	8.69847e-11	ARHGAP6/COL17A1/CX3CL1/GPM6B/ITGAL/LAMC2/LIMCH1/MYOC/PIK3CB/PKD1/SLK/TNFRSF12A/VCL/ACTN1/ANGPT2/CAMSAP3/CASS4/CCDC80/CEACAM6/COL16A1/COL5A3/EPDR1/FAT2/FBLN1/FERMT2/ITGA6/ITGB5/LAMB1/LIMS2/MAP4K4/NID2/NTN4/PRKCZ/PXN/ROCK1/SIGLEC1/SLC9A1/TRIP6/TRPM7/TYRO3/ARHGEF7/CORO1A/CORO2B/FERMT1/JAG1/JAK2/LGALS1/MADCAM1/MSLN/NRP1/OLFM4/PPM1F/SFRP1/SORBS1/TRIOBP/UNC13D/AGR2/BST1/CDK6/COL1A1/CORO1C/DUSP3/ECM2/KA…	191
BP	GO:0043062	extracellular structure organization	220/6498	422/18670	1.24256e-13	1.60364e-10	1.08979e-10	ABCA7/CFLAR/COL11A1/COL17A1/COL23A1/DCN/ELN/FOXC1/GPM6B/IBSP/ITGAL/LAMA3/LAMC2/NOX1/PHLDB1/TIMP2/TLL1/TNC/TNFRSF1B/VCAN/ADAMTS2/APOB/BCL3/CCDC80/CETP/CMA1/COL16A1/COL19A1/COL4A4/COL5A3/FAP/FBLN1/FSCN1/ICAM1/ICAM3/ITGA6/ITGAE/ITGB5/KIF9/LAMB1/MMP2/NFKB2/NID2/NTN4/PLOD1/CHADL/COL9A3/CRISPLD2/CST3/CTSG/FERMT1/HAS3/LAMA1/LIPG/MADCAM1/MMP11/MMP9/PLTP/RGCC/SMPD3/TIMP1/TLL2/AEBP1/COL1A1/COMP/ECM2/ENG/HA…	220
BP	GO:0042110	T cell activation	235/6498	464/18670	9.92353e-13	1.06728e-09	7.25288e-10	BAD/BTN3A1/CD4/CD6/CD74/CYP26B1/FOXP3/FYN/IGF1/ITGAL/MAD1L1/NCAPH2/PRDM1/PRKCQ/RC3H2/RUNX3/SLC11A1/TNFRSF1B/WAS/APBB1IP/BAX/BCL3/CBFB/CD209/CYLD/DLG1/EFNB1/FCGR2B/GLI2/ICAM1/IL4R/JMJD6/LAG3/NCK2/P2RX7/PAG1/PAK3/PRKCZ/PTPRC/RORA/SIRPG/TBX21/TCF7/TFRC/CD276/CD40LG/CORO1A/CSK/DNAJA3/GRAP2/IL12RB1/IL7/LGALS1/NFATC2/PATZ1/PYCARD/RIPK2/SIRPB1/SLA2/TNFSF13B/CAV1/CCL2/CD5/CD81/CDK6/CLEC4A/DOCK8/DUSP3/EBI…	235
BP	GO:0007159	leukocyte cell-cell adhesion	180/6498	337/18670	1.35413e-12	1.24832e-09	8.48319e-10	BAD/CD4/CD6/CD74/FOXP3/FYN/IGF1/ITGAL/MAD1L1/PRKCQ/RC3H2/RUNX3/SELE/WNK1/ADD2/CBFB/CD209/CYLD/DLG1/EFNB1/FCGR2B/GLI2/ICAM1/IL4R/LAG3/NCK2/PAG1/PAK3/PRKCZ/PTPRC/ROCK1/SIRPG/STK10/TBX21/TFRC/CD276/CD40LG/CORO1A/CSK/DNAJA3/EZR/GRAP2/IL12RB1/IL7/LGALS1/MADCAM1/NFAT5/PYCARD/RIPK2/SIRPB1/TNFSF13B/TSTA3/CAV1/CCL2/CD5/CD81/CXCL12/DOCK8/DUSP3/EBI3/GATA3/GLI3/IFNG/IL2/JAK3/LILRB1/PRKAR1A/PTPN6/RASAL3/SELPL…	180
BP	GO:0051054	positive regulation of DNA metabolic process	130/6498	228/18670	4.72116e-12	3.8082e-09	2.58794e-09	BRCA1/DBF4/DDX11/ERCC1/HGF/PARP3/PNKP/PRKCQ/RAD51/RFC2/TMEM161A/WAS/WIZ/ATRX/BAX/FGF10/FUS/GLI2/GRHL2/HSP90AA1/MAP2K7/MAP3K4/NOX4/PAK3/PTPRC/RIF1/SIRT6/TBX21/TFRC/TIGAR/TP53BP1/XRCC1/ACD/CD40/CDC7/HDAC10/HSP90AB1/MAPK3/MSH2/NBN/RGCC/SIRT1/SMCHD1/BABAM1/EXOSC3/FOXM1/GLI1/IL2/NSD2/PPARGC1A/RFC5/STN1/TGFB1/TIMELESS/TNKS2/CACYBP/EYA4/MAD2L2/NEK2/PDGFRB/RAD50/RNF8/SMOC2/TNFSF4/CDK2/PTK2B/SLF2/TCP1/USP…	130
BP	GO:0140014	mitotic nuclear division	145/6498	264/18670	1.36183e-11	9.76431e-09	6.63553e-09	AKAP8L/ANLN/CTDP1/IGF1/MAD1L1/NCAPD2/NCAPH2/SPDL1/TACC3/TPR/TUBG2/ATRX/AURKA/BIRC5/CDC14A/CDC14B/EDN1/KIF22/KIF2A/KIF4A/NDC80/NDE1/PDS5B/PIBF1/SEH1L/SIRT2/SMC1A/SPAG5/TPX2/TRIP13/ZW10/ARHGEF10/CDC6/CEP192/CHMP4B/HIRA/KIF3B/KLHL22/MISP/MYBL2/NAA10/RAB11A/RANBP1/RGCC/SMPD3/STAG2/ANAPC15/CAV2/NCAPG/SMC3/TGFB1/UBE2S/CDC20/CENPF/CUL9/FBXO5/KIF14/MAD2L2/NEK2/PDGFRB/RPL24/SMC4/STAG1/TENT4A/TTK/VPS4B/WRA…	145
BP	GO:0045785	positive regulation of cell adhesion	205/6498	403/18670	1.67935e-11	1.08368e-08	7.36438e-09	BAD/CD4/CD6/CD74/CX3CL1/CYTH3/FOXP3/FYN/IBSP/IGF1/MYOC/PRKCQ/RUNX3/APBB1IP/CASS4/CBFB/CCDC80/CD209/CEACAM6/CHRD/COL16A1/CYLD/EFNB1/FSTL3/GLI2/ICAM1/IL4R/ITGA6/LIMS2/MAP4K4/NCK2/PAK3/PRKCZ/PTPRC/ROCK1/SIRPG/TFRC/ARHGEF7/CD276/CD40LG/CORO1A/CSK/DNAJA3/FERMT1/GRAP2/IL12RB1/IL7/JAK2/LGALS1/NFAT5/NRP1/OLFM4/PPM1F/PYCARD/RIPK2/SFRP1/SIRPB1/STX4/TNFSF13B/TRIOBP/UNC13D/AGR2/CAV1/CCL2/CD5/CD81/CDK6/CXCL12…	205
BP	GO:0000070	mitotic sister chromatid segregation	92/6498	151/18670	4.62248e-11	2.71172e-08	1.8428e-08	AKAP8L/MAD1L1/NCAPD2/NCAPH2/SPDL1/TACC3/TPR/TUBG2/ATRX/KIF22/KIF4A/NDC80/PDS5B/PIBF1/SEH1L/SMC1A/SPAG5/TRIP13/ZW10/CDC6/CHMP4B/HIRA/KLHL22/NAA10/RAB11A/ANAPC15/NCAPG/CDC20/CENPF/FBXO5/KIF14/MAD2L2/NEK2/SMC4/TENT4A/TTK/VPS4B/BECN1/CENPK/DLGAP5/DUSP1/KIF18A/MSTO1/NAA50/NCAPH/SLF2/XRCC3/ZWINT/CCNB1/CHMP1A/CHMP2A/KNSTRN/PSRC1/RAN/SGO1/SLF1/TUBG1/APC/CDCA8/CENPE/DSCC1/ESPL1/KIF23/NUMA1/NUSAP1/RB1/SMC2…	92
BP	GO:0043547	positive regulation of GTPase activity	204/6498	405/18670	5.87326e-11	3.00344e-08	2.04105e-08	ADRB1/ARFGEF1/ARHGAP31/ARHGAP33/ARHGAP6/CCL26/CDKL5/CX3CL1/DEPDC1/DEPDC1B/FAM13B/PREX2/RABEP1/RASGRF1/RTN4R/TBC1D1/TBC1D22B/ACAP1/ARHGAP10/ARHGAP15/ARHGAP28/ARHGAP4/ARHGEF1/DOCK9/EVI5/GMIP/HACD3/ICAM1/ITGA6/LLGL2/MAP4K4/MYO9A/OPHN1/PICALM/RAPGEF3/RASAL2/RASGRP2/RGS1/RGS11/SMAP2/SNX13/VPS9D1/ARFGAP1/ARHGAP5/ARHGEF10/ARHGEF7/CCL17/CCL22/CD40/MYO9B/NPRL3/NRP1/RANBP1/RANGAP1/RIN3/RP2/SEC23A/SFRP1/SGS…	204
BP	GO:0050863	regulation of T cell activation	165/6498	314/18670	6.37561e-11	3.00344e-08	2.04105e-08	BAD/CD4/CD6/CD74/CYP26B1/FOXP3/FYN/IGF1/MAD1L1/PRDM1/PRKCQ/RC3H2/RUNX3/TNFRSF1B/CBFB/CD209/CYLD/DLG1/EFNB1/FCGR2B/GLI2/IL4R/LAG3/NCK2/PAG1/PAK3/PRKCZ/PTPRC/SIRPG/TBX21/TFRC/CD276/CD40LG/CORO1A/CSK/DNAJA3/GRAP2/IL12RB1/IL7/LGALS1/NFATC2/PYCARD/RIPK2/SIRPB1/TNFSF13B/CAV1/CCL2/CD5/CD81/DOCK8/DUSP3/EBI3/FOXN1/GATA3/GLI3/IFNG/IL2/JAK3/KAT2A/LILRB1/PRKAR1A/PTPN6/RASAL3/TGFB1/TNFSF8/VSIR/ZBTB16/BCL6/CD1…	165
BP	GO:0022407	regulation of cell-cell adhesion	203/6498	403/18670	6.51607e-11	3.00344e-08	2.04105e-08	BAD/CD4/CD6/CD74/CX3CL1/FOXP3/FYN/IGF1/MAD1L1/PRKCQ/RC3H2/RUNX3/SNAI2/WNK1/CBFB/CD209/CEACAM6/CYLD/DLG1/EFNB1/FCGR2B/FSTL3/FXYD5/GLI2/ICAM1/IL4R/ITGA6/LAG3/NCK2/PAG1/PAK3/PRKCZ/PTPRC/SIRPG/TBX21/TFRC/CCM2L/CD276/CD40LG/CORO1A/CSK/DNAJA3/GRAP2/IL12RB1/IL7/JAG1/JAK2/LGALS1/NFAT5/PPM1F/PYCARD/RGCC/RIPK2/SIRPB1/TNFSF13B/AKNA/ALOX12/CAV1/CCL2/CD5/CD81/CXCL12/DOCK8/DUSP3/EBI3/GATA3/GLI3/GTPBP4/IFNG/IL2…	203
BP	GO:0002683	negative regulation of immune system process	228/6498	463/18670	7.23482e-11	3.11242e-08	2.11511e-08	BTK/CD74/CD84/CX3CL1/FOXP3/GRN/HMGB3/KITLG/MAD1L1/NR1H3/PAF1/PARP3/PHPT1/RC3H2/RUNX3/STAP1/TSPAN32/TYROBP/ADGRF5/CBFB/CD200/CD59/CST7/DLG1/FAM3A/FCGR2B/FSTL3/GAL/GRAMD4/HOXA9/IL4R/IRAK3/LAG3/PAG1/PIBF1/PTPRC/TBX21/THOC1/TYRO3/UFD1/ACOD1/BPI/DDT/EZR/HMOX1/RHBDD3/RNF125/SAMHD1/SFRP1/SLA2/AMBP/C5/CACTIN/CCL2/CDK6/CUEDC2/CXCL12/DHX58/DUSP3/FBXW7/GLI3/HOXA5/IL2/IL27RA/JAK3/LILRB1/LPXN/PRKAR1A/PTPN6/RP…	228
BP	GO:0051056	regulation of small GTPase mediated signal transduction	175/6498	338/18670	8.23228e-11	3.32018e-08	2.2563e-08	ARFGEF1/ARHGAP31/ARHGAP33/ARHGAP6/CDON/CYTH3/DEPDC1B/FAM13B/FARP2/IGF1/KITLG/MCF2L2/MYOC/PREX2/PSD/RASGRF1/RHOBTB2/RTN4R/TIMP2/TRIO/ADCYAP1R1/ARHGAP10/ARHGAP15/ARHGAP28/ARHGAP4/ARHGEF1/FGF10/GMIP/MAP4K4/MYO9A/OPHN1/P2RY10/PLEKHG2/ARFGAP1/ARHGAP5/ARHGEF10/ARHGEF7/CYTH4/FGD1/JAK2/LZTR1/MYO9B/NRP1/SGSM3/SH3BP1/SOS2/SYDE2/TSC2/ARHGAP21/ARHGEF17/ARHGEF18/CBL/CHN2/CYTH1/CYTH2/DNMBP/FOXM1/KANK1/MET/PIK3…	175
BP	GO:1903037	regulation of leukocyte cell-cell adhesion	160/6498	304/18670	1.05568e-10	3.87234e-08	2.63152e-08	BAD/CD4/CD6/CD74/FOXP3/FYN/IGF1/MAD1L1/PRKCQ/RC3H2/RUNX3/WNK1/CBFB/CD209/CYLD/DLG1/EFNB1/FCGR2B/GLI2/ICAM1/IL4R/LAG3/NCK2/PAG1/PAK3/PRKCZ/PTPRC/SIRPG/TBX21/TFRC/CD276/CD40LG/CORO1A/CSK/DNAJA3/GRAP2/IL12RB1/IL7/LGALS1/NFAT5/PYCARD/RIPK2/SIRPB1/TNFSF13B/CAV1/CCL2/CD5/CD81/CXCL12/DOCK8/DUSP3/EBI3/GATA3/GLI3/IFNG/IL2/JAK3/LILRB1/PRKAR1A/PTPN6/RASAL3/TGFB1/VSIR/ZBTB16/ADTRP/BCL6/CD160/CD46/CD83/CD86/D…	160
BP	GO:1990778	protein localization to cell periphery	163/6498	311/18670	1.08015e-10	3.87234e-08	2.63152e-08	ADAM22/ANLN/EHD2/GOPC/KIF1B/PPP2R5A/PRKCH/RABEP1/ACTB/ATP1B3/DLG1/EPB41L2/EXOC5/FYB1/GRIPAP1/LRP6/MPP5/NSF/PICALM/PRKCZ/ROCK1/STX7/TESC/TMED2/TTC7A/ARFRP1/CSK/EZR/GGA1/IKBKB/MISP/NUBP1/PALM/RAB11A/SEC23A/SORBS1/STX1B/STX4/TREM2/TSPAN15/AGR2/C2CD5/CAV1/CD81/CLIP3/IFNG/KRT18/LIN7A/LIN7B/RAB11FIP2/RAB3A/RAB3D/RANGRF/RAPGEF2/SLC9A3R1/TGFB1/ARL6/BLZF1/GBP1/ITGB1BP1/RAB29/RTKN/SPTBN1/TMEM59/VAMP8/BBS2/…	163
BP	GO:0006261	DNA-dependent DNA replication	92/6498	153/18670	1.27785e-10	4.33999e-08	2.94933e-08	BOD1L1/DBF4/DDX11/LIG3/MCM10/PNKP/POLA2/POLD1/POLQ/RAD51/RECQL/REV3L/RFC2/WDR18/WIZ/ATRX/MCM2/MCM6/NUCKS1/ORC1/ORC6/SMC1A/THOC1/TIPIN/CDC34/CDC45/CDC6/CDC7/DNAJA3/GINS1/MCM4/MCM5/NBN/POLA1/POLE2/SAMHD1/STAG2/AICDA/CCNE1/CDK2AP1/FBXW7/LIG1/POLD2/RECQL5/RFC5/RNASEH2A/RPA3/SMC3/SSBP1/TIMELESS/TWNK/BCL6/FBXO5/GMNN/MCM3/MCM9/MSH3/MSH6/POLE4/CDK2/HELB/WRNIP1/ZRANB3/CHTF18/E2F8/GINS2/PCNA/POLN/RFC3/RPAI…	92
BP	GO:1901653	cellular response to peptide	194/6498	385/18670	1.65843e-10	5.35093e-08	3.63633e-08	ARID1B/ATP6V0A1/BAIAP2L1/BCAR1/CFLAR/CYBA/DDX11/FYN/GCLC/GLP2R/IGF1/INSRR/NGFR/PDK2/PDK4/PIK3C2A/PRKAR2B/PRKCQ/VIM/AKR1B1/ATP2B1/ATP6AP1/CAMK2A/EDN1/FCGR2B/GSTP1/ICAM1/NUCKS1/OSBPL8/PKM/PRKCZ/PXN/ROCK1/SLC9A1/SREBF1/CDC6/CSK/JAK2/KLF5/LGMN/PCK2/RANGAP1/RIPK2/SIRT1/SLA2/SMPD3/SORBS1/SRSF5/TREM2/TRIB3/TSC2/ZNF106/ATP1A3/C2CD5/CAV1/CAV2/CRHR2/FGF21/GAB1/GHRHR/GNRHR/HDAC5/JAK3/KANK1/KLF1/KLF3/NAMPT/N…	194
BP	GO:0030217	T cell differentiation	131/6498	240/18670	2.27361e-10	6.98647e-08	4.74779e-08	BAD/CD4/CD74/CYP26B1/FOXP3/NCAPH2/PRDM1/RC3H2/RUNX3/BCL3/CBFB/CYLD/GLI2/IL4R/JMJD6/LAG3/PRKCZ/PTPRC/RORA/TBX21/TCF7/DNAJA3/IL12RB1/IL7/NFATC2/PATZ1/RIPK2/CDK6/FOXN1/GATA3/GLI3/IFNG/IL2/JAK3/KAT2A/LFNG/RELB/TCIRG1/TGFB1/TNFSF8/VSIR/ZBTB16/BCL6/CCR6/CD2/CD46/CD83/CD86/FOXP1/IL12B/IL18R1/IL1RL2/ITK/LEPR/MYB/PLA2G2D/RPL22/SOS1/SRF/STK11/TNFSF4/VNN1/ZAP70/BCL11B/BTN2A2/CCR2/CCR7/CD80/EGR1/GPR18/IRF1/L…	131
BP	GO:0051098	regulation of binding	188/6498	373/18670	3.08981e-10	9.06299e-08	6.15893e-08	BAK1/CDON/DDX11/DTNBP1/FOXC1/HSPA5/IGF1/PKD1/PLAUR/RSF1/ACTB/ADD2/ARHGAP28/AURKA/BAX/BCL3/CYLD/HDAC4/MAP2/MAPRE3/MEF2C/NUCKS1/ROCK1/SIRT2/SP100/TFAP4/TGFBR3/TRAF4/USP33/ACD/ADNP/ARHGEF7/BTAF1/CCM2L/CRTAC1/CTSZ/E2F1/EP300/HMOX1/HSP90AB1/JAK2/MAPK3/MFNG/MMP9/NFATC4/NRP1/PIM2/RIPK2/STK3/STK4/STUB1/TRIB3/CAPRIN2/CAV1/CSF3/DOT1L/DVL1/EDF1/FBXW7/GATA3/GTPBP4/HDAC5/HOXA3/IFNG/LFNG/LHX2/MED25/MET/RAPGEF2…	188
BP	GO:0061448	connective tissue development	145/6498	273/18670	3.39942e-10	9.5376e-08	6.48146e-08	CFLAR/COL11A1/DGAT2/HOXA11/PKD1/RUNX3/SNAI2/SOX8/TNMD/EDN1/EVC/GLG1/GLI2/HYAL2/LRP6/MEF2C/OXCT1/PITX1/RARB/CHADL/FGF9/HIF1A/IMPAD1/LRP5L/MAPK3/SIRT1/SMPD3/SPTLC2/TIMP1/TRIP11/TRPS1/ZNF516/ACTA2/BMPR1A/COL1A1/COMP/DYRK1B/GLI3/HOXA3/HOXA5/ITGB8/MYF5/NKX3-2/PPARGC1A/SOX6/TGFB1/TGFBR1/TRPV4/WNT5B/ZBTB16/ARRDC3/BMP5/COL12A1/COL7A1/EFEMP1/GPLD1/HYAL1/KLF7/LOX/MEF2D/PDGFRB/PPARD/PRRX1/SATB2/SMAD5/SRF/AM…	145
BP	GO:0007265	Ras protein signal transduction	219/6498	448/18670	3.97015e-10	1.04627e-07	7.11015e-08	ARFGEF1/ARHGAP6/CYTH3/FARP2/IGF1/KITLG/MCF2L2/MYOC/NCKAP1/NGFR/NISCH/PREX2/PSD/RAB27B/RASGRF1/RFXANK/RHOBTB2/RTN4R/TIMP2/TRIO/WAS/ARHGAP4/ARHGEF1/CELSR1/FGF10/HACD3/HACE1/MAP4K4/OPHN1/P2RY10/PLD1/PLEKHG2/RAPGEF3/RASGRP2/RASSF1/ROCK1/ARFGAP1/ARHGAP5/ARHGEF10/ARHGEF7/CYTH4/FGD1/GRAP2/JAK2/LZTR1/MYO9B/NRP1/RAB11A/SGSM3/SOS2/ARHGEF17/ARHGEF18/CBL/CYTH1/CYTH2/DNMBP/FOXM1/KANK1/LIMK1/MET/RAB3A/RAB3D/RA…	219
BP	GO:0050866	negative regulation of cell activation	112/6498	199/18670	4.05343e-10	1.04627e-07	7.11015e-08	BTK/CD74/CD84/CX3CL1/FOXP3/GCLC/GRN/HMGB3/MAD1L1/NR1H3/PARP3/RC3H2/RUNX3/TSPAN32/TYROBP/ADGRF5/CBFB/CD200/CST7/DLG1/FCGR2B/GAL/IL4R/LAG3/PAG1/PIBF1/PTPRC/TBX21/THOC1/TYRO3/BPI/HMOX1/RHBDD3/SFRP1/SLA2/ALOX12/DUSP3/GLI3/IL2/JAK3/LILRB1/PRKAR1A/PTPN6/SH2B3/TGFB1/VSIR/BCL6/CD86/CNR1/DUSP22/PLA2G2D/RIPOR2/TNFAIP3/TNFSF4/BTN2A2/CCR2/CD274/CD80/INHBA/IRF1/LAX1/PKN1/TMEM131L/ADORA2A/APOE/FGL2/IDO1/IL2RA/…	112
BP	GO:0050670	regulation of lymphocyte proliferation	116/6498	208/18670	4.2476e-10	1.05422e-07	7.16417e-08	BTK/CD38/CD4/CD6/CD74/FOXP3/IGF1/MAD1L1/PRKCQ/TAC1/TNFRSF1B/TYROBP/CD209/DLG1/EFNB1/FCGR2B/FGF10/FLT3LG/GAL/MEF2C/NCK2/PTPRC/TFRC/CD276/CD40/CD40LG/CORO1A/DNAJA3/IL12RB1/IL7/NFATC2/PYCARD/RIPK2/TNFSF13B/AHR/BST1/CD81/EBI3/IL2/JAK3/LILRB1/PRKAR1A/PTPN6/RASAL3/TGFB1/TNFSF8/VSIR/BCL6/CD46/CD86/IGFBP2/IL12B/PLA2G2D/SELENOK/SOS1/TNFSF4/ZAP70/BTN2A2/CCR2/CD274/CD70/CD80/IRF1/NCKAP1L/PKN1/SASH3/TMEM131L…	116
BP	GO:0002819	regulation of adaptive immune response	94/6498	160/18670	4.73362e-10	1.13134e-07	7.68821e-08	BTK/CD4/FOXP3/PARP3/PRKCQ/RC3H2/SLC11A1/TNFRSF1B/WAS/FCGR2B/IL4R/MEF2C/P2RX7/PRKCZ/PTPRC/PVR/RIF1/STX7/TBX21/TFRC/THOC1/TP53BP1/CD40/IL12RB1/MSH2/PYCARD/RIPK2/SIRT1/TNFSF13B/CD81/EXOSC3/FCER2/GATA3/HPX/IL2/IL27RA/JAK3/LILRB1/NSD2/PTPN6/TGFB1/BCL6/CD160/CD48/DUSP22/IL12B/IL18R1/IL1R1/IL1RL1/MAD2L2/TNFAIP3/TNFSF4/ADCY7/C3/C4BPA/CCR2/CD274/CD80/IRF1/PKN1/SASH3/TRAF2/IL6ST/NECTIN2/RIPK3/RSAD2/TRPM4/A…	94
BP	GO:0070482	response to oxygen levels	196/6498	394/18670	5.35323e-10	1.23373e-07	8.38404e-08	BAD/CD38/CFLAR/CREBBP/CYB5R4/CYBA/F7/FAS/NOX1/PSMA4/PSMB1/PSMC4/ANGPT2/ATP6AP1/DNMT3B/EDN1/ENO1/FUNDC1/ICAM1/MMP2/NOX4/PDK3/PKM/PLOD1/PSMC5/PSME1/PSME4/PTGS2/REST/RORA/SIRT2/SLC9A1/TGFBR3/TIGAR/XRCC1/AHCY/ANGPT4/BNIP3L/CIAO3/E2F1/ELOB/EP300/HIF1A/HMOX1/HMOX2/NDRG1/PGK1/PICK1/PSMA3/PSMA6/PSMA7/PSMB5/PSMD7/PSME2/RBX1/RGCC/SFRP1/SIRT1/SLC8A3/STUB1/SUV39H1/TXN2/ALDH3A1/B3GAT1/BIRC2/CA9/CAV1/CBL/CHCHD…	196
BP	GO:0050870	positive regulation of T cell activation	113/6498	202/18670	5.55665e-10	1.23645e-07	8.40254e-08	BAD/CD4/CD6/CD74/FOXP3/FYN/IGF1/PRKCQ/RUNX3/CBFB/CD209/CYLD/EFNB1/GLI2/IL4R/NCK2/PAK3/PRKCZ/PTPRC/SIRPG/TFRC/CD276/CD40LG/CORO1A/CSK/DNAJA3/GRAP2/IL12RB1/IL7/LGALS1/PYCARD/RIPK2/SIRPB1/TNFSF13B/CAV1/CCL2/CD5/CD81/DOCK8/EBI3/GATA3/GLI3/IFNG/IL2/JAK3/LILRB1/PTPN6/RASAL3/TGFB1/VSIR/ZBTB16/BCL6/CD160/CD46/CD83/CD86/IGFBP2/IL12B/IL1RL2/MYB/SELENOK/TNFSF4/VNN1/ZAP70/BTN2A2/CCR2/CCR7/CD274/CD70/CD80/HSP…	113
BP	GO:0032944	regulation of mononuclear cell proliferation	116/6498	209/18670	6.2931e-10	1.35365e-07	9.19897e-08	BTK/CD38/CD4/CD6/CD74/FOXP3/IGF1/MAD1L1/PRKCQ/TAC1/TNFRSF1B/TYROBP/CD209/DLG1/EFNB1/FCGR2B/FGF10/FLT3LG/GAL/MEF2C/NCK2/PTPRC/TFRC/CD276/CD40/CD40LG/CORO1A/DNAJA3/IL12RB1/IL7/NFATC2/PYCARD/RIPK2/TNFSF13B/AHR/BST1/CD81/EBI3/IL2/JAK3/LILRB1/PRKAR1A/PTPN6/RASAL3/TGFB1/TNFSF8/VSIR/BCL6/CD46/CD86/IGFBP2/IL12B/PLA2G2D/SELENOK/SOS1/TNFSF4/ZAP70/BTN2A2/CCR2/CD274/CD70/CD80/IRF1/NCKAP1L/PKN1/SASH3/TMEM131L…	116
BP	GO:0036293	response to decreased oxygen levels	185/6498	370/18670	9.7265e-10	2.02468e-07	1.37591e-07	BAD/CD38/CFLAR/CREBBP/CYBA/F7/PSMA4/PSMB1/PSMC4/ANGPT2/DNMT3B/EDN1/ENO1/FUNDC1/ICAM1/MMP2/NOX4/PDK3/PKM/PLOD1/PSMC5/PSME1/PSME4/PTGS2/REST/RORA/SIRT2/SLC9A1/TGFBR3/TIGAR/XRCC1/AHCY/ANGPT4/BNIP3L/CIAO3/E2F1/ELOB/EP300/HIF1A/HMOX1/HMOX2/NDRG1/PGK1/PICK1/PSMA3/PSMA6/PSMA7/PSMB5/PSMD7/PSME2/RBX1/RGCC/SFRP1/SIRT1/SLC8A3/STUB1/SUV39H1/TXN2/ALDH3A1/B3GAT1/BIRC2/CA9/CAV1/CBL/CHCHD2/CRYAB/CXCL12/NAMPT/NOP…	185
BP	GO:0002695	negative regulation of leukocyte activation	100/6498	175/18670	1.12807e-09	2.27483e-07	1.54591e-07	BTK/CD74/CD84/CX3CL1/FOXP3/GRN/HMGB3/MAD1L1/NR1H3/PARP3/RC3H2/RUNX3/TSPAN32/TYROBP/ADGRF5/CBFB/CD200/CST7/DLG1/FCGR2B/GAL/IL4R/LAG3/PAG1/PIBF1/PTPRC/TBX21/THOC1/TYRO3/BPI/HMOX1/RHBDD3/SFRP1/SLA2/DUSP3/GLI3/IL2/JAK3/LILRB1/PRKAR1A/PTPN6/TGFB1/VSIR/BCL6/CD86/CNR1/DUSP22/PLA2G2D/RIPOR2/TNFAIP3/TNFSF4/BTN2A2/CCR2/CD274/CD80/INHBA/IRF1/LAX1/PKN1/TMEM131L/ADORA2A/FGL2/IDO1/IL2RA/LGALS3/LILRB2/PTPN22/TW…	100
BP	GO:0070663	regulation of leukocyte proliferation	121/6498	222/18670	1.23027e-09	2.40574e-07	1.63487e-07	BTK/CD38/CD4/CD6/CD74/FOXP3/IGF1/KITLG/MAD1L1/PRKCQ/TAC1/TNFRSF1B/TYROBP/CD209/DLG1/EFNB1/FCGR2B/FGF10/FLT3LG/GAL/GSTP1/MEF2C/NCK2/PTPRC/TFRC/CD276/CD40/CD40LG/CORO1A/DNAJA3/IL12RB1/IL7/NFATC2/PYCARD/RIPK2/TNFSF13B/AHR/BST1/CCL8/CD81/EBI3/IL2/JAK3/LILRB1/PRKAR1A/PTPN6/RASAL3/TGFB1/TNFSF8/VSIR/BCL6/CD46/CD86/IGFBP2/IL12B/PLA2G2D/SELENOK/SOS1/TNFAIP3/TNFSF4/ZAP70/BTN2A2/CCR2/CD274/CD70/CD80/IRF1/NC…	121
BP	GO:0007015	actin filament organization	197/6498	400/18670	1.39078e-09	2.63961e-07	1.7938e-07	ARFGEF1/ARHGAP6/BAIAP2L1/BCAR1/CAPG/CCL26/CX3CL1/ELN/GAS7/LIMA1/LIMCH1/MYOC/NCKAP1/RHOBTB2/RUFY3/TAC1/TENM1/TMSB10/WAS/ACTN1/ADD2/ARHGAP28/CASS4/DLG1/FAT1/FSCN1/ICAM1/ITGB5/MYBPC2/NCK2/NEBL/NOX4/PAK3/PLEKHG2/PXN/RAPGEF3/ROCK1/SLC9A1/ARHGEF10/CORO1A/CORO2B/COTL1/EZR/HCK/JAK2/MYOM1/NRP1/PICK1/PLS3/PPM1F/PYCARD/RGCC/SFRP1/SH3BP1/SORBS1/TRIOBP/ARPC3/CCL24/CORO1C/CSF3/CXCL12/KANK1/LIMK1/MET/PFN1/RND2/…	197
BP	GO:0007162	negative regulation of cell adhesion	150/6498	289/18670	1.44621e-09	2.66639e-07	1.812e-07	ADAM22/ARHGAP6/CD74/CX3CL1/ERBB3/FOXP3/MAD1L1/MYOC/RC3H2/RUNX3/SNAI2/TNC/WNK1/ANGPT2/CBFB/DLG1/FBLN1/FCGR2B/FXYD5/IL4R/LAG3/MAP4K4/PAG1/PTPRC/SEMA6A/TBX21/CCM2L/CORO2B/JAG1/JAK2/LGALS1/PPM1F/RGCC/AKNA/ALOX12/COL1A1/CORO1C/CXCL12/DUSP3/GLI3/GTPBP4/IL2/JAK3/KANK1/LILRB1/LPXN/PRKAR1A/PTPN6/SH2B3/TGFB1/TRPV4/VSIR/ADTRP/BCL6/CD86/DUSP22/EPB41L5/GBP1/ITGB1BP1/MAD2L2/PLA2G2D/PLXNA1/RIPOR2/SEMA5A/TNFSF4/…	150
BP	GO:1903039	positive regulation of leukocyte cell-cell adhesion	119/6498	218/18670	1.48776e-09	2.66681e-07	1.81229e-07	BAD/CD4/CD6/CD74/FOXP3/FYN/IGF1/PRKCQ/RUNX3/CBFB/CD209/CYLD/EFNB1/GLI2/ICAM1/IL4R/NCK2/PAK3/PRKCZ/PTPRC/SIRPG/TFRC/CD276/CD40LG/CORO1A/CSK/DNAJA3/GRAP2/IL12RB1/IL7/LGALS1/NFAT5/PYCARD/RIPK2/SIRPB1/TNFSF13B/CAV1/CCL2/CD5/CD81/DOCK8/EBI3/GATA3/GLI3/IFNG/IL2/JAK3/LILRB1/PTPN6/RASAL3/TGFB1/VSIR/ZBTB16/BCL6/CD160/CD46/CD83/CD86/IGFBP2/IL12B/IL1RL2/ITGA4/MYB/NR4A3/SELENOK/TNFSF4/VNN1/ZAP70/BTN2A2/CCR2/…	119
BP	GO:0000819	sister chromatid segregation	106/6498	189/18670	1.54585e-09	2.69604e-07	1.83215e-07	AKAP8L/DDX11/MAD1L1/NCAPD2/NCAPH2/SPDL1/TACC3/TPR/TUBG2/ATRX/KIF22/KIF4A/NDC80/PDS5B/PIBF1/SEH1L/SMC1A/SMC1B/SPAG5/TOP2B/TRIP13/ZW10/CDC6/CHMP4B/HIRA/KLHL22/NAA10/RAB11A/REC8/STAG2/ANAPC15/FBXW7/NCAPG/SMC3/CDC20/CENPF/FBXO5/KIF14/MAD2L2/NEK2/SMC4/STAG1/TENT4A/TTK/VPS4B/BECN1/CENPK/DLGAP5/DUSP1/KIF18A/MSTO1/NAA50/NCAPH/SLF2/XRCC3/ZWINT/CCNB1/CHMP1A/CHMP2A/KNSTRN/LATS1/PSRC1/RAN/SGO1/SLF1/TOP2A/TUB…	106
BP	GO:0018108	peptidyl-tyrosine phosphorylation	181/6498	363/18670	1.93502e-09	3.28597e-07	2.23304e-07	BTK/CD4/CD74/CLK1/CNTN1/DYRK4/EIF2AK2/ERBB3/FGR/FLT4/FYN/GPRC5A/HGF/IBTK/IGF1/INSRR/KITLG/LTK/MAP2K3/MATK/MVP/ROS1/STAP1/TIE1/TNK2/CASS4/DLG3/DOCK3/FGF10/HYAL2/ICAM1/IL12RB2/MAP2K7/NCK2/NOX4/PIBF1/PRKCZ/PTPRC/TXK/TYRO3/ADNP/ANGPT4/ARL2BP/BMX/CD40/CSK/FLT1/HCK/HTR2A/IL11/IL7/JAK2/MAPK3/NRP1/OSM/PTK6/RIPK2/SFRP1/TREM2/BST1/CAV1/CBL/CD81/CSF3/DYRK1B/EPHB6/FBXW7/HPX/IFNG/IL2/JAK3/MET/NEURL1/PTPN6/SH2…	181
BP	GO:1902903	regulation of supramolecular fiber organization	176/6498	352/18670	2.47228e-09	4.09067e-07	2.77989e-07	ARFGEF1/ARHGAP6/BAIAP2L1/CAPG/CCL26/CX3CL1/ELN/FKBP4/LIMA1/LIMCH1/MYOC/NCKAP1/RHOBTB2/TAC1/TENM1/TMSB10/WAS/ADD2/ARHGAP28/CAMSAP3/DLG1/EDN1/ICAM1/MAP2/MAPRE3/MEF2C/NAV3/NCK2/NOX4/PAK3/PLEKHG2/PXN/RAPGEF3/ROCK1/SLC9A1/ARHGEF10/CHADL/CORO1A/CORO2B/COTL1/HCK/MID1/NIN/NRP1/PICK1/PPM1F/PYCARD/RGCC/SFRP1/SH3BP1/SPEF1/TRIOBP/AEBP1/ARPC3/CCL24/CLIP3/CRYAB/CSF3/CXCL12/HSPA8/KANK1/LIMK1/MET/PFN1/RANGRF/TGF…	176
BP	GO:0019083	viral transcription	100/6498	177/18670	2.61257e-09	4.21472e-07	2.8642e-07	CTDP1/NDC1/NUP160/POLR2J/RPL18/RPS20/RSF1/TAF11/TPR/CCNT2/MID2/NUCKS1/NUP37/REST/RPL31/RPL6/RPLP0/RPS5/SEH1L/TFAP4/EP300/NELFCD/NUP93/POLR2E/POLR2F/RAE1/RPL3/SMARCB1/HPN/POLR2I/RPL18A/RPL28/RPL34/RPS13/RPS16/RPS19/TRIM14/USF2/NUP155/RPL22/RPL24/RPS12/RPS15/RPS25/TRIM62/GTF2F1/NUP153/NUP85/RPL21/RPL23/RPL5/RPS10/CCNT1/INPP5K/NUP210/RPL27/RPL36/RPS15A/RPS4Y1/SMARCA4/TRIM21/ZFP36/MDFIC/NUP58/RPL35/R…	100
BP	GO:0032886	regulation of microtubule-based process	118/6498	218/18670	3.39744e-09	5.34725e-07	3.63383e-07	BRCA1/FKBP4/MARK4/PARP3/PHLDB1/PKD1/TACC3/TPR/AURKA/CAMSAP3/CFAP20/CYLD/IGBP1/KLHL42/MAP2/MAPRE3/NAV3/RASSF1/SMC1A/SPAG5/TPX2/CEP76/CHMP4B/MID1/NEFH/NIN/NUBP1/RAE1/RANBP1/RASSF7/SPEF1/STAG2/CHORDC1/CLIP3/FSD1/KAT2A/MDM1/MET/RANGRF/SMC3/TRIM37/TRPV4/ALMS1/CAMSAP2/KAT2B/NEK2/SENP6/STAG1/STMN1/VPS4B/BBS2/EML2/GPSM2/KIF18A/STIL/TTC21B/XRCC3/AKAP9/CEP85/CHMP1A/CHMP2A/CLIP1/FGF13/GNAI1/MACF1/MAP1B/MAP1…	118
BP	GO:0002822	regulation of adaptive immune response based on somatic recombination of immune receptors built from immunoglobulin superfamily domains	85/6498	145/18670	3.66979e-09	5.63837e-07	3.83166e-07	BTK/CD4/FOXP3/PARP3/PRKCQ/RC3H2/SLC11A1/TNFRSF1B/WAS/FCGR2B/IL4R/MEF2C/P2RX7/PRKCZ/PTPRC/PVR/RIF1/STX7/TBX21/TFRC/THOC1/TP53BP1/CD40/IL12RB1/MSH2/RIPK2/TNFSF13B/CD81/EXOSC3/FCER2/GATA3/HPX/IL2/IL27RA/JAK3/LILRB1/NSD2/PTPN6/TGFB1/BCL6/DUSP22/IL12B/IL18R1/IL1R1/IL1RL1/MAD2L2/TNFAIP3/TNFSF4/C3/C4BPA/CCR2/CD274/CD80/PKN1/SASH3/TRAF2/NECTIN2/RIPK3/RSAD2/TRPM4/ANXA1/HAVCR2/HLX/IL10/IL33/IL6/RC3H1/FBXO3…	85
BP	GO:0022409	positive regulation of cell-cell adhesion	134/6498	255/18670	3.86717e-09	5.80346e-07	3.94385e-07	BAD/CD4/CD6/CD74/CX3CL1/FOXP3/FYN/IGF1/PRKCQ/RUNX3/CBFB/CD209/CEACAM6/CYLD/EFNB1/FSTL3/GLI2/ICAM1/IL4R/ITGA6/NCK2/PAK3/PRKCZ/PTPRC/SIRPG/TFRC/CD276/CD40LG/CORO1A/CSK/DNAJA3/GRAP2/IL12RB1/IL7/LGALS1/NFAT5/PYCARD/RIPK2/SIRPB1/TNFSF13B/CAV1/CCL2/CD5/CD81/DOCK8/EBI3/GATA3/GLI3/IFNG/IL2/JAK3/LILRB1/PTPN6/RASAL3/TGFB1/VSIR/ZBTB16/BCL6/CD160/CD46/CD83/CD86/IGFBP2/IL12B/IL1RL2/ITGA4/MYB/NR4A3/SELENOK/TNF…	134
BP	GO:0018212	peptidyl-tyrosine modification	181/6498	366/18670	4.32025e-09	6.33605e-07	4.30578e-07	BTK/CD4/CD74/CLK1/CNTN1/DYRK4/EIF2AK2/ERBB3/FGR/FLT4/FYN/GPRC5A/HGF/IBTK/IGF1/INSRR/KITLG/LTK/MAP2K3/MATK/MVP/ROS1/STAP1/TIE1/TNK2/CASS4/DLG3/DOCK3/FGF10/HYAL2/ICAM1/IL12RB2/MAP2K7/NCK2/NOX4/PIBF1/PRKCZ/PTPRC/TXK/TYRO3/ADNP/ANGPT4/ARL2BP/BMX/CD40/CSK/FLT1/HCK/HTR2A/IL11/IL7/JAK2/MAPK3/NRP1/OSM/PTK6/RIPK2/SFRP1/TREM2/BST1/CAV1/CBL/CD81/CSF3/DYRK1B/EPHB6/FBXW7/HPX/IFNG/IL2/JAK3/MET/NEURL1/PTPN6/SH2…	181
BP	GO:0002200	somatic diversification of immune receptors	51/6498	75/18670	4.62025e-09	6.62544e-07	4.50245e-07	ERCC1/FOXP3/PARP3/POLQ/PTPRC/RIF1/TBX21/TCF3/TCF7/TFRC/THOC1/TP53BP1/UNG/CD40/CD40LG/MSH2/NBN/SAMHD1/AICDA/EXOSC3/IL2/IL27RA/NSD2/TGFB1/BCL6/CCR6/MAD2L2/MSH3/MSH6/RNF8/TNFSF4/BCL11B/PMS2/POLM/CTNNBL1/SWAP70/IL10/HSPD1/ATM/DCLRE1C/XRCC4/ADAR/BATF/MCM3AP/PAXIP1/TNFSF13/HMGB2/POLL/RAG1/RNF168/APLF	51
BP	GO:0048762	mesenchymal cell differentiation	118/6498	219/18670	4.85712e-09	6.79576e-07	4.61819e-07	FOXC1/FUZ/HGF/KITLG/PHLDB1/SEMA3B/SEMA3F/SEMA3G/SERPINB3/SNAI2/SOX8/WWTR1/EDN1/EFNB1/FGF10/LRP6/MEF2C/PAX2/SEMA3A/SEMA3C/SEMA5B/SEMA6A/TBX5/TCOF1/TGFBR3/DDX17/FAM83D/HIF1A/JAG1/MAPK3/NRP1/RGCC/SFRP1/AKNA/BMPR1A/COL1A1/CORO1C/ENG/EZH2/FOLR1/HPN/PBLD/TGFB1/TGFBR1/WNT2/ACVR1/BMP5/EPB41L5/FAM172A/FN1/KLHL12/MAD2L2/NRP2/SEMA5A/STAT1/TCF21/TRIM62/AMELX/BMP2/EDN3/GLIPR2/MSX2/OVOL2/RDH10/SNAI1/SOX9/TGFB3…	118
BP	GO:0046651	lymphocyte proliferation	141/6498	272/18670	4.94965e-09	6.79576e-07	4.61819e-07	BTK/BTN3A1/CD38/CD4/CD6/CD74/FOXP3/FYN/IGF1/MAD1L1/PRKCQ/RC3H2/SLC11A1/TAC1/TNFRSF1B/TYROBP/BAX/CD209/DLG1/EFNB1/FCGR2B/FGF10/FLT3LG/GAL/MEF2C/NCK2/P2RX7/PTPRC/TFRC/CD276/CD40/CD40LG/CORO1A/DNAJA3/IL12RB1/IL7/NFATC2/PYCARD/RIPK2/TNFSF13B/AHR/BST1/CD79A/CD81/DOCK8/EBI3/IL2/IMPDH1/JAK3/LILRB1/PIK3CG/PRKAR1A/PTPN6/RASAL3/TGFB1/TNFSF8/VSIR/BCL6/CCND3/CD46/CD86/CR2/IGFBP2/IL12B/PLA2G2D/SELENOK/SOS1/TN…	141
BP	GO:0034612	response to tumor necrosis factor	158/6498	312/18670	5.18321e-09	6.94287e-07	4.71817e-07	BIRC3/BRCA1/CCL26/CX3CL1/CYBA/MAP3K14/MAP4K3/PSMA4/PSMB1/PSMC4/SELE/SPPL2B/TNFRSF12A/TNFRSF17/TNFRSF1B/TNFRSF9/TRAF1/YBX3/YTHDC2/APOB/CYLD/EDN1/GSTP1/HDAC4/HYAL2/ICAM1/IGBP1/MAP2K7/PSMC5/PSME1/PSME4/PTGS2/RNF31/RORA/ACOD1/ASAH1/CCL17/CCL22/CD40/CD40LG/GGT1/GSS/IKBKB/JAK2/MAPK3/PSMA3/PSMA6/PSMA7/PSMB5/PSMD7/PSME2/PYCARD/RFFL/SFRP1/SIRT1/SMPD3/TCL1A/TNFSF13B/TRADD/BIRC2/CACTIN/CARD8/CCL2/CCL24/CCL7…	158
BP	GO:0002285	lymphocyte activation involved in immune response	101/6498	181/18670	5.37378e-09	6.94287e-07	4.71817e-07	ERCC1/FOXP3/ITGAL/PARP3/RC3H2/SLC11A1/APBB1IP/BCL3/FCGR2B/ICAM1/IL4R/ITM2A/PRKCZ/PTPRC/RIF1/RORA/TBX21/TFRC/THOC1/TP53BP1/UNG/CD40/CD40LG/CORO1A/IL12RB1/LGALS1/MFNG/MSH2/NBN/RIPK2/UNC13D/AICDA/CD81/EXOSC3/GATA3/IFNG/IL2/IL27RA/ITFG2/JAK3/LFNG/LILRB1/NSD2/RELB/TGFB1/BCL6/CCR6/CD46/CD86/FOXP1/IL12B/IL18R1/MAD2L2/MSH6/MYB/RNF8/TNFSF4/CD244/CD80/LY9/PTK2B/CD180/FGL2/LGALS3/NOTCH2/RARA/SWAP70/ANXA1/DO…	101
BP	GO:0070661	leukocyte proliferation	152/6498	298/18670	5.37957e-09	6.94287e-07	4.71817e-07	BTK/BTN3A1/CD38/CD4/CD6/CD74/CX3CL1/FOXP3/FYN/IGF1/KITLG/MAD1L1/PRKCQ/RC3H2/SLC11A1/TAC1/TNFRSF1B/TYROBP/BAX/CD209/DLG1/EFNB1/FCGR2B/FGF10/FLT3LG/GAL/GSTP1/MEF2C/NCK2/P2RX7/PTPRC/TFRC/CD276/CD40/CD40LG/CORO1A/DNAJA3/IL12RB1/IL7/NFATC2/PYCARD/RIPK2/TNFSF13B/TREM2/AHR/BST1/CCL8/CD79A/CD81/DOCK8/EBI3/IL2/IMPDH1/JAK3/LILRB1/PIK3CG/PRKAR1A/PTPN6/RASAL3/TCIRG1/TGFB1/TNFSF8/VSIR/BCL6/CCND3/CD46/CD86/CR2…	152
BP	GO:0007160	cell-matrix adhesion	120/6498	225/18670	8.02046e-09	1.01482e-06	6.89643e-07	ARHGAP6/COL17A1/CX3CL1/GPM6B/ITGAL/LIMCH1/MYOC/PIK3CB/PKD1/SLK/VCL/ACTN1/CAMSAP3/CEACAM6/COL16A1/COL5A3/EPDR1/FERMT2/ITGA6/ITGB5/MAP4K4/NID2/PRKCZ/ROCK1/SIGLEC1/SLC9A1/TRIP6/TRPM7/ARHGEF7/CORO2B/FERMT1/JAG1/MADCAM1/MSLN/NRP1/PPM1F/SFRP1/SORBS1/BST1/CDK6/CORO1C/DUSP3/ECM2/MYF5/BCL6/DUSP22/EPB41L5/FN1/ITGA4/ITGB1BP1/NID1/SRF/CCR7/HOXA7/LRP1/PLAU/PTK2B/TEK/TNN/ANGPTL3/CCL25/HOXD3/KDR/LYVE1/MACF1/MKL…	120
BP	GO:0051052	regulation of DNA metabolic process	206/6498	429/18670	8.37586e-09	1.03433e-06	7.02896e-07	BRCA1/DBF4/DDX11/ERCC1/FOXP3/HGF/LIG3/PARP3/PNKP/POLQ/PRKCQ/RAD51/RAD52/RFC2/SPI1/TMEM161A/WAS/WDR18/WIZ/ATRX/BAX/FGF10/FUS/GLI2/GRHL2/HSP90AA1/MAP2K7/MAP3K4/MBD3/NOX4/NUCKS1/PAK3/PTPRC/RIF1/SIRT6/SMC1A/SMG6/TBX21/TFRC/THOC1/TIGAR/TIPIN/TP53BP1/XRCC1/ACD/CD40/CDC6/CDC7/HDAC10/HSP90AB1/MAPK3/MSH2/NBN/PARP4/RGCC/SIRT1/SMCHD1/STAG2/UBR5/AICDA/BABAM1/DNAJC2/EXOSC3/FBXW7/FOXM1/GATA3/GLI1/GTPBP4/IL2/IL…	206
BP	GO:0001666	response to hypoxia	177/6498	359/18670	8.49516e-09	1.03433e-06	7.02896e-07	BAD/CD38/CFLAR/CREBBP/CYBA/F7/PSMA4/PSMB1/PSMC4/ANGPT2/DNMT3B/EDN1/ENO1/FUNDC1/ICAM1/MMP2/NOX4/PDK3/PKM/PLOD1/PSMC5/PSME1/PSME4/PTGS2/REST/RORA/SIRT2/SLC9A1/TGFBR3/TIGAR/XRCC1/AHCY/ANGPT4/BNIP3L/CIAO3/E2F1/ELOB/EP300/HIF1A/HMOX1/HMOX2/NDRG1/PGK1/PSMA3/PSMA6/PSMA7/PSMB5/PSMD7/PSME2/RBX1/RGCC/SFRP1/SIRT1/SLC8A3/STUB1/SUV39H1/TXN2/ALDH3A1/B3GAT1/BIRC2/CA9/CAV1/CHCHD2/CRYAB/CXCL12/NOP53/PPARGC1A/PSMA…	177
BP	GO:0032943	mononuclear cell proliferation	141/6498	274/18670	9.1615e-09	1.0948e-06	7.43992e-07	BTK/BTN3A1/CD38/CD4/CD6/CD74/FOXP3/FYN/IGF1/MAD1L1/PRKCQ/RC3H2/SLC11A1/TAC1/TNFRSF1B/TYROBP/BAX/CD209/DLG1/EFNB1/FCGR2B/FGF10/FLT3LG/GAL/MEF2C/NCK2/P2RX7/PTPRC/TFRC/CD276/CD40/CD40LG/CORO1A/DNAJA3/IL12RB1/IL7/NFATC2/PYCARD/RIPK2/TNFSF13B/AHR/BST1/CD79A/CD81/DOCK8/EBI3/IL2/IMPDH1/JAK3/LILRB1/PIK3CG/PRKAR1A/PTPN6/RASAL3/TGFB1/TNFSF8/VSIR/BCL6/CCND3/CD46/CD86/CR2/IGFBP2/IL12B/PLA2G2D/SELENOK/SOS1/TN…	141
BP	GO:0002703	regulation of leukocyte mediated immunity	109/6498	201/18670	1.1601e-08	1.36111e-06	9.24971e-07	BTK/CD84/FGR/FOXP3/PARP3/SPHK2/TNFRSF1B/WAS/FCGR2B/IL4R/LAG3/MAVS/P2RX7/PRKCZ/PTPRC/PVR/RIF1/STX7/STXBP2/TBX21/TFRC/THOC1/TP53BP1/CD40/HMOX1/IL12RB1/MSH2/STX4/UNC13D/CD81/CRTAM/DDX58/EXOSC3/FCER2/GATA3/HPX/IL2/IL27RA/JAK3/LILRB1/NSD2/PTPN6/TGFB1/BCL6/CD160/DUSP22/IL12B/IL18R1/IL18RAP/IL1R1/MAD2L2/TNFSF4/ULBP1/VAMP8/C3/C4BPA/CCR2/CRHR1/CXCL6/SASH3/TRAF2/ADGRE2/BST2/NECTIN2/PRAM1/RAC2/RIPK3/RSAD2/T…	109
BP	GO:0051250	negative regulation of lymphocyte activation	84/6498	146/18670	1.52579e-08	1.7582e-06	1.19482e-06	BTK/CD74/FOXP3/HMGB3/MAD1L1/PARP3/RC3H2/RUNX3/TYROBP/CBFB/DLG1/FCGR2B/GAL/IL4R/LAG3/PAG1/PIBF1/TBX21/THOC1/TYRO3/RHBDD3/SFRP1/SLA2/DUSP3/GLI3/IL2/JAK3/LILRB1/PRKAR1A/PTPN6/TGFB1/VSIR/BCL6/CD86/DUSP22/PLA2G2D/RIPOR2/TNFAIP3/TNFSF4/BTN2A2/CD274/CD80/INHBA/IRF1/LAX1/PKN1/TMEM131L/ADORA2A/FGL2/IDO1/IL2RA/LGALS3/LILRB2/PTPN22/TWSG1/VTCN1/ANXA1/DTX1/GPNMB/HAVCR2/HLX/IL10/LRRC32/PDE5A/RC3H1/TNFRSF21/XCL…	84
BP	GO:0007059	chromosome segregation	160/6498	321/18670	1.70307e-08	1.90802e-06	1.29663e-06	AKAP8L/BRCA1/CENPQ/DDX11/MAD1L1/NCAPD2/NCAPH2/NDC1/SLC25A5/SPDL1/TACC3/TPR/TUBG2/ATRX/BIRC5/KIF22/KIF4A/NDC80/NDE1/NUP37/PDS5B/PIBF1/RAD18/SEH1L/SIRT2/SMC1A/SMC1B/SPAG5/TOP2B/TRIP13/ZW10/CCNB1IP1/CDC6/CENPT/CHMP4B/FAM83D/HIRA/KLHL22/NAA10/OIP5/RAB11A/REC8/SRPK1/STAG2/TOP3B/ANAPC15/CCNE1/FBXW7/NCAPG/RECQL5/SMC3/ACTR3/CDC20/CENPF/ECT2/FBXO5/KIF14/MAD2L2/NEK2/NR3C1/SMC4/STAG1/TENT4A/TTK/VPS4B/BECN1/…	160
BP	GO:0042098	T cell proliferation	101/6498	184/18670	1.71494e-08	1.90802e-06	1.29663e-06	BTN3A1/CD4/CD6/FOXP3/FYN/IGF1/MAD1L1/PRKCQ/RC3H2/SLC11A1/TNFRSF1B/BAX/CD209/DLG1/EFNB1/NCK2/P2RX7/PTPRC/TFRC/CD276/CD40LG/CORO1A/DNAJA3/IL12RB1/PYCARD/RIPK2/TNFSF13B/CD81/DOCK8/EBI3/IL2/JAK3/LILRB1/PIK3CG/PRKAR1A/PTPN6/RASAL3/TGFB1/TNFSF8/VSIR/CCND3/CD46/CD86/IGFBP2/IL12B/PLA2G2D/SELENOK/SOS1/TNFSF4/ZAP70/BTN2A2/CCR2/CD274/CD70/CD80/IRF1/NCKAP1L/SASH3/TMEM131L/TNFSF14/TNFSF9/IDO1/IL2RA/IL6ST/LGAL…	101
BP	GO:0006260	DNA replication	140/6498	274/18670	1.851e-08	1.95378e-06	1.32773e-06	BOD1L1/BRCA1/DBF4/DDX11/LIG3/MCM10/NFIX/PNKP/POLA2/POLD1/POLQ/RAD51/RECQL/REV3L/RFC2/WDR18/WIZ/ATRX/FGF10/GLI2/MCM2/MCM6/NUCKS1/ORC1/ORC6/SMC1A/THOC1/TIPIN/CDC34/CDC45/CDC6/CDC7/CINP/CLSPN/DNAJA3/GINS1/MCM4/MCM5/NBN/POLA1/POLE2/POLI/SAMHD1/STAG2/AICDA/CCNE1/CDK2AP1/DNAJC2/FBXW7/GLI1/GTPBP4/ING4/LIG1/POLD2/RECQL5/RFC5/RNASEH2A/RPA3/SMC3/SSBP1/STN1/TIMELESS/TWNK/BCL6/CACYBP/CCDC88A/FBXO5/GMNN/ID3/M…	140
BP	GO:0000075	cell cycle checkpoint	115/6498	216/18670	1.85249e-08	1.95378e-06	1.32773e-06	BRCA1/FOXN3/MAD1L1/SPDL1/TPR/AURKA/BAX/CDC14B/CHFR/DLG1/GTSE1/MAP3K20/NDC80/ORC1/PCBP4/THOC1/TIPIN/TOP2B/TP53BP1/TRIP13/ZW10/CDC45/CDC6/CLSPN/E2F1/EP300/FBXO31/KLHL22/MSH2/NBN/RBL2/RGCC/THOC5/WDR76/ANAPC15/BABAM1/CASP2/CCND1/CDK5RAP3/DOT1L/FZR1/NOP53/PRPF19/TGFB1/TIMELESS/ARID3A/CDC20/CENPF/CNOT6/DCLRE1B/FBXO6/MAD2L2/NEK11/PLAGL1/PROX1/RPL24/TFDP2/TTK/CDK2/CNOT1/DUSP1/MAD2L1BP/PRMT1/SOX4/XRCC3/ZW…	115
BP	GO:0019080	viral gene expression	104/6498	191/18670	1.87292e-08	1.95378e-06	1.32773e-06	CTDP1/NDC1/NUP160/POLR2J/RPL18/RPS20/RSF1/TAF11/TPR/CCNT2/MID2/NUCKS1/NUP37/REST/RPL31/RPL6/RPLP0/RPS5/SEH1L/TFAP4/EIF3L/EP300/NELFCD/NUP93/POLR2E/POLR2F/RAE1/RPL3/SMARCB1/EIF3A/EIF3B/HPN/POLR2I/RPL18A/RPL28/RPL34/RPS13/RPS16/RPS19/TRIM14/USF2/NUP155/RPL22/RPL24/RPS12/RPS15/RPS25/TRIM62/GTF2F1/NUP153/NUP85/RPL21/RPL23/RPL5/RPS10/CCNT1/EIF3G/INPP5K/NUP210/RPL27/RPL36/RPS15A/RPS4Y1/SMARCA4/TRIM21/Z…	104
BP	GO:0072659	protein localization to plasma membrane	134/6498	260/18670	1.87718e-08	1.95378e-06	1.32773e-06	EHD2/GOPC/PPP2R5A/PRKCH/ACTB/ATP1B3/DLG1/EXOC5/FYB1/GRIPAP1/LRP6/MPP5/NSF/PICALM/PRKCZ/ROCK1/STX7/TESC/TMED2/TTC7A/ARFRP1/CSK/EZR/GGA1/IKBKB/PALM/RAB11A/SEC23A/SORBS1/STX4/TREM2/TSPAN15/AGR2/C2CD5/CD81/CLIP3/IFNG/KRT18/RAB11FIP2/RAB3A/RAB3D/RANGRF/RAPGEF2/SLC9A3R1/TGFB1/ARL6/BLZF1/GBP1/ITGB1BP1/SPTBN1/TMEM59/VAMP8/BBS2/FAM126A/LRP1/OPTN/PACSIN1/RAMP3/RAP2A/RHOQ/AFDN/ARHGEF16/CRB3/CSRP3/DPP6/EFR3A…	134
BP	GO:0046631	alpha-beta T cell activation	80/6498	138/18670	2.09656e-08	2.14748e-06	1.45936e-06	FOXP3/PRDM1/PRKCQ/RC3H2/RUNX3/BCL3/CBFB/IL4R/PRKCZ/PTPRC/RORA/TBX21/TCF7/IL12RB1/RIPK2/CD81/CLEC4A/EBI3/GATA3/GLI3/IFNG/IL2/JAK3/LILRB1/RASAL3/RELB/TCIRG1/TNFSF8/VSIR/ZBTB16/BCL6/CD160/CD83/CD86/FOXP1/IL12B/IL18R1/ITK/MYB/PLA2G2D/RPL22/TNFSF4/ZAP70/BCL11B/CCR2/CD274/CD80/GPR18/HSPH1/IRF1/LY9/NCKAP1L/PAX1/SASH3/ADORA2A/RARA/RSAD2/TWSG1/ANXA1/DOCK2/HLX/IL6/IRF4/RC3H1/RORC/XCL1/IL18/BATF/IL6R/NLRP3/…	80
BP	GO:0060562	epithelial tube morphogenesis	160/6498	322/18670	2.23081e-08	2.24928e-06	1.52854e-06	CC2D2A/FUZ/HOXA11/MKS1/PKD1/SOX8/TNC/CELSR1/DLG1/EDN1/ESR1/FGF10/GLI2/GRHL2/LRP2/LRP6/MEF2C/PAX2/PGR/SIRT6/TMED2/CTSH/CTSZ/ESRP2/HIF1A/LAMA1/LRP5L/MIB1/NFATC4/NRP1/SALL1/SALL4/SFRP1/SIX4/STK3/STK4/TSC2/ALOX12/DVL1/ENG/FOLR1/GATA3/GLI3/HOXA5/KAT2A/LHX2/LZTS2/MET/PFN1/RASIP1/TGFB1/TIMELESS/WNT2/ACVR1/ARID1A/BMP5/EPHA4/FGF1/FOXP1/KDM5B/NPHP3/PGF/PKD2/PROX1/PTK7/SRF/TCF21/WNT6/APAF1/BMP2/CITED1/CXCR4…	160
BP	GO:0043434	response to peptide hormone	207/6498	436/18670	2.3978e-08	2.38046e-06	1.61769e-06	ARID1B/ATP6V0A1/BAIAP2L1/BCAR1/CFLAR/CYBA/F7/FYN/GCLC/GLP2R/INSRR/OTC/PDK2/PDK4/PIK3C2A/PRKAR2B/PRKCQ/PTPRN/ATP2B1/ATP6AP1/CAMK2A/EDN1/GAL/GSTP1/ICAM1/LRP6/NUCKS1/OPRK1/OSBPL8/PKM/PRKCZ/PRLH/PTGS2/PXN/ROCK1/SLC9A1/SREBF1/TGFBR3/CDC6/CSK/JAK2/OXT/PCK2/RANGAP1/RNF40/SIRT1/SLA2/SORBS1/SRSF5/TIMP1/TRIB3/TSC2/ZNF106/C2CD5/CAV1/CAV2/COL1A1/CRHR2/CXCL12/FGF21/GAB1/GHRHR/GNRHR/HDAC5/JAK3/KANK1/PIK3R2/PRK…	207
BP	GO:0042129	regulation of T cell proliferation	88/6498	156/18670	2.54259e-08	2.48596e-06	1.68938e-06	CD4/CD6/FOXP3/IGF1/MAD1L1/PRKCQ/TNFRSF1B/CD209/DLG1/EFNB1/NCK2/PTPRC/TFRC/CD276/CD40LG/CORO1A/DNAJA3/IL12RB1/PYCARD/RIPK2/TNFSF13B/CD81/EBI3/IL2/JAK3/LILRB1/PRKAR1A/PTPN6/RASAL3/TGFB1/TNFSF8/VSIR/CD46/CD86/IGFBP2/IL12B/PLA2G2D/SELENOK/SOS1/TNFSF4/ZAP70/BTN2A2/CCR2/CD274/CD70/CD80/IRF1/NCKAP1L/SASH3/TMEM131L/TNFSF9/IDO1/IL2RA/IL6ST/LGALS3/LILRB2/RAC2/RIPK3/TWSG1/VTCN1/ANXA1/GPNMB/HAVCR2/IL10/IL21/…	88
BP	GO:0060348	bone development	115/6498	217/18670	2.59905e-08	2.50323e-06	1.70112e-06	CYP26B1/FOXC1/FOXN3/HOXA11/IGF1/MBTPS2/MYOC/TYROBP/ATP6AP1/GLG1/LRP6/MEF2C/PTPRC/RARB/THPO/ACP5/EP300/IMPAD1/LRP5L/PLS3/SMPD3/TRIP11/COL1A1/COMP/DLX5/ENG/FBXW7/GLI3/LILRB1/NSD2/PTPN6/SFRP4/SH2B3/TGFB1/TRPV4/BBX/CDX1/COL12A1/COL7A1/FOXP1/LOX/MEF2D/P3H1/PAPPA2/PEX7/RAB23/SMAD5/SPARC/SRF/BMP2/MATN4/MSX2/PAX1/RUNX2/SOX9/TEK/TGFB3/TWIST1/WNT1/LRRC17/MATN2/MATN3/NOTCH2/POR/RARA/RGN/TRIM45/BMPR1B/CHAD/M…	115
BP	GO:0007093	mitotic cell cycle checkpoint	92/6498	165/18670	2.6697e-08	2.53347e-06	1.72167e-06	BRCA1/FOXN3/MAD1L1/SPDL1/TPR/AURKA/BAX/CHFR/DLG1/GTSE1/MAP3K20/NDC80/ORC1/PCBP4/TIPIN/TOP2B/TRIP13/ZW10/CDC6/CLSPN/E2F1/EP300/FBXO31/KLHL22/MSH2/NBN/RBL2/RGCC/ANAPC15/CASP2/CCND1/CDK5RAP3/NOP53/TGFB1/ARID3A/CDC20/CENPF/CNOT6/DCLRE1B/MAD2L2/NEK11/PLAGL1/RPL24/TFDP2/TTK/CDK2/CNOT1/DUSP1/MAD2L1BP/PRMT1/SOX4/XRCC3/ZWINT/CCNB1/E2F8/PCNA/TOP2A/APC/CNOT6L/MDC1/NABP2/RB1/RPS6/USP44/CARM1/INTS3/PML/PRCC/T…	92
BP	GO:0002562	somatic diversification of immune receptors via germline recombination within a single locus	43/6498	62/18670	3.02021e-08	2.7842e-06	1.89206e-06	ERCC1/FOXP3/PARP3/PTPRC/RIF1/TBX21/TCF3/TCF7/TFRC/THOC1/TP53BP1/UNG/CD40/CD40LG/MSH2/NBN/AICDA/EXOSC3/IL2/IL27RA/NSD2/TGFB1/BCL6/CCR6/MAD2L2/MSH3/MSH6/RNF8/TNFSF4/BCL11B/SWAP70/IL10/HSPD1/ATM/DCLRE1C/XRCC4/BATF/PAXIP1/TNFSF13/HMGB2/RAG1/RNF168/APLF	43
BP	GO:0016444	somatic cell DNA recombination	43/6498	62/18670	3.02021e-08	2.7842e-06	1.89206e-06	ERCC1/FOXP3/PARP3/PTPRC/RIF1/TBX21/TCF3/TCF7/TFRC/THOC1/TP53BP1/UNG/CD40/CD40LG/MSH2/NBN/AICDA/EXOSC3/IL2/IL27RA/NSD2/TGFB1/BCL6/CCR6/MAD2L2/MSH3/MSH6/RNF8/TNFSF4/BCL11B/SWAP70/IL10/HSPD1/ATM/DCLRE1C/XRCC4/BATF/PAXIP1/TNFSF13/HMGB2/RAG1/RNF168/APLF	43
BP	GO:0048863	stem cell differentiation	132/6498	257/18670	3.12272e-08	2.83404e-06	1.92593e-06	EIF2AK2/FOXC1/KITLG/MEOX1/PSMA4/PSMB1/PSMC4/SEMA3B/SEMA3F/SEMA3G/SNAI2/SOX8/CBFB/EDN1/EFNB1/ESR1/LRP6/MEF2C/PAX2/PSMC5/PSME1/PSME4/PTPRC/PUS7/REST/SEMA3A/SEMA3C/SEMA5B/SEMA6A/TBX5/TCF3/TCOF1/TP63/HIF1A/JAG1/MAPK3/NRP1/OSM/PSMA3/PSMA6/PSMA7/PSMB5/PSMD7/PSME2/SFRP1/BMPR1A/CDK6/CORO1C/FOLR1/GATA3/POU6F2/PSMA2/PSMD11/PSMD9/PTN/SOX6/WNT3/ACVR1/BCHE/FAM172A/FN1/HSPA9/KDM3A/KLHL12/KMT2A/MYB/NFE2L2/NRP2/…	132
BP	GO:0016445	somatic diversification of immunoglobulins	44/6498	64/18670	3.16211e-08	2.83404e-06	1.92593e-06	ERCC1/FOXP3/PARP3/POLQ/PTPRC/RIF1/TBX21/TCF3/TFRC/THOC1/TP53BP1/UNG/CD40/CD40LG/MSH2/NBN/SAMHD1/AICDA/EXOSC3/IL2/IL27RA/NSD2/TGFB1/BCL6/CCR6/MAD2L2/MSH3/MSH6/RNF8/TNFSF4/PMS2/POLM/CTNNBL1/SWAP70/IL10/HSPD1/XRCC4/BATF/MCM3AP/PAXIP1/TNFSF13/POLL/RNF168/APLF	44
BP	GO:0070507	regulation of microtubule cytoskeleton organization	101/6498	186/18670	3.59749e-08	3.14255e-06	2.13558e-06	BRCA1/FKBP4/MARK4/PARP3/PHLDB1/PKD1/TACC3/TPR/AURKA/CAMSAP3/CYLD/MAP2/MAPRE3/NAV3/RASSF1/SMC1A/SPAG5/TPX2/CEP76/CHMP4B/MID1/NIN/NUBP1/RAE1/RANBP1/RASSF7/SPEF1/STAG2/CHORDC1/CLIP3/FSD1/KAT2A/MDM1/MET/RANGRF/SMC3/TRIM37/TRPV4/ALMS1/CAMSAP2/KAT2B/NEK2/SENP6/STAG1/STMN1/VPS4B/EML2/GPSM2/KIF18A/STIL/XRCC3/AKAP9/CEP85/CHMP1A/CHMP2A/CLIP1/FGF13/GNAI1/MAP1B/MAP1S/PRKAA1/PSRC1/ROCK2/TTBK2/APC/ATAT1/BORA/C…	101
BP	GO:0032956	regulation of actin cytoskeleton organization	168/6498	343/18670	3.60373e-08	3.14255e-06	2.13558e-06	ARFGEF1/ARHGAP6/BAIAP2L1/CAPG/CCL26/CX3CL1/ELN/GPM6B/LIMA1/LIMCH1/MYOC/NCKAP1/PHPT1/RHOBTB2/STAP1/TAC1/TENM1/TMSB10/WAS/ADD2/ARHGAP28/CELSR1/DLG1/EDN1/FSCN1/ICAM1/MEF2C/NCK2/NOX4/PAK3/PLEKHG2/PXN/RAPGEF3/ROCK1/SLC9A1/ARHGEF10/CORO1A/CORO2B/COTL1/HCK/NRP1/PICK1/PPM1F/PYCARD/RGCC/SFRP1/SH3BP1/TRIOBP/ARPC3/BST1/CCL24/CSF3/CXCL12/KANK1/LIMK1/MET/PFN1/RND2/TGFB1/TGFBR1/ACTR3/ALMS1/CCDC88A/DBN1/ECT2/IT…	168
BP	GO:0051216	cartilage development	111/6498	209/18670	3.87136e-08	3.33092e-06	2.26359e-06	COL11A1/HOXA11/PKD1/RUNX3/SNAI2/EDN1/EVC/GLG1/GLI2/HYAL2/LRP6/MEF2C/PITX1/RARB/CHADL/FGF9/HIF1A/IMPAD1/MAPK3/SMPD3/TIMP1/TRIP11/TRPS1/BMPR1A/COL1A1/COMP/GLI3/HOXA3/HOXA5/ITGB8/MYF5/NKX3-2/SOX6/TGFB1/TGFBR1/TRPV4/WNT5B/ZBTB16/BMP5/COL12A1/COL7A1/EFEMP1/GPLD1/HYAL1/MEF2D/PRRX1/SATB2/SMAD5/SRF/AMELX/BBS2/BMP2/GDF5/MATN4/MSX2/OTOR/RUNX2/SNAI1/SNX19/SOX9/TGFBI/CHI3L1/HOXD3/LOXL2/MATN2/MATN3/POR/RARA/W…	111
BP	GO:0002699	positive regulation of immune effector process	114/6498	216/18670	4.01055e-08	3.40527e-06	2.31412e-06	BTK/C6/CD74/CD84/FGR/FOXP3/SPHK2/IL4R/LAG3/MAVS/P2RX7/PRKCZ/PTPRC/PVR/RIF1/STX7/STXBP2/TBX21/TFRC/TP53BP1/CD40/HMOX1/IL12RB1/MAPK3/MSH2/RIPK2/STX4/UNC13D/CD81/CRTAM/DDX58/DHX58/EXOSC3/FCER2/GATA3/GPI/HPX/IFNG/IL2/LILRB1/NSD2/RAPGEF1/RPS19/TGFB1/CD160/CD46/CD86/IL12B/IL18R1/IL18RAP/IL1R1/MAD2L2/MYB/NR4A3/TNFSF4/ULBP1/VAMP8/C3/CCR2/CD244/CD80/CRHR1/FFAR2/SASH3/TRAF2/ADGRE2/ANKRD17/NECTIN2/RAC2/RARA…	114
BP	GO:0071356	cellular response to tumor necrosis factor	146/6498	291/18670	4.18623e-08	3.50828e-06	2.38412e-06	BIRC3/BRCA1/CCL26/CX3CL1/CYBA/MAP3K14/PSMA4/PSMB1/PSMC4/SPPL2B/TNFRSF12A/TNFRSF17/TNFRSF1B/TNFRSF9/TRAF1/YBX3/APOB/CYLD/EDN1/GSTP1/HDAC4/HYAL2/ICAM1/PSMC5/PSME1/PSME4/RNF31/RORA/ACOD1/ASAH1/CCL17/CCL22/CD40/CD40LG/IKBKB/JAK2/MAPK3/PSMA3/PSMA6/PSMA7/PSMB5/PSMD7/PSME2/PYCARD/RFFL/SFRP1/SIRT1/SMPD3/TCL1A/TNFSF13B/TRADD/BIRC2/CACTIN/CARD8/CCL2/CCL24/CCL7/CCL8/CLIP3/COL1A1/GATA3/GSDME/HAMP/KAT2A/KRT18…	146
BP	GO:0061138	morphogenesis of a branching epithelium	99/6498	182/18670	4.3574e-08	3.60491e-06	2.44979e-06	BTBD7/HGF/HOXA11/MKS1/PKD1/SNAI2/SOX8/TNC/CELSR1/DLG1/EDN1/ESR1/FGF10/GLI2/GRHL2/LRP6/NTN4/PAX2/PGR/SEMA3A/SEMA3C/SIRT6/TP63/CTSH/CTSZ/ESRP2/LAMA1/LRP5L/NFATC4/NRP1/SALL1/SFRP1/SIX4/STK4/ENG/GLI3/HOXA5/MET/RASIP1/TGFB1/TIMELESS/WNT2/ACVR1/FGF1/KDM5B/PGF/PKD2/PLXNA1/PROX1/SRF/TCF21/WNT6/BMP2/CITED1/GNA13/MSX2/PAX8/RDH10/SOX9/WNT1/DLL4/FOXA1/KRAS/SMO/WNT2B/FGF2/IL10/MYC/SPRY2/SULF1/TBX3/YAP1/ADAMTS…	99
BP	GO:1902850	microtubule cytoskeleton organization involved in mitosis	76/6498	131/18670	4.4804e-08	3.6545e-06	2.48349e-06	INTS13/PARP3/PKD1/SPDL1/TACC3/TPR/TUBG2/AURKA/BIRC5/FGF10/KIF2A/KIF4A/NDC80/NDE1/PIBF1/SMC1A/TPX2/WDR62/ZW10/ARHGEF10/CEP192/CHMP4B/EFHC1/KIF3B/MISP/MYBL2/RAB11A/RAE1/STAG2/SUN2/CEP126/FSD1/SMC3/ACTL8/CDC20/CENPA/NEK2/PTPA/STAG1/STMN1/TTK/VPS4B/WRAP73/GPSM2/MSTO1/STIL/CCNB1/CHMP1A/CHMP2A/GNAI1/PSRC1/RAN/TUBG1/BORA/CENPE/ESPL1/KIF11/KIF23/NUMA1/NUSAP1/SPRY2/ANKRD53/CLTC/DYNLT1/NUF2/CCSAP/SPC25/TAC…	76
BP	GO:0000280	nuclear division	194/6498	407/18670	4.5325e-08	3.6545e-06	2.48349e-06	AKAP8L/ANLN/ASPM/CTDP1/CYP26B1/IGF1/MAD1L1/NCAPD2/NCAPH2/NDC1/RAD51/SPDL1/TACC3/TPR/TUBG2/ATRX/AURKA/BIRC5/CDC14A/CDC14B/DAZL/EDN1/KIF22/KIF2A/KIF4A/NDC80/NDE1/PDS5B/PIBF1/RAD54L/SEH1L/SIRT2/SMC1A/SPAG5/TOP2B/TPX2/TRIP13/ZW10/ARHGEF10/CCNB1IP1/CDC25B/CDC6/CEP192/CHMP4B/HIRA/KIF3B/KLHL22/MISP/MYBL2/NAA10/RAB11A/RANBP1/REC8/RGCC/SMPD3/STAG2/ANAPC15/CAV2/CCNE1/FZR1/NCAPG/PRKAR1A/SMC3/TGFB1/UBE2S/ACT…	194
BP	GO:0061458	reproductive system development	205/6498	434/18670	4.58723e-08	3.6545e-06	2.48349e-06	ARID4A/ARID4B/ASB1/ASPM/BAK1/CSDE1/DCN/ERCC1/FKBP4/FOXC1/HOXA11/HSPA5/KITLG/MAMLD1/PKD1/PLEKHA5/PRDM1/PTPRN/SOX8/TNC/YBX3/ATRX/BAX/DLG1/ESR1/FGF10/FSTL3/GLI2/GRHL2/HOXA9/HSD17B2/ICAM1/KDM5A/LRP2/LRP6/MAP3K4/NCOA1/PGR/PTGS2/SEMA3A/TCF7/TFAP2C/TMED2/TP63/TYRO3/BIK/COL9A3/FGF9/FNDC3A/HIF1A/HSP90AB1/MAPK3/MSH2/PATZ1/PCYT1B/REC8/SALL1/SFRP1/SIRT1/SIX4/STK3/STK4/BIRC2/CASP2/CBL/CCND1/ETV2/GATA3/GLI1/GL…	205
BP	GO:0032970	regulation of actin filament-based process	186/6498	388/18670	5.10615e-08	4.01829e-06	2.73071e-06	ARFGEF1/ARHGAP6/ATP1A2/BAIAP2L1/CAPG/CCL26/CNN2/CX3CL1/DSG2/ELN/GPM6B/LIMA1/LIMCH1/MYOC/NCKAP1/PHPT1/RHOBTB2/STAP1/TAC1/TENM1/TMSB10/WAS/ADD2/ARHGAP28/CELSR1/DLG1/EDN1/FSCN1/ICAM1/MEF2C/NCK2/NOX4/PAK3/PLEKHG2/PXN/RAPGEF3/ROCK1/SLC9A1/ARHGEF10/CORO1A/CORO2B/COTL1/HCK/MYLK2/NRP1/PICK1/PPM1F/PYCARD/RGCC/SFRP1/SH3BP1/TRIOBP/ARPC3/BST1/CAV1/CCL24/CSF3/CXCL12/KANK1/LIMK1/MET/PFN1/RANGRF/RND2/TGFB1/TGFB…	186
BP	GO:0030323	respiratory tube development	96/6498	176/18670	5.80148e-08	4.51048e-06	3.06518e-06	FLT4/PKD1/RC3H2/TNC/ADAMTS2/CELSR1/CIC/FGF10/FSTL3/GLI2/GRHL2/HSPB11/JMJD6/PGR/SREBF1/TBX5/TRAF4/CRISPLD2/CTSH/CTSZ/EP300/ESRP2/FGF9/LAMA1/MAPK3/PCSK5/SMPD3/TAB1/AGR2/AIMP2/BMPR1A/FBXW7/GLI1/GLI3/HOXA5/PLOD3/PTN/RAB3A/TIMELESS/WNT2/ACVR2B/EPAS1/ERRFI1/FGF1/HECA/HSD11B1/LOX/MAN2A1/NPHP3/PDGFRB/PROX1/PTK7/SPARC/SRF/TCF21/ID1/RDH10/SOX9/SPDEF/TGFB3/ALDH1A2/CHI3L1/FOXA1/FOXP2/KLF2/KRAS/RIDA/WNT2B/PDG…	96
BP	GO:0032147	activation of protein kinase activity	163/6498	333/18670	6.03558e-08	4.63662e-06	3.15091e-06	CD74/EIF2AK2/GPRC5A/HGF/IGF1/MAP2K3/MAP3K14/MAP4K3/MAP4K5/PIK3CB/PRKAR2B/SLC11A1/SLK/SPAG9/TAB2/WNK1/DLG1/DRD4/ERP29/FGF10/HACD3/MAP2K7/MAP3K20/MAP3K4/MAP4K4/OSBPL8/P2RX7/PAK3/PIBF1/PRKCZ/PTPRC/STK10/STRADB/TPX2/TRAF4/ADNP/ANGPT4/AXIN1/BIRC7/CARD10/CD40LG/CLSPN/GADD45B/JAK2/MAP3K1/MAPK3/PAK5/RGCC/RIPK2/STK24/STK3/STK4/TAB1/C5/CD81/MAP4K1/NOD1/PRKAR1A/RAPGEF1/TGFBR1/ACVR2B/CCDC88A/ECT2/FGF1/GHR/IL…	163
BP	GO:0007052	mitotic spindle organization	64/6498	106/18670	6.48254e-08	4.9214e-06	3.34443e-06	INTS13/PARP3/PKD1/TACC3/TPR/TUBG2/AURKA/BIRC5/KIF2A/KIF4A/NDC80/PIBF1/SMC1A/TPX2/WDR62/ARHGEF10/CEP192/CHMP4B/EFHC1/KIF3B/MISP/MYBL2/RAB11A/RAE1/STAG2/SUN2/CEP126/FSD1/SMC3/CDC20/NEK2/PTPA/STAG1/STMN1/TTK/VPS4B/WRAP73/GPSM2/MSTO1/STIL/CCNB1/CHMP1A/CHMP2A/GNAI1/PSRC1/RAN/TUBG1/BORA/CENPE/KIF11/KIF23/NUMA1/ANKRD53/CLTC/NUF2/CCSAP/SPC25/TACC1/PCNT/RACGAP1/CHMP4C/CLASP2/POC1A/SPICE1	64
BP	GO:0002312	B cell activation involved in immune response	48/6498	73/18670	6.73786e-08	5.05575e-06	3.43573e-06	ERCC1/FOXP3/PARP3/BCL3/FCGR2B/ITM2A/PTPRC/RIF1/TBX21/TFRC/THOC1/TP53BP1/UNG/CD40/CD40LG/LGALS1/MFNG/MSH2/NBN/AICDA/EXOSC3/IL2/IL27RA/ITFG2/LFNG/NSD2/TGFB1/BCL6/CCR6/MAD2L2/MSH6/RNF8/TNFSF4/PTK2B/CD180/NOTCH2/SWAP70/DOCK10/IL10/TLR4/HSPD1/DOCK11/PLCL2/BATF/PAXIP1/TNFSF13/RNF168/APLF	48
BP	GO:0048608	reproductive structure development	203/6498	431/18670	6.98863e-08	5.14684e-06	3.49764e-06	ARID4A/ARID4B/ASB1/ASPM/BAK1/CSDE1/DCN/ERCC1/FKBP4/FOXC1/HOXA11/HSPA5/KITLG/MAMLD1/PKD1/PRDM1/PTPRN/SOX8/TNC/YBX3/ATRX/BAX/DLG1/ESR1/FGF10/FSTL3/GLI2/GRHL2/HOXA9/HSD17B2/ICAM1/KDM5A/LRP2/LRP6/MAP3K4/NCOA1/PGR/PTGS2/SEMA3A/TCF7/TFAP2C/TMED2/TP63/TYRO3/BIK/COL9A3/FGF9/FNDC3A/HIF1A/HSP90AB1/MAPK3/MSH2/PATZ1/PCYT1B/REC8/SALL1/SFRP1/SIRT1/SIX4/STK3/STK4/BIRC2/CASP2/CBL/CCND1/ETV2/GATA3/GLI1/GLI3/ITGB8…	203
BP	GO:0034329	cell junction assembly	124/6498	241/18670	7.09506e-08	5.14684e-06	3.49764e-06	ARHGAP6/CDH3/COL17A1/GPM6B/HDAC7/LAMA3/LAMC2/LIMCH1/MYOC/PKN2/PRKCH/SLK/SNAI2/VCL/ACTB/ACTN1/CAMSAP3/CBFB/CDH19/COL16A1/DLG1/FERMT2/FSCN1/GRHL2/ITGA6/LIMS2/MAP4K4/MPP5/MYO9A/OPHN1/PKP1/ROCK1/SLC9A1/TNS1/TRIP6/ARHGEF7/ARVCF/CDH20/CORO2B/IKBKB/NRP1/PARD6A/PPM1F/SFRP1/SH3BP1/SORBS1/TJP1/CAV1/CORO1C/DUSP3/LSR/RAPGEF1/RAPGEF2/TRPV4/CDH6/CDH9/DUSP22/ECT2/EPB41L5/FN1/ITGB1BP1/SRF/STRN/LRP1/PARD6B/PTK2B/…	124
BP	GO:0071453	cellular response to oxygen levels	121/6498	234/18670	7.09854e-08	5.14684e-06	3.49764e-06	BAD/CFLAR/CREBBP/FAS/NOX1/PSMA4/PSMB1/PSMC4/ATP6AP1/DNMT3B/EDN1/ENO1/ICAM1/PDK3/PSMC5/PSME1/PSME4/PTGS2/RORA/SIRT2/SLC9A1/TIGAR/ANGPT4/BNIP3L/E2F1/ELOB/EP300/HIF1A/HMOX1/NDRG1/PGK1/PICK1/PSMA3/PSMA6/PSMA7/PSMB5/PSMD7/PSME2/RBX1/RGCC/SFRP1/SIRT1/SLC8A3/STUB1/SUV39H1/B3GAT1/CA9/CAV1/CBL/CHCHD2/NAMPT/NOP53/PPARGC1A/PSMA2/PSMD11/PSMD9/PTN/TBL2/CPEB4/EPAS1/FOXO3/NFE2L2/PPARD/PSMD14/STC2/DNMT3A/EGR1/HI…	121
BP	GO:0043687	post-translational protein modification	174/6498	361/18670	8.55104e-08	6.1311e-06	4.16651e-06	ASB1/DCUN1D1/FBXL3/FUCA2/KLHL13/PSMA4/PSMB1/PSMC4/TMEM132A/TNC/VCAN/APOB/BPIFB2/CHGB/FOLH1/FSTL3/KEAP1/KLHL20/KLHL42/LAMB1/PSMC5/PSME1/PSME4/TF/APOL1/ASB2/CCDC22/CHRDL1/CST3/DCAF11/DNAJC3/ELOB/FBXL19/FBXO31/HIF1A/KLHL22/LGALS1/MSLN/PSMA3/PSMA6/PSMA7/PSMB5/PSMD7/PSME2/RAB11A/RABGGTA/RBX1/TIMP1/CAND1/FBXL15/FBXW4/FBXW7/KLHL2/NUCB1/PSMA2/PSMD11/PSMD9/RAB3A/SPSB2/WFS1/WSB1/ZBTB16/CISH/CUL9/DCAF17/EPA…	174
BP	GO:0007098	centrosome cycle	72/6498	124/18670	9.57973e-08	6.79319e-06	4.61644e-06	BRCA1/CEP68/CROCC/MARK4/PPP1R12A/SYNE2/AURKA/NDE1/PCM1/TUBE1/USP33/WDR62/ARHGEF10/CCP110/CEP152/CEP192/CEP76/CHMP4B/KIF3B/NIN/NUBP1/PARD6A/RANBP1/CHORDC1/KAT2A/MDM1/TRIM37/ALMS1/CEP72/KAT2B/NEK2/PKD2/SSX2IP/VPS4B/CDK2/PARD6B/STIL/UXT/XRCC3/CEP85/CHMP1A/CHMP2A/HAUS8/KIF3A/ROCK2/SGO1/BRCA2/KIF11/ODF2/BBS4/CEP131/PLK4/C10orf90/CENPJ/CETN2/CETN3/CHEK1/HAUS1/HAUS6/SLC16A1/CCNF/FBXW5/SASS6/CEP295/CHMP4…	72
BP	GO:0016447	somatic recombination of immunoglobulin gene segments	37/6498	52/18670	9.7134e-08	6.81311e-06	4.62998e-06	ERCC1/FOXP3/PARP3/PTPRC/RIF1/TBX21/TCF3/TFRC/THOC1/TP53BP1/UNG/CD40/CD40LG/MSH2/NBN/AICDA/EXOSC3/IL2/IL27RA/NSD2/TGFB1/BCL6/CCR6/MAD2L2/MSH3/MSH6/RNF8/TNFSF4/SWAP70/IL10/HSPD1/XRCC4/BATF/PAXIP1/TNFSF13/RNF168/APLF	37
BP	GO:0001763	morphogenesis of a branching structure	104/6498	196/18670	1.0899e-07	7.56249e-06	5.13924e-06	BTBD7/HGF/HOXA11/MKS1/PKD1/PRDM1/SNAI2/SOX8/TNC/CELSR1/DLG1/EDN1/ESR1/FGF10/GLI2/GRHL2/LRP6/NTN4/PAX2/PGR/SEMA3A/SEMA3C/SIRT6/TP63/CTSH/CTSZ/ESRP2/LAMA1/LRP5L/NFATC4/NRP1/SALL1/SFRP1/SIX4/STK4/ENG/GLI3/HOXA5/MET/RASIP1/TGFB1/TIMELESS/WNT2/ACVR1/FGF1/KDM5B/PGF/PKD2/PLXNA1/PROX1/SRF/TCF21/WNT6/BCL11A/BMP2/CITED1/GNA13/MSX2/PAX8/RDH10/SOX9/WNT1/DLL4/FOXA1/KRAS/SMO/WNT2B/ERMN/FGF2/IL10/MYC/SPRY2/SULF…	104
BP	GO:0071375	cellular response to peptide hormone stimulus	157/6498	321/18670	1.12037e-07	7.6912e-06	5.22671e-06	ARID1B/ATP6V0A1/BAIAP2L1/BCAR1/CFLAR/CYBA/FYN/GCLC/GLP2R/INSRR/PDK2/PDK4/PIK3C2A/PRKAR2B/PRKCQ/ATP2B1/ATP6AP1/CAMK2A/EDN1/GSTP1/NUCKS1/OSBPL8/PKM/PRKCZ/PXN/ROCK1/SLC9A1/SREBF1/CDC6/CSK/JAK2/PCK2/RANGAP1/SIRT1/SLA2/SORBS1/SRSF5/TRIB3/TSC2/ZNF106/C2CD5/CAV1/CAV2/CRHR2/FGF21/GAB1/GHRHR/GNRHR/HDAC5/JAK3/KANK1/PIK3R2/PRKAR1A/RARRES2/TCIRG1/TGFB1/ATP6V0B/ATP6V0E1/CCND3/CISH/ERRFI1/FOXO3/GHR/GPLD1/KAT2B…	157
BP	GO:0002821	positive regulation of adaptive immune response	63/6498	105/18670	1.13797e-07	7.72983e-06	5.25296e-06	BTK/CD4/FOXP3/PRKCQ/SLC11A1/P2RX7/PRKCZ/PTPRC/PVR/RIF1/STX7/TBX21/TFRC/TP53BP1/CD40/IL12RB1/MSH2/PYCARD/RIPK2/SIRT1/TNFSF13B/CD81/EXOSC3/FCER2/GATA3/HPX/IL2/IL27RA/NSD2/TGFB1/IL12B/IL18R1/IL1R1/MAD2L2/TNFSF4/C3/CCR2/CD274/CD80/SASH3/TRAF2/IL6ST/NECTIN2/RSAD2/ANXA1/HLX/IL6/FBXO38/HSPD1/XCL1/CD226/IL18/CD1B/CD1C/CD1D/CD1E/FCER1G/IL6R/NLRP3/PAXIP1/TNFRSF13C/TNFSF13/B2M	63
BP	GO:0043393	regulation of protein binding	113/6498	217/18670	1.17343e-07	7.88763e-06	5.36019e-06	BAK1/CDON/DDX11/DTNBP1/HSPA5/PKD1/ACTB/ADD2/AURKA/BAX/CYLD/HDAC4/MAP2/MAPRE3/MEF2C/ROCK1/TGFBR3/TRAF4/USP33/ADNP/CCM2L/CRTAC1/CTSZ/EP300/HSP90AB1/MAPK3/MFNG/MMP9/NFATC4/NRP1/PIM2/RIPK2/STK3/STK4/STUB1/TRIB3/CAPRIN2/CAV1/CSF3/DVL1/HDAC5/HOXA3/LFNG/MET/RAPGEF2/TGFBR1/BAG2/EPB41L5/EPHA4/ITGA4/ITGB1BP1/LOX/PARK7/RIPOR2/STMN1/BMP2/GTF2F1/ID1/IFIT2/LRP1/PIN1/SLPI/SYMPK/TRAF2/APOE/CAMK1/GNL3L/LGALS3/MEN…	113
BP	GO:0010810	regulation of cell-substrate adhesion	112/6498	215/18670	1.299e-07	8.56076e-06	5.81764e-06	ARHGAP6/CX3CL1/GPM6B/LIMCH1/MYOC/PIK3CB/SLK/ANGPT2/CAMSAP3/CASS4/CCDC80/CEACAM6/COL16A1/FBLN1/ITGA6/LIMS2/MAP4K4/PRKCZ/ROCK1/SLC9A1/ARHGEF7/CORO2B/FERMT1/JAG1/JAK2/LGALS1/NRP1/OLFM4/PPM1F/SFRP1/TRIOBP/UNC13D/AGR2/BST1/CDK6/COL1A1/CORO1C/DUSP3/ECM2/KANK1/MYF5/PTN/SPOCK2/BCL6/DUSP22/EPB41L5/FN1/GBP1/ITGB1BP1/NEDD9/NID1/SMOC2/CCR7/HOXA7/LRP1/PLAU/PREX1/PTK2B/RREB1/TEK/WNT1/CCL25/EMILIN2/KDR/MACF1/ME…	112
BP	GO:1903829	positive regulation of cellular protein localization	158/6498	324/18670	1.3001e-07	8.56076e-06	5.81764e-06	ABCA7/AP2B1/BAD/BID/CENPQ/CROCC/FYN/IPO5/MARK4/NGFR/PRKCH/RUFY3/TENM1/TPR/TYROBP/CYLD/DLG1/EDEM2/EPB41L2/GTSE1/HUWE1/HYAL2/MAVS/NDC80/PCM1/PTGS2/RAPGEF3/RNF31/TP63/CARD10/CEMIP/E2F1/EMD/EZR/GZMB/HSP90AB1/NUTF2/PARD6A/PPM1A/RAB11A/SORBS1/STX4/TREM2/UBR5/AGR2/BBC3/C2CD5/CD81/CDK5RAP3/CLIP3/FBXW7/GLI3/IFNG/OAZ1/PDCD5/PIK3R2/PTN/RAB11FIP2/RANGRF/TGFB1/CCDC88A/ECT2/HTRA2/ITGB1BP1/PARK7/PDCD10/RAB29/RH…	158
BP	GO:0030111	regulation of Wnt signaling pathway	174/6498	363/18670	1.3733e-07	8.95141e-06	6.08311e-06	ADGRA2/ASPM/CDH3/DEPDC1B/DKK3/FOXP3/FUZ/MKS1/PSMA4/PSMB1/PSMC4/SNAI2/TLE2/WNK1/WWTR1/ZRANB1/CBFB/CYLD/ESR1/FGF10/JADE1/LRP6/PSMC5/PSME1/PSME4/AXIN1/CBY1/EMD/FERMT1/FGF9/GSKIP/HMGXB4/NFATC4/PPM1A/PSMA3/PSMA6/PSMA7/PSMB5/PSMD7/PSME2/RBX1/SALL1/SFRP1/STK3/STK4/TSC2/UBR5/CAPRIN2/CAV1/COL1A1/DLX5/DVL1/FOLR1/GLI1/GLI3/KANK1/LZTS2/PLEKHA4/PSMA2/PSMD11/PSMD9/RAPGEF1/RNF43/SFRP4/SLC9A3R1/SMURF2/SPIN1/TLE4…	174
BP	GO:0001819	positive regulation of cytokine production	215/6498	464/18670	1.41616e-07	9.13848e-06	6.21023e-06	BIRC3/BRCA1/CD4/CD6/CD74/CREBBP/CX3CL1/CYBA/DHX33/EIF2AK2/FGR/FLT4/FOXP3/HGF/IFNGR1/NOX1/POLR3B/PRKCQ/SLC11A1/TYROBP/BCL3/C1QTNF3/CD200/FCN1/HYAL2/IL12RB2/IL4R/MAVS/NFKB2/NLRP1/P2RX7/PANX2/PIBF1/PRKCZ/PTGS2/PTPRC/RORA/TXK/UFD1/CCM2L/CD276/CD40/CD40LG/DDT/EP300/FERMT1/GSDMD/HIF1A/HMOX1/IL12RB1/IL7/JAK2/MAPK3/NFATC4/OSM/POLR2E/POLR2F/POLR3H/PQBP1/PYCARD/RGCC/RIPK2/RNF125/TLR8/TREM2/BIRC2/C5/CARD8/C…	215
BP	GO:0030324	lung development	93/6498	172/18670	1.60389e-07	1.02474e-05	6.96383e-06	FLT4/PKD1/RC3H2/TNC/ADAMTS2/CELSR1/CIC/FGF10/FSTL3/GLI2/GRHL2/HSPB11/JMJD6/PGR/SREBF1/TBX5/CRISPLD2/CTSH/CTSZ/EP300/ESRP2/FGF9/LAMA1/MAPK3/SMPD3/TAB1/AGR2/AIMP2/BMPR1A/FBXW7/GLI1/GLI3/HOXA5/PLOD3/PTN/RAB3A/TIMELESS/WNT2/ACVR2B/EPAS1/ERRFI1/FGF1/HSD11B1/LOX/MAN2A1/NPHP3/PDGFRB/PROX1/PTK7/SPARC/SRF/TCF21/ID1/RDH10/SOX9/SPDEF/TGFB3/ALDH1A2/CHI3L1/FOXA1/FOXP2/KLF2/KRAS/RIDA/WNT2B/PDGFRA/RBP4/SEC24B/S…	93
BP	GO:0002204	somatic recombination of immunoglobulin genes involved in immune response	34/6498	47/18670	1.68457e-07	1.04524e-05	7.10314e-06	ERCC1/FOXP3/PARP3/PTPRC/RIF1/TBX21/TFRC/THOC1/TP53BP1/UNG/CD40/CD40LG/MSH2/NBN/AICDA/EXOSC3/IL2/IL27RA/NSD2/TGFB1/BCL6/CCR6/MAD2L2/MSH6/RNF8/TNFSF4/SWAP70/IL10/HSPD1/BATF/PAXIP1/TNFSF13/RNF168/APLF	34
BP	GO:0002208	somatic diversification of immunoglobulins involved in immune response	34/6498	47/18670	1.68457e-07	1.04524e-05	7.10314e-06	ERCC1/FOXP3/PARP3/PTPRC/RIF1/TBX21/TFRC/THOC1/TP53BP1/UNG/CD40/CD40LG/MSH2/NBN/AICDA/EXOSC3/IL2/IL27RA/NSD2/TGFB1/BCL6/CCR6/MAD2L2/MSH6/RNF8/TNFSF4/SWAP70/IL10/HSPD1/BATF/PAXIP1/TNFSF13/RNF168/APLF	34
BP	GO:0045190	isotype switching	34/6498	47/18670	1.68457e-07	1.04524e-05	7.10314e-06	ERCC1/FOXP3/PARP3/PTPRC/RIF1/TBX21/TFRC/THOC1/TP53BP1/UNG/CD40/CD40LG/MSH2/NBN/AICDA/EXOSC3/IL2/IL27RA/NSD2/TGFB1/BCL6/CCR6/MAD2L2/MSH6/RNF8/TNFSF4/SWAP70/IL10/HSPD1/BATF/PAXIP1/TNFSF13/RNF168/APLF	34
BP	GO:0050671	positive regulation of lymphocyte proliferation	74/6498	130/18670	1.94659e-07	1.19632e-05	8.12983e-06	CD38/CD4/CD6/CD74/FOXP3/IGF1/PRKCQ/TAC1/CD209/EFNB1/FGF10/FLT3LG/MEF2C/NCK2/PTPRC/TFRC/CD276/CD40/CD40LG/CORO1A/DNAJA3/IL12RB1/IL7/NFATC2/PYCARD/RIPK2/TNFSF13B/BST1/CD81/EBI3/IL2/JAK3/RASAL3/BCL6/CD46/CD86/IGFBP2/IL12B/SELENOK/TNFSF4/ZAP70/CCR2/CD274/CD70/CD80/NCKAP1L/SASH3/TNFSF9/IL2RA/IL6ST/LILRB2/TICAM1/VAV3/VTCN1/ANXA1/HAVCR2/IL21/IL6/TLR4/XCL1/IL18/RPS3/CD1D/CHRNB2/FCRL3/IL6R/NCK1/TNFRSF13C/…	74
BP	GO:0110053	regulation of actin filament organization	131/6498	261/18670	1.9753e-07	1.20251e-05	8.1719e-06	ARFGEF1/ARHGAP6/BAIAP2L1/CAPG/CCL26/CX3CL1/ELN/LIMA1/LIMCH1/MYOC/NCKAP1/RHOBTB2/TAC1/TENM1/TMSB10/WAS/ADD2/ARHGAP28/DLG1/ICAM1/NCK2/NOX4/PAK3/PLEKHG2/PXN/RAPGEF3/ROCK1/SLC9A1/ARHGEF10/CORO1A/CORO2B/COTL1/HCK/NRP1/PICK1/PPM1F/PYCARD/RGCC/SFRP1/SH3BP1/TRIOBP/ARPC3/CCL24/CSF3/CXCL12/KANK1/LIMK1/MET/PFN1/TGFBR1/ACTR3/ALMS1/DBN1/ITGB1BP1/PLEK/RGS4/SEMA5A/SPTBN1/STMN1/CCR7/CIT/ID1/NCKAP1L/PREX1/PTK2B/S…	131
BP	GO:0002700	regulation of production of molecular mediator of immune response	78/6498	139/18670	2.08024e-07	1.25456e-05	8.52562e-06	BTK/CD74/FOXP3/PARP3/TNFRSF1B/FCGR2B/IL4R/IRAK3/MAVS/PRKCZ/PTPRC/RIF1/TBX21/TFRC/THOC1/TP53BP1/CD40/CD40LG/HMOX1/MAPK3/MSH2/STX4/CD81/CUEDC2/DDX58/EXOSC3/GATA3/GPI/HPX/IL2/IL27RA/JAK3/LILRB1/NSD2/TGFB1/BCL6/CD160/IL18R1/IL1R1/MAD2L2/NR4A3/TNFSF4/CCR2/CD244/FFAR2/PKN1/SASH3/TGFB3/TRAF2/BST2/RSAD2/TICAM1/TRPM4/CD36/IL10/IL33/IL6/RBP4/SEMA7A/TLR4/TMBIM6/XCL1/ANGPT1/CD226/CD96/IL18/FCER1G/FCRL3/NLRP3…	78
BP	GO:0060541	respiratory system development	104/6498	198/18670	2.11734e-07	1.26511e-05	8.59732e-06	FLT4/PKD1/RC3H2/TNC/ADAMTS2/CELSR1/CIC/FGF10/FSTL3/GLI2/GRHL2/HSPB11/JMJD6/LRP6/PGR/SREBF1/TBX5/CRISPLD2/CTSH/CTSZ/EP300/ESRP2/FGF9/LAMA1/MAPK3/RPGRIP1L/SIX4/SMCHD1/SMPD3/TAB1/AGR2/AIMP2/BMPR1A/DLX5/FBXW7/GLI1/GLI3/HOXA5/PLOD3/PTN/RAB3A/TIMELESS/WNT2/ACVR2B/EPAS1/ERRFI1/FGF1/HSD11B1/LOX/MAN2A1/NPHP3/PDGFRB/PROX1/PTK7/SPARC/SRF/TCF21/ID1/RDH10/SOX9/SPDEF/TGFB3/ALDH1A2/ASS1/CHI3L1/FOXA1/FOXP2/KLF2/…	104
BP	GO:0060485	mesenchyme development	138/6498	278/18670	2.17183e-07	1.28577e-05	8.73767e-06	ERBB3/FOXC1/FUZ/HGF/KITLG/MEOX1/PHLDB1/SEMA3B/SEMA3F/SEMA3G/SERPINB3/SNAI2/SOX8/WWTR1/EDN1/EFNB1/FGF10/LRP6/MEF2C/PAX2/SEMA3A/SEMA3C/SEMA5B/SEMA6A/TBX5/TCOF1/TGFBR3/DDX17/FAM83D/FGF9/HIF1A/JAG1/MAPK3/NRP1/RGCC/SFRP1/SIX4/ACTA2/AKNA/BMPR1A/COL1A1/CORO1C/ENG/EZH2/FOLR1/HOXA5/HPN/PBLD/TGFB1/TGFBR1/WNT2/ACVR1/BMP5/EPB41L5/FAM172A/FN1/KLHL12/MAD2L2/NRP2/PDGFRB/PKD2/PTK7/RBM24/SEMA5A/STAT1/TCF21/TRIM62…	138
BP	GO:0002824	positive regulation of adaptive immune response based on somatic recombination of immune receptors built from immunoglobulin superfamily domains	60/6498	100/18670	2.26405e-07	1.32817e-05	9.02586e-06	BTK/CD4/FOXP3/PRKCQ/SLC11A1/P2RX7/PRKCZ/PTPRC/PVR/RIF1/STX7/TBX21/TFRC/TP53BP1/CD40/IL12RB1/MSH2/RIPK2/TNFSF13B/CD81/EXOSC3/FCER2/GATA3/HPX/IL2/IL27RA/NSD2/TGFB1/IL12B/IL18R1/IL1R1/MAD2L2/TNFSF4/C3/CCR2/CD274/CD80/SASH3/TRAF2/NECTIN2/RSAD2/ANXA1/HLX/IL6/FBXO38/HSPD1/XCL1/CD226/IL18/CD1B/CD1C/CD1D/CD1E/FCER1G/IL6R/NLRP3/PAXIP1/TNFRSF13C/TNFSF13/B2M	60
BP	GO:0048285	organelle fission	208/6498	449/18670	2.30106e-07	1.33772e-05	9.09075e-06	AKAP8L/ANLN/ASPM/CTDP1/CYP26B1/DCN/IGF1/MAD1L1/NCAPD2/NCAPH2/NDC1/RAD51/SPDL1/TACC3/TPR/TUBG2/ATRX/AURKA/BIRC5/CDC14A/CDC14B/DAZL/EDN1/KIF22/KIF2A/KIF4A/MTFR1/NDC80/NDE1/PDS5B/PIBF1/RAD54L/SEH1L/SIRT2/SMC1A/SPAG5/TOP2B/TPX2/TRIP13/ZW10/ACOT8/ARHGEF10/CCNB1IP1/CDC25B/CDC6/CEP192/CHMP4B/DDHD1/GDAP1/HIRA/KIF3B/KLHL22/MISP/MYBL2/NAA10/RAB11A/RANBP1/REC8/RGCC/SMPD3/STAG2/ANAPC15/CAV2/CCNE1/FZR1/NCAPG/…	208
BP	GO:0046578	regulation of Ras protein signal transduction	121/6498	238/18670	2.3611e-07	1.36037e-05	9.24468e-06	ARFGEF1/CYTH3/FARP2/IGF1/KITLG/MCF2L2/MYOC/PREX2/PSD/RASGRF1/RTN4R/TIMP2/TRIO/ARHGEF1/FGF10/MAP4K4/OPHN1/P2RY10/PLEKHG2/ARFGAP1/ARHGEF10/ARHGEF7/CYTH4/FGD1/JAK2/LZTR1/MYO9B/NRP1/SGSM3/SOS2/ARHGEF17/ARHGEF18/CBL/CYTH1/CYTH2/DNMBP/FOXM1/KANK1/MET/RAPGEF1/RASAL1/RASAL3/RASIP1/SHOC2/ARFGEF3/BCL6/ECT2/KIF14/PDGFRB/RALGPS2/RASGRF2/RIPOR2/SOS1/SSX2IP/STMN1/ADRA1A/ARFGEF2/FGD3/GPR18/IQSEC2/IQSEC3/MCF2L/P…	121
BP	GO:0007266	Rho protein signal transduction	106/6498	203/18670	2.38931e-07	1.36159e-05	9.25295e-06	ARHGAP6/FARP2/MCF2L2/MYOC/NGFR/PREX2/RASGRF1/RHOBTB2/RTN4R/TRIO/WAS/ARHGAP4/ARHGEF1/CELSR1/HACD3/OPHN1/P2RY10/PLEKHG2/ROCK1/ARHGAP5/ARHGEF10/ARHGEF7/FGD1/MYO9B/NRP1/SOS2/ARHGEF17/ARHGEF18/DNMBP/KANK1/LIMK1/MET/RASIP1/RND2/BCL6/ECT2/PDGFRB/RASGRF2/RHOU/RIPOR2/RND3/ROPN1B/RTKN/SOS1/STMN1/ADRA1A/FGD3/GNA13/GPR18/MCF2L/PLEKHG1/PREX1/RHOJ/RHOQ/APOE/ARHGEF11/ARHGEF16/ARHGEF6/ARHGEF9/CDC42EP1/EPS8L1/RAC…	106
BP	GO:0007163	establishment or maintenance of cell polarity	109/6498	210/18670	2.41703e-07	1.36159e-05	9.25295e-06	ARFGEF1/CYP26B1/CYTH3/PKD1/RUFY3/SPDL1/CAMSAP3/DLG1/DLG3/FAT1/FGF10/FSCN1/HSP90AA1/LLGL2/MAP2/MPP5/MYO9A/NDC80/NDE1/OPHN1/PRKCZ/ROCK1/SLC9A1/ZW10/FERMT1/HSP90AB1/LAMA1/MISP/PARD6A/RPGRIP1L/SH3BP1/CYTH1/DOCK8/GATA3/KANK1/LHX2/LIN7A/LIN7B/RAB11FIP2/RND2/SIPA1L3/SLC9A3R1/ACTL8/ACTR3/AMOTL2/CENPA/DOCK7/ERBIN/FRMD4B/PARD3B/PTK7/RHOU/RIPOR2/RND3/STK11/UST/CCR7/GPSM2/NCKAP1L/PARD6B/PDZD11/PTK2B/RHOJ/RHO…	109
BP	GO:0036294	cellular response to decreased oxygen levels	112/6498	217/18670	2.42651e-07	1.36159e-05	9.25295e-06	BAD/CFLAR/CREBBP/PSMA4/PSMB1/PSMC4/EDN1/ENO1/ICAM1/PDK3/PSMC5/PSME1/PSME4/PTGS2/RORA/SIRT2/SLC9A1/TIGAR/ANGPT4/BNIP3L/E2F1/ELOB/EP300/HIF1A/HMOX1/NDRG1/PGK1/PICK1/PSMA3/PSMA6/PSMA7/PSMB5/PSMD7/PSME2/RBX1/RGCC/SFRP1/SIRT1/SLC8A3/STUB1/SUV39H1/B3GAT1/CA9/CBL/CHCHD2/NAMPT/NOP53/PPARGC1A/PSMA2/PSMD11/PSMD9/PTN/TBL2/CPEB4/EPAS1/FOXO3/NFE2L2/PPARD/PSMD14/STC2/DNMT3A/EGR1/HIF3A/HP1BP3/PCK1/PSMB2/PTGIS/T…	112
BP	GO:2000573	positive regulation of DNA biosynthetic process	44/6498	67/18670	2.49391e-07	1.38734e-05	9.42796e-06	HGF/PNKP/PRKCQ/RFC2/GRHL2/HSP90AA1/MAP2K7/MAP3K4/NOX4/PAK3/ACD/HSP90AB1/MAPK3/RGCC/RFC5/TNKS2/NEK2/PDGFRB/SMOC2/PTK2B/TCP1/CHTF18/DKC1/POT1/RFC3/DSCC1/FGF2/KLF4/MYC/PKIB/ARRB2/CCT6A/NAF1/NVL/WRAP53/ATM/CCT5/FBXO4/HMBOX1/NEK7/CCT8/FGFR4/CCT3/RFC4	44
BP	GO:0098813	nuclear chromosome segregation	131/6498	262/18670	2.60506e-07	1.43679e-05	9.76398e-06	AKAP8L/CENPQ/DDX11/MAD1L1/NCAPD2/NCAPH2/NDC1/SPDL1/TACC3/TPR/TUBG2/ATRX/KIF22/KIF4A/NDC80/PDS5B/PIBF1/SEH1L/SIRT2/SMC1A/SMC1B/SPAG5/TOP2B/TRIP13/ZW10/CCNB1IP1/CDC6/CHMP4B/FAM83D/HIRA/KLHL22/NAA10/RAB11A/REC8/STAG2/ANAPC15/CCNE1/FBXW7/NCAPG/SMC3/ACTR3/CDC20/CENPF/ECT2/FBXO5/KIF14/MAD2L2/NEK2/SMC4/STAG1/TENT4A/TTK/VPS4B/BECN1/CENPK/DLGAP5/DUSP1/KIF18A/MSTO1/NAA50/NCAPH/SLF2/TEX11/XRCC3/ZWINT/CCNB1/…	131
BP	GO:0090090	negative regulation of canonical Wnt signaling pathway	95/6498	178/18670	2.66457e-07	1.45715e-05	9.90232e-06	DKK3/FUZ/PSMA4/PSMB1/PSMC4/SNAI2/TLE2/WWTR1/CYLD/JADE1/LRP6/PSMC5/PSME1/PSME4/AXIN1/EMD/FERMT1/PSMA3/PSMA6/PSMA7/PSMB5/PSMD7/PSME2/RBX1/SFRP1/STK3/STK4/CAV1/DVL1/GLI1/GLI3/LZTS2/PSMA2/PSMD11/PSMD9/RAPGEF1/SFRP4/SLC9A3R1/TLE4/TLE6/WNT5B/CSNK1A1/FOXO3/IGFBP2/INVS/KLHL12/MAD2L2/NPHP3/PSMD14/STK11/TBX18/BICC1/BMP2/EGR1/PFDN5/PSMB2/SOX9/TMEM131L/TNN/APOE/KREMEN2/LATS1/ANKRD6/APC/DAB2IP/LRP4/PRICKLE1/S…	95
BP	GO:0071559	response to transforming growth factor beta	128/6498	255/18670	2.69409e-07	1.45715e-05	9.90232e-06	CFLAR/CREBBP/DKK3/FUT8/FYN/HSPA5/RUNX3/EDN1/FERMT2/GLG1/HYAL2/ITGB5/LTBP4/MEF2C/NOX4/PRKCZ/PXN/ROCK1/TGFBR3/EP300/FERMT1/HSP90AB1/MXRA5/PARD6A/PPM1A/SFRP1/SIRT1/SPINT3/STUB1/TAB1/ARHGEF18/ASPN/BMPR1A/CAV1/CAV2/CBL/COL1A1/ENG/FOLR1/MTMR4/PBLD/PDCD5/PPARGC1A/SMURF2/SOX6/TGFB1/TGFBR1/WNT2/ACVR1/ACVR2B/DUSP22/EPB41L5/FNDC4/LOX/NR3C1/SMAD5/STK11/STK16/USP9Y/ACVR1C/ACVR2A/APAF1/CITED1/FMOD/GDF5/GIPC1/G…	128
BP	GO:0031023	microtubule organizing center organization	75/6498	133/18670	2.70971e-07	1.45715e-05	9.90232e-06	BRCA1/CEP68/CROCC/MARK4/PPP1R12A/SYNE2/AURKA/NDE1/PCM1/TUBE1/USP33/WDR62/ARHGEF10/CCP110/CEP152/CEP192/CEP76/CHMP4B/KIF3B/NIN/NUBP1/PARD6A/RANBP1/CHORDC1/KAT2A/MDM1/TRIM37/ALMS1/CEP72/KAT2B/NEK2/PKD2/SSX2IP/VPS4B/CDK2/PARD6B/STIL/UXT/XRCC3/CEP85/CHMP1A/CHMP2A/HAUS8/KIF3A/ROCK2/SGO1/BRCA2/GCC2/KIF11/ODF2/BBS4/CEP131/PLK4/C10orf90/CENPJ/CETN2/CETN3/CHEK1/HAUS1/HAUS6/SLC16A1/CCDC78/CCNF/FBXW5/SASS6/…	75
BP	GO:0006732	coenzyme metabolic process	189/6498	403/18670	2.84185e-07	1.49731e-05	1.01753e-05	AASS/ACSM2B/ACSM3/CD38/CROT/DGAT2/ELOVL1/ELOVL5/GCLC/GSTO2/H6PD/IGF1/ME1/MLXIPL/MPC1/MTHFD2/NDC1/NOX1/NUP160/PDK2/PDK4/SLC2A3/TPR/ACACB/ACSL4/COASY/COQ9/ENO1/FOLH1/HDAC4/KCNAB2/MCCC1/ME2/NUP37/P2RX7/PDK3/PFKP/PGM1/PKM/PTGS2/SEH1L/SIRT6/SLC23A2/SLC46A1/TIGAR/ABCD1/ACOT7/ACOT8/AHCY/CYB5R3/FMO2/GSTZ1/HIF1A/HTR2A/NUP93/PGK1/RAE1/SLC25A1/TECR/AADAT/BST1/COQ5/ENO3/FOLR1/GALK1/GAPDH/GCDH/GPI/IFNG/LDHB/M…	189
BP	GO:0046661	male sex differentiation	87/6498	160/18670	2.86037e-07	1.49731e-05	1.01753e-05	ARID4A/ARID4B/ASB1/ASPM/CSDE1/ERCC1/FKBP4/HOXA11/KITLG/MAMLD1/SOX8/YBX3/ATRX/BAX/ESR1/FGF10/FSTL3/HOXA9/ICAM1/KDM5A/LRP2/NCOA1/SEMA3A/TFAP2C/BIK/COL9A3/FGF9/FNDC3A/MSH2/PATZ1/REC8/SFRP1/SIX4/BMPR1A/CBL/CCND1/GATA3/NUDT1/PLEKHA1/TGFBR1/BMP5/DHCR24/HMGCS1/PDGFRB/SDC1/SMAD5/TCF21/ACVR2A/INHBA/KIF18A/MEA1/PRDX4/SOX9/TEX11/TNFSF10/BCL2L2/HSD17B4/LRRC6/NASP/RARA/WNT2B/AGO4/BRIP1/CTSV/DHH/DMRT1/LHCGR/PD…	87
BP	GO:1903706	regulation of hemopoiesis	218/6498	475/18670	2.87173e-07	1.49731e-05	1.01753e-05	BAD/BTK/CD4/CD74/CREBBP/CYP26B1/EIF2AK2/FOXC1/FOXP3/HMGB3/KITLG/KMT2C/KMT2E/PAF1/PRDM1/PRKCQ/PSMA4/PSMB1/PSMC4/RC3H2/RUNX3/SPI1/TYROBP/ATP6AP1/CBFB/CYLD/FCGR2B/FLT3LG/FSTL3/GLI2/HOXA9/IL4R/LAG3/MEF2C/PRKCZ/PSMC5/PSME1/PSME4/PTPRC/PUS7/TBX21/TCF3/TESC/THPO/TNRC6A/TNRC6C/ANKRD54/ATP11C/EP300/HIF1A/IL12RB1/IL7/JAG1/MYL9/NFATC2/OSM/PSMA3/PSMA6/PSMA7/PSMB5/PSMD7/PSME2/RASSF2/RBFOX2/RIPK2/SFRP1/TNRC6B/…	218
BP	GO:0048871	multicellular organismal homeostasis	222/6498	485/18670	2.87722e-07	1.49731e-05	1.01753e-05	ADRB1/CD38/CDH3/CROCC/CYP26B1/ELOVL1/FOXC1/MKS1/MLXIPL/NR1H3/PDK4/PRKAR2B/PROM1/PTGER3/SLC11A1/SPATA7/WWTR1/ACACB/ACADVL/ACTB/ADGRF5/AKR1B1/ATP6AP1/BAX/CNGB1/FH/FLT3LG/HYAL2/IL4R/LYZ/NOX4/P2RX7/PRLH/PTGS2/SIRT6/TF/TFRC/TP63/ACP5/CHMP4B/CORO1A/CSK/CST4/CTSH/FA2H/HTR2A/IL7/JAK2/NTSR1/OXT/RAB11A/RP1/ZNF423/ZNF516/ALOX12/CAV1/CDH23/CRTC1/CUBN/FGF21/HAMP/HSPB1/MDM1/MET/NMU/NOVA2/PBLD/PPARGC1A/PRKAR1A/…	222
BP	GO:0032946	positive regulation of mononuclear cell proliferation	74/6498	131/18670	2.95666e-07	1.52635e-05	1.03726e-05	CD38/CD4/CD6/CD74/FOXP3/IGF1/PRKCQ/TAC1/CD209/EFNB1/FGF10/FLT3LG/MEF2C/NCK2/PTPRC/TFRC/CD276/CD40/CD40LG/CORO1A/DNAJA3/IL12RB1/IL7/NFATC2/PYCARD/RIPK2/TNFSF13B/BST1/CD81/EBI3/IL2/JAK3/RASAL3/BCL6/CD46/CD86/IGFBP2/IL12B/SELENOK/TNFSF4/ZAP70/CCR2/CD274/CD70/CD80/NCKAP1L/SASH3/TNFSF9/IL2RA/IL6ST/LILRB2/TICAM1/VAV3/VTCN1/ANXA1/HAVCR2/IL21/IL6/TLR4/XCL1/IL18/RPS3/CD1D/CHRNB2/FCRL3/IL6R/NCK1/TNFRSF13C/…	74
BP	GO:0048705	skeletal system morphogenesis	121/6498	239/18670	3.15421e-07	1.61541e-05	1.09778e-05	ALX4/COL11A1/CYP26B1/FGR/FOXC1/FOXN3/FUZ/HOXA11/HOXC8/PKD1/DLG1/GLG1/GRHL2/HYAL2/LRP6/MEF2C/MMP2/P2RX7/RARB/ACP5/IMPAD1/LRP5L/SFRP1/SIX4/SMPD3/TBX15/TRIP11/COL1A1/COMP/DLX5/GLI3/HOXA1/HOXA2/HOXA3/HOXA5/HOXA6/MYF5/NKX3-2/PLEKHA1/SFRP4/TGFB1/TGFBR1/TRPV4/ACVR2B/CDX1/COL12A1/COL7A1/HYAL1/MDFI/MEF2D/PAPPA2/PEX7/PRRX1/RAB23/SATB2/HOXA7/HOXB1/HOXC11/MATN4/MSX2/MTHFD1L/OTOR/PAX1/RDH10/RUNX2/SOX9/TEK/TGF…	121
BP	GO:0032872	regulation of stress-activated MAPK cascade	120/6498	237/18670	3.49749e-07	1.77711e-05	1.20767e-05	DTNBP1/EIF2AK2/FAS/FLT4/HGF/MAP4K5/MAPK8IP2/NOX1/RB1CC1/SERPINB3/SPAG9/ZMYND11/CYLD/DLG1/EDN1/FCGR2B/GSTP1/HACD3/IGBP1/MAP2K7/MAP3K20/MAP3K4/MAP4K4/MECOM/OPRK1/SEMA3A/TRAF4/AXIN1/BIRC7/CD40LG/EZR/GADD45B/MAPK3/MID1/PYCARD/RASSF2/RIPK2/SFRP1/STK3/AMBP/DUSP3/FKTN/FOXM1/HIPK3/IL26/LTBR/MAP4K1/NOD1/RAPGEF1/TRPV4/DUSP22/EPHA4/MMP8/PDCD10/PRDX1/SASH1/SLAMF1/BMP2/CCR7/DUSP1/KLHL31/MAP2K2/PKN1/PRMT1/PTK2…	120
BP	GO:0032535	regulation of cellular component size	175/6498	370/18670	3.88538e-07	1.95878e-05	1.33113e-05	ARFGEF1/BAIAP2L1/CAPG/CCL26/CDKL3/CDKL5/CLCN6/ELN/FSTL4/IFRD1/LIMA1/NCKAP1/RB1CC1/RHOBTB2/RTN4R/RUFY3/SEMA3B/SEMA3F/SEMA3G/TENM1/TMSB10/TNFRSF12A/WAS/ADD2/ARHGAP28/ARHGAP4/CDHR2/DLG1/EDN1/ICAM1/MAP2/NCK2/P2RX7/PAK3/PICALM/PLEKHG2/PPP1R15A/SCT/SCTR/SEMA3A/SEMA3C/SEMA5B/SEMA6A/SLC12A3/ADNP/CORO1A/COTL1/DPYSL2/EZR/HCK/HSP90AB1/NRP1/PICK1/PYCARD/RAB11A/SH3BP1/TRIOBP/ARPC3/CCL24/CLCN3/CSF3/CXCL12/GNB3…	175
BP	GO:0007051	spindle organization	91/6498	170/18670	3.95574e-07	1.97879e-05	1.34473e-05	ASPM/INTS13/PARP3/PKD1/TACC3/TPR/TUBG2/ATRX/AURKA/BIRC5/DLG1/KIF2A/KIF4A/KIZ/MAPRE3/NDC80/PIBF1/SMC1A/SPAG5/TPX2/WDR62/ARHGEF10/CEP192/CHMP4B/EFHC1/EZR/KIF3B/MISP/MYBL2/RAB11A/RAE1/STAG2/SUN2/CEP126/FSD1/LZTS2/SMC3/CDC20/CEP72/FBXO5/NEK2/PTPA/SENP6/STAG1/STMN1/TTK/VPS4B/WRAP73/AUNIP/GPSM2/MSTO1/STIL/TUBGCP3/CCNB1/CHMP1A/CHMP2A/GNAI1/HAUS8/KNSTRN/PSRC1/RAN/TUBG1/TUBGCP6/BORA/CENPE/ESPL1/KIF11/KIF2…	91
BP	GO:0034330	cell junction organization	142/6498	290/18670	4.08032e-07	2.02541e-05	1.37641e-05	ARHGAP6/CDH3/COL17A1/DSG2/GPM6B/HDAC7/LAMA3/LAMC2/LIMCH1/MYOC/PKN2/PRKCH/SLK/SNAI2/VCL/ACTB/ACTN1/CAMSAP3/CBFB/CDH19/COL16A1/DLG1/FERMT2/FSCN1/GRHL2/ITGA6/LIMS2/MAP4K4/MPP5/MYO9A/OPHN1/PKP1/PVR/ROCK1/SLC9A1/TNS1/TRIP6/ARHGEF7/ARVCF/CDH20/CORO2B/CSK/IKBKB/NRP1/PARD6A/PPM1F/SFRP1/SH3BP1/SORBS1/TJP1/CAV1/CORO1C/DUSP3/LSR/RAPGEF1/RAPGEF2/TGFB1/TGFBR1/TRPV4/CDH6/CDH9/DUSP22/ECT2/EPB41L5/FN1/ITGB1BP1/S…	142
BP	GO:0002062	chondrocyte differentiation	70/6498	123/18670	4.16975e-07	2.054e-05	1.39584e-05	COL11A1/HOXA11/RUNX3/SNAI2/GLG1/GLI2/MEF2C/RARB/CHADL/FGF9/IMPAD1/SMPD3/TRIP11/TRPS1/BMPR1A/COMP/GLI3/NKX3-2/SOX6/TGFB1/TGFBR1/WNT5B/ZBTB16/COL12A1/COL7A1/EFEMP1/GPLD1/MEF2D/AMELX/BMP2/GDF5/MATN4/MSX2/RUNX2/SNX19/SOX9/TGFBI/LOXL2/MATN2/MATN3/POR/WNT2B/ACVRL1/ADAMTS7/BMPR1B/SOX5/SULF1/COL6A1/COL6A2/ECM1/LNPK/OSR1/SFRP2/ADAMTS12/BMP6/HMGA2/NFIB/SERPINH1/ACAN/FGF18/GDF6/MATN1/PKDCC/PTH1R/COL6A3/POC1…	70
BP	GO:0042102	positive regulation of T cell proliferation	57/6498	95/18670	4.50791e-07	2.18862e-05	1.48732e-05	CD4/CD6/FOXP3/IGF1/PRKCQ/CD209/EFNB1/NCK2/PTPRC/TFRC/CD276/CD40LG/CORO1A/DNAJA3/IL12RB1/PYCARD/RIPK2/TNFSF13B/CD81/EBI3/IL2/JAK3/RASAL3/CD46/CD86/IGFBP2/IL12B/SELENOK/TNFSF4/ZAP70/CCR2/CD274/CD70/CD80/NCKAP1L/SASH3/TNFSF9/IL2RA/IL6ST/LILRB2/VTCN1/ANXA1/HAVCR2/IL21/IL6/XCL1/IL18/RPS3/CD1D/IL6R/NCK1/TNFRSF13C/VCAM1/IL15/SYK/TGFBR2/CCDC88B	57
BP	GO:0090329	regulation of DNA-dependent DNA replication	37/6498	54/18670	4.51087e-07	2.18862e-05	1.48732e-05	DBF4/LIG3/RFC2/WDR18/WIZ/ATRX/SMC1A/TIPIN/CDC7/NBN/STAG2/AICDA/FBXW7/RFC5/SMC3/TIMELESS/BCL6/FBXO5/GMNN/MSH3/MSH6/CDK2/WRNIP1/ZRANB3/CHTF18/E2F8/RFC3/BRCA2/DSCC1/ZNF365/TICRR/DBF4B/DONSON/E2F7/RFC4/STOML2/CDT1	37
BP	GO:0002381	immunoglobulin production involved in immunoglobulin mediated immune response	38/6498	56/18670	4.6478e-07	2.23823e-05	1.52103e-05	BTK/ERCC1/FOXP3/PARP3/POU2F2/PTPRC/RIF1/TBX21/TFRC/THOC1/TP53BP1/UNG/CD40/CD40LG/MSH2/NBN/AICDA/EXOSC3/IL2/IL27RA/NSD2/TGFB1/BCL6/CCR6/MAD2L2/MSH6/RNF8/TNFSF4/FGL2/SWAP70/IL10/HSPD1/XCL1/BATF/PAXIP1/TNFSF13/RNF168/APLF	38
BP	GO:0072001	renal system development	143/6498	293/18670	4.73996e-07	2.2657e-05	1.5397e-05	CFLAR/CYP26B1/DCN/FOXC1/HOXA11/IFT88/NUP160/PKD1/PROM1/PTCD2/SOX8/WWTR1/AKR1B1/ANGPT2/BAX/COL4A4/DLG1/FGF10/FSTL3/GLI2/HSPB11/HYAL2/ITGA6/JMJD6/MEF2C/PAX2/RARB/CTSH/JAG1/MMP9/NRP1/NUP93/PCSK5/RPGRIP1L/SALL1/SFRP1/SIX4/ACTA2/C1GALT1/GATA3/GLI3/LZTS2/TGFB1/TGFBR1/TNS2/WFS1/ZBTB16/ACVR2B/APH1A/CENPF/EPHA4/FGF1/ID3/NID1/NPHP3/ODC1/PDGFRB/PGF/PKD2/PROX1/SDC1/SMAD5/STAT1/TBX18/TCF21/WNT6/APAF1/BMP2/CAT…	143
BP	GO:0002685	regulation of leukocyte migration	102/6498	196/18670	4.93326e-07	2.33852e-05	1.58919e-05	CD74/CD99/F7/KITLG/STAP1/WNK1/CD200/EDN1/ICAM1/STK10/CD99L2/DDT/HMOX1/LGMN/MADCAM1/MAPK3/PYCARD/SMPD3/TREM2/BST1/C5/CCL2/CCL24/CCL7/CCL8/CD81/CREB3/CXCL12/DOCK8/IL27RA/PTN/RARRES2/TGFB1/TRPV4/ADTRP/BMP5/CCL20/CCR6/IL1R1/ITGA4/PADI2/PGF/RIPOR2/SELENOK/THBS4/CCR2/CCR7/DUSP1/EDN3/GPR18/HOXA7/NCKAP1L/PTK2B/TNFSF14/XG/CCL25/LGALS3/MOSPD2/MPP1/MTUS1/PLVAP/RAC2/RIPK3/SWAP70/ADAM10/ANXA1/C5AR2/CCL21/DYSF…	102
BP	GO:0030178	negative regulation of Wnt signaling pathway	108/6498	210/18670	4.96477e-07	2.33852e-05	1.58919e-05	DKK3/FUZ/PSMA4/PSMB1/PSMC4/SNAI2/TLE2/WWTR1/CYLD/JADE1/LRP6/PSMC5/PSME1/PSME4/AXIN1/CBY1/EMD/FERMT1/FGF9/HMGXB4/NFATC4/PSMA3/PSMA6/PSMA7/PSMB5/PSMD7/PSME2/RBX1/SFRP1/STK3/STK4/TSC2/CAV1/DVL1/GLI1/GLI3/LZTS2/PSMA2/PSMD11/PSMD9/RAPGEF1/RNF43/SFRP4/SLC9A3R1/TLE4/TLE6/WNT5B/CSNK1A1/FOXO3/IGFBP2/INVS/KLHL12/MAD2L2/MDFI/NPHP3/PSMD14/STK11/TBX18/BICC1/BMP2/CITED1/EGR1/LRP1/PFDN5/PSMB2/SOX9/TMEM131L/TNN/…	108
BP	GO:0031098	stress-activated protein kinase signaling cascade	152/6498	315/18670	5.02906e-07	2.35163e-05	1.5981e-05	DTNBP1/EIF2AK2/FAS/FLT4/HGF/MAP2K3/MAP3K14/MAP4K3/MAP4K5/MAPK8IP2/MAPK9/NOX1/RB1CC1/SERPINB3/SLK/SPAG9/TAB2/ZMYND11/AKR1B1/CYLD/DLG1/EDN1/FCGR2B/GSTP1/HACD3/IGBP1/MAP2K7/MAP3K20/MAP3K4/MAP4K4/MECOM/OPRK1/PAK3/SEMA3A/STK10/STRADB/TRAF4/AXIN1/BIRC7/CD40LG/EZR/GADD45B/IKBKB/MAP3K1/MAPK3/MID1/PAK5/PYCARD/RASSF2/RIPK2/SFRP1/SH2D3C/STK24/STK3/STK4/TAB1/AMBP/CRYAB/DUSP3/FKTN/FOXM1/HIPK3/IL26/LTBR/MAP4K1…	152
BP	GO:0007088	regulation of mitotic nuclear division	88/6498	164/18670	5.31466e-07	2.4673e-05	1.6767e-05	ANLN/IGF1/MAD1L1/SPDL1/TACC3/TPR/ATRX/AURKA/CDC14A/CDC14B/EDN1/NDC80/SIRT2/SMC1A/TRIP13/ZW10/CDC6/CHMP4B/KLHL22/NAA10/RANBP1/RGCC/SMPD3/STAG2/ANAPC15/CAV2/SMC3/TGFB1/CDC20/CENPF/CUL9/FBXO5/MAD2L2/NEK2/PDGFRB/STAG1/TTK/VPS4B/BECN1/DLGAP5/DUSP1/EDN3/MAD2L1BP/PIN1/SLF2/XRCC3/CCNB1/CDKN1C/CEP85/CHMP1A/CHMP2A/PKMYT1/SLF1/APC/BORA/CENPE/DMRT1/ESPL1/KIF11/KIF20B/NUMA1/NUSAP1/RB1/USP44/ANAPC11/CDCA5/PHIP…	88
BP	GO:0001655	urogenital system development	158/6498	330/18670	5.54848e-07	2.55745e-05	1.73797e-05	CFLAR/CYP26B1/DCN/FKBP4/FOXC1/HOXA11/IFT88/NUP160/PKD1/PROM1/PTCD2/SOX8/TNC/WWTR1/AKR1B1/ANGPT2/BAX/COL4A4/DLG1/ESR1/FGF10/FSTL3/GLI2/HSPB11/HYAL2/ITGA6/JMJD6/MEF2C/PAX2/RARB/TP63/CTSH/JAG1/MMP9/NRP1/NUP93/PCSK5/RPGRIP1L/SALL1/SFRP1/SIX4/ACTA2/C1GALT1/GATA3/GLI1/GLI3/LZTS2/TGFB1/TGFBR1/TNS2/WFS1/ZBTB16/ACVR2B/APH1A/CENPF/EPHA4/FGF1/ID3/NID1/NPHP3/ODC1/PDGFRB/PGF/PKD2/PROX1/SDC1/SMAD5/STAT1/STK11/…	158
BP	GO:0045787	positive regulation of cell cycle	182/6498	389/18670	5.71375e-07	2.61495e-05	1.77704e-05	BRCA1/DBF4/DDX11/IGF1/KMT2E/MLXIPL/MNAT1/PAF1/PKD1/PKN2/POLDIP2/TPR/WIZ/YTHDC2/ASNS/ATRX/AURKA/BAX/CCNK/CCNT2/CDC14A/CDC14B/DAZL/EDN1/FAP/FGF10/FLT3LG/GTSE1/LRP6/MAPRE3/NDC80/PCBP4/SIRT2/SPAG5/TFAP4/TGM1/THOC1/CDC25B/CDC45/CDC6/CDC7/CSPP1/E2F1/EP300/FAM83D/HSP90AB1/KIF3B/LGMN/PTK6/RAB11A/RANBP1/RBL2/RGCC/SMPD3/THOC5/CASP2/CCND1/CCNE1/DUSP3/EZH2/GLI1/LFNG/MED25/TGFB1/ARID3A/CCND2/CCND3/CNOT6/ECT2/…	182
BP	GO:0002367	cytokine production involved in immune response	60/6498	102/18670	5.93208e-07	2.69038e-05	1.8283e-05	BTK/CD74/FOXP3/SLC11A1/SPHK2/TNFRSF1B/DLG1/IRAK3/MAVS/PRKCZ/TBX21/CHGA/HMOX1/MAPK3/SIRT1/CD81/CUEDC2/DDX58/GATA3/JAK3/LILRB1/TGFB1/BCL6/CD160/IL12B/IL18R1/IL18RAP/IL1R1/NR4A3/TNFSF4/CCR2/FFAR2/SASH3/TGFB3/TRAF2/BST2/RSAD2/TICAM1/TRPM4/CD36/IL10/IL6/SEMA7A/TLR4/HSPD1/XCL1/ANGPT1/CD226/CD96/IL18/MR1/FCER1G/KIT/NLRP3/SPON2/TNFRSF14/DDX21/INAVA/TLR3/B2M	60
BP	GO:0048872	homeostasis of number of cells	123/6498	246/18670	5.96194e-07	2.69038e-05	1.8283e-05	ARID4A/BAK1/CD74/FOXP3/KITLG/KMT2E/PIK3CB/RC3H2/SPI1/TNFRSF17/ADGRF5/BAX/CYLD/FH/FLT3LG/JMJD6/MEF2C/P2RX7/TGFBR3/ANKRD54/CACNA1F/CORO1A/DNAJA3/HIF1A/HMOX1/IL7/JAK2/RASSF2/RBFOX2/TNFSF13B/CDK6/DNASE2/ETV2/EZH2/FOXN1/GATA3/HOXA5/IL2/JAK3/KLF1/RPS19/SH2B3/SOX6/TCIRG1/TGFB1/AKT3/BCL6/EPAS1/FOXO3/HSPA9/PRDX1/PTBP3/SMAD5/SMAP1/SOS1/SRF/STAT1/TNFAIP3/ACVR2A/CCR2/CCR7/CXCL6/INHBA/NCKAP1L/PKN1/PRMT1/SASH3…	123
BP	GO:0070302	regulation of stress-activated protein kinase signaling cascade	120/6498	239/18670	6.16468e-07	2.76255e-05	1.87734e-05	DTNBP1/EIF2AK2/FAS/FLT4/HGF/MAP4K5/MAPK8IP2/NOX1/RB1CC1/SERPINB3/SPAG9/ZMYND11/CYLD/DLG1/EDN1/FCGR2B/GSTP1/HACD3/IGBP1/MAP2K7/MAP3K20/MAP3K4/MAP4K4/MECOM/OPRK1/SEMA3A/TRAF4/AXIN1/BIRC7/CD40LG/EZR/GADD45B/MAPK3/MID1/PYCARD/RASSF2/RIPK2/SFRP1/STK3/AMBP/DUSP3/FKTN/FOXM1/HIPK3/IL26/LTBR/MAP4K1/NOD1/RAPGEF1/TRPV4/DUSP22/EPHA4/MMP8/PDCD10/PRDX1/SASH1/SLAMF1/BMP2/CCR7/DUSP1/KLHL31/MAP2K2/PKN1/PRMT1/PTK2…	120
BP	GO:0051897	positive regulation of protein kinase B signaling	93/6498	176/18670	6.40604e-07	2.85091e-05	1.93739e-05	ARFGEF1/CX3CL1/ERBB3/F7/FYN/HGF/KITLG/MYOC/PIK3CB/ESR1/FGF10/FGF20/HSP90AA1/MYDGF/NOX4/OSBPL8/THPO/FGF9/HSP90AB1/MAZ/OSM/RASD2/STK3/CSF3/ENG/GAB1/GATA3/IL26/MEIS3/MET/PIK3CG/PIK3R2/TGFB1/TGFBR1/CD86/F3/FGF1/HBEGF/ITGB1BP1/PARK7/PDGFRB/SEMA5A/CCR7/CD80/F10/PIK3CA/RAMP3/TEK/CHI3L1/GDF15/HIP1/KL/RAC2/CCL21/FGF2/FGF5/KLB/P2RX4/PDGFRA/SPRY2/THBS1/TXN/ARRB2/EGFR/FGF7/HAX1/IGF1R/PIK3R1/PIK3R5/VAV1/ADAM8…	93
BP	GO:0022408	negative regulation of cell-cell adhesion	95/6498	181/18670	7.28188e-07	3.20605e-05	2.17874e-05	CD74/FOXP3/MAD1L1/RC3H2/RUNX3/SNAI2/WNK1/CBFB/DLG1/FCGR2B/FXYD5/IL4R/LAG3/PAG1/TBX21/CCM2L/JAG1/JAK2/PPM1F/RGCC/AKNA/ALOX12/CXCL12/DUSP3/GLI3/GTPBP4/IL2/JAK3/LILRB1/PRKAR1A/PTPN6/SH2B3/TGFB1/TRPV4/VSIR/ADTRP/BCL6/CD86/DUSP22/EPB41L5/MAD2L2/PLA2G2D/RIPOR2/TNFSF4/BMP2/BTN2A2/CD274/CD80/EPCAM/IRF1/LAX1/TMEM131L/WNT1/ADORA2A/ASS1/CCL25/FGL2/IDO1/IL2RA/LGALS3/LILRB2/PODXL/PTPN22/SWAP70/TWSG1/VTCN1/ANX…	95
BP	GO:0034599	cellular response to oxidative stress	146/6498	302/18670	7.30342e-07	3.20605e-05	2.17874e-05	BTK/CFLAR/CYBA/DPEP1/FUT8/FYN/GLRX2/GUCY1B1/HGF/MAPK9/NOX1/PDK2/RAD52/TMEM161A/GSTP1/MMP2/NME8/NOX4/PAX2/PXN/REST/SIRT2/SLC25A24/ABCD1/ADNP2/BRF2/DHRS2/GSKIP/HIF1A/HMOX1/JAK2/MAP1LC3A/MAPK3/MMP9/NCF4/SIRT1/SMPD3/STK24/EZH2/FBXW7/HSPB1/MET/PLEKHA1/PPARGC1A/SETX/SOD3/UCP1/ECT2/EPAS1/FOXO3/GPX7/HTRA2/IL18RAP/LANCL1/MTR/MYB/NCF2/NCOA7/NFE2L2/NME5/NR4A3/PARK7/PDCD10/PKD2/PRDX1/RWDD1/SOD2/TNFAIP3/VNN1/…	146
BP	GO:0044839	cell cycle G2/M phase transition	131/6498	266/18670	7.59274e-07	3.31054e-05	2.24974e-05	AKAP8L/BRCA1/FHL1/FOXN3/MNAT1/PPP1R12A/PRKAR2B/PSMA4/PSMB1/PSMC4/TAF2/ABCB1/AURKA/CDC14B/DYNC1I2/GTSE1/HMMR/HSP90AA1/NDE1/ORC1/PCM1/PPP1R12B/PSMC5/PSME1/PSME4/TPX2/CCP110/CDC25B/CDC6/CDC7/CEP152/CEP192/CEP76/CLSPN/NBN/PSMA3/PSMA6/PSMA7/PSMB5/PSMD7/PSME2/RAB11A/RBX1/BABAM1/CCND1/CDK5RAP3/FBXL15/FOXM1/FZR1/NOP53/PSMA2/PSMD11/PSMD9/ALMS1/CENPF/CEP72/CNTRL/FBXO5/KIF14/MIIP/NEK2/PSMD14/SKP1/VPS4B/CDK2…	131
BP	GO:0031346	positive regulation of cell projection organization	179/6498	383/18670	7.7026e-07	3.3359e-05	2.26698e-05	ANLN/CDKL3/CDKL5/CFLAR/CNTN1/CROCC/CX3CL1/FUZ/FYN/GRN/HGF/HSPA5/LTK/MARK4/NCKAP1/NEDD4L/NGFR/RUFY3/SS18L2/TENM1/TNFRSF12A/ZMYND10/FSCN1/HDAC4/ITGA6/MAPK6/NAV3/P2RX7/PAK3/SCARF1/SYT1/ADNP/ARHGEF7/CCP110/EP300/FBXO31/KCTD17/METRN/NIN/NRP1/PALM/PLEK2/PTK6/RAB11A/RP1/SYT17/ZMYND8/ANKRD27/CAPRIN2/CORO1C/CPEB3/CRTC1/CXCL12/DVL1/EZH2/IL2/KAT2A/LIMK1/NEURL1/PFN1/PTN/RAPGEF1/RAPGEF2/RASAL1/RND2/SCN1B/SETX…	179
BP	GO:0051099	positive regulation of binding	94/6498	179/18670	8.05655e-07	3.46593e-05	2.35534e-05	DDX11/FOXC1/IGF1/PKD1/PLAUR/ADD2/MAPRE3/MEF2C/SIRT2/TRAF4/USP33/ACD/EP300/HSP90AB1/JAK2/MFNG/MMP9/NRP1/RIPK2/STK3/STK4/TRIB3/CAPRIN2/CAV1/CSF3/EDF1/GATA3/HOXA3/IFNG/LFNG/MED25/MET/RAPGEF2/TGFB1/EPB41L5/EPHA4/GMNN/MMP8/PARK7/RIPOR2/STMN1/BMP2/LRP1/PIN1/TRAF2/TWIST1/APOE/GNL3L/LGALS3/MEN1/PPARG/RAN/RARA/TICAM1/TRIM28/ARRB1/DERL1/FLOT1/IRF4/KLF4/PARP9/RB1/TXN/APP/CDCA5/MYOCD/NVL/PARP1/RPL11/CEBPG/HM…	94
BP	GO:0006979	response to oxidative stress	206/6498	451/18670	9.17639e-07	3.92154e-05	2.66496e-05	BAD/BAK1/BTK/CD38/CFLAR/CYBA/DPEP1/ERCC1/FUT8/FYN/GCLC/GLRX2/GUCY1B1/HGF/MAPK9/NDUFB4/NOX1/PDK2/PNKP/PTPRN/RAD52/TMEM161A/ATRN/EDN1/GSTP1/HYAL2/IPCEF1/MMP2/NME8/NOX4/PAX2/PTGS2/PXN/REST/SESN1/SIRT2/SLC23A2/SLC25A24/XRCC1/ABCD1/ADNP2/BRF2/DHRS2/GSKIP/GSS/HAO1/HIF1A/HMOX1/HMOX2/JAK2/MAP1LC3A/MAPK3/MMP9/NCF4/PSMB5/SGK2/SIRT1/SMPD3/STK24/STX4/TXN2/COL1A1/CRYAB/EZH2/FBXW7/HSPB1/MET/NDUFS8/NUDT1/PLEKHA…	206
BP	GO:0007229	integrin-mediated signaling pathway	60/6498	103/18670	9.40534e-07	3.99294e-05	2.71348e-05	BCAR1/FGR/FUT8/ITGAL/LAMA3/TSPAN32/TYROBP/COL16A1/FERMT2/FYB1/ITGA6/ITGAE/ITGB5/LIMS2/FERMT1/HCK/MADCAM1/NRP1/TIMP1/BST1/ITGB8/PTN/ERBIN/ITGA4/ITGB1BP1/NEDD9/PLEK/PLP1/PTK2B/ANGPTL3/PRAM1/VAV3/ZNF304/ADAM10/CCM2/CD63/ITGA11/ITGA7/ITGAV/ITGB7/SEMA7A/TLN1/ADAM15/ITGA10/ITGA9/ITGAX/VAV1/ADAMTS1/DOCK1/DST/FERMT3/ITGB1/THY1/ADAMTS13/FCER1G/ITGA5/ITGAD/ITGB2/ZYX/SYK	60
BP	GO:0097191	extrinsic apoptotic signaling pathway	113/6498	224/18670	9.59901e-07	4.04852e-05	2.75125e-05	BAD/BAK1/BID/BRCA1/CFLAR/CX3CL1/ERBB3/FAS/FYN/GCLC/HGF/IGF1/KITLG/RB1CC1/SNAI2/TNFRSF12A/TNFRSF1B/TRAF1/ZMYND11/BAX/CYLD/FGF10/GSTP1/HYAL2/ICAM1/ITGA6/P2RX7/PTPRC/SP100/STRADB/HMOX1/IL7/JAK2/MKNK2/NRP1/PAK5/PYCARD/RFFL/SFRP1/SRPX/STK3/STK4/STX4/TRADD/CASP2/CAV1/IFNG/IL2/KRT18/LTBR/TGFB1/TGFBR1/UNC5B/ACVR1/BIRC6/BMP5/CASP8AP2/EYA4/FASLG/FOXO3/HTRA2/PARK7/TNFAIP3/CD70/DBH/G0S2/IFI6/INHBA/RBCK1/TNFS…	113
BP	GO:0048732	gland development	199/6498	434/18670	1.00978e-06	4.23126e-05	2.87544e-05	BTBD7/CFLAR/DKK3/FKBP4/FOXC1/HGF/MAD1L1/OTC/PKD1/PTCD2/RB1CC1/SNAI2/TNC/ASNS/AURKA/BAX/ESR1/FGF10/FSTL3/GLI2/HOXA9/LIMS2/LRP6/NCOA1/NTN4/PGR/PITX1/PKM/RARB/SEMA3A/SEMA3C/TGFBR3/TP63/ACO2/ARHGAP5/ESRP2/FA2H/GNPNAT1/HIF1A/HMOX1/JAK2/LAMA1/LRP5L/MAPK3/NRP1/PCK2/RHBDD3/RPGRIP1L/SALL1/SFRP1/SIX4/SRSF5/TSPO/BMPR1A/CAV1/CCKBR/CCND1/EZH2/FBXW7/FOXN1/GATA3/GHRHR/GLI1/GLI3/HAMP/HOXA3/HOXA5/HPN/LSR/MET/NEUR…	199
BP	GO:0045088	regulation of innate immune response	206/6498	452/18670	1.11099e-06	4.62529e-05	3.1432e-05	BIRC3/BTK/CREBBP/CYBA/FGR/FYN/GRN/HMGB3/IFNGR1/MARCO/MATR3/NR1H3/PIAS1/POLR3B/PSMA4/PSMB1/PSMC4/TAB2/TNIP3/ALPK1/APOB/CD209/CYLD/ESR1/FAM3A/FCGR2B/FCN1/GRAMD4/ICAM3/IRAK3/LAG3/MAVS/NLRC4/PAK3/PSMC5/PSME1/PSME4/PVR/TXK/TYRO3/UFD1/WDFY1/ACOD1/EP300/HCK/HSP90AB1/IKBKB/JAK2/LGMN/MAP3K1/PQBP1/PSMA3/PSMA6/PSMA7/PSMB5/PSMD7/PSME2/PYCARD/RIPK2/RNF125/RPS6KA5/SAMHD1/TAB1/TLR8/TREM2/BIRC2/CACTIN/CAV1/CDC37…	206
BP	GO:0045930	negative regulation of mitotic cell cycle	160/6498	338/18670	1.12902e-06	4.67023e-05	3.17375e-05	BRCA1/FHL1/FOXC1/FOXN3/MAD1L1/MYO16/PSMA4/PSMB1/PSMC4/SPDL1/TIMP2/TPR/YTHDC2/ATRX/AURKA/BAX/BRINP1/CDC14A/CDC14B/CHFR/DLG1/FAP/GTSE1/JADE1/MAP3K20/NDC80/ORC1/PCBP4/PSMC5/PSME1/PSME4/RBL1/TIPIN/TOP2B/TRIP13/ZW10/CDC6/CLSPN/E2F1/EP300/FBXO31/KLHL22/MSH2/NAA10/NBN/PSMA3/PSMA6/PSMA7/PSMB5/PSMD7/PSME2/RBL2/RBX1/RGCC/ANAPC15/CASP2/CCL2/CCND1/CDK5RAP3/CDK6/EZH2/NOP53/PSMA2/PSMD11/PSMD9/SLC9A3R1/TGFB1/AR…	160
BP	GO:0007548	sex differentiation	132/6498	270/18670	1.14414e-06	4.70263e-05	3.19577e-05	ARID4A/ARID4B/ASB1/ASPM/BAK1/CSDE1/ERCC1/FKBP4/FOXC1/HOXA11/HSPA5/KITLG/MAMLD1/PKD1/PTPRN/SOX8/YBX3/ADCYAP1R1/ATRX/BAX/ESR1/FGF10/FSTL3/HOXA9/ICAM1/KDM5A/LRP2/LRP6/NCOA1/PGR/SEMA3A/TCF7/TFAP2C/TP63/TYRO3/BIK/CENPI/COL9A3/FGF9/FNDC3A/MSH2/PATZ1/PCYT1B/REC8/SALL1/SFRP1/SIRT1/SIX4/BMPR1A/CASP2/CBL/CCND1/GATA3/LFNG/NUDT1/PLEKHA1/TGFBR1/BMP5/DHCR24/FOXO3/HMGCS1/PDGFRB/SDC1/SMAD5/TCF21/UBE3A/ACVR2A/CNT…	132
BP	GO:0002791	regulation of peptide secretion	225/6498	500/18670	1.16008e-06	4.73798e-05	3.21979e-05	ABCC8/BAD/BAIAP3/CACNA2D2/CD38/CD74/CX3CL1/CYP51A1/FGR/FOXP3/GIPR/ICA1/IFNGR1/IGF1/NNAT/NR1H3/PHPT1/RHBDF1/SERPINB1/SLC25A5/TNFRSF1B/C1QTNF3/CD200/DRD4/ERP29/FCGR2B/FCN1/HYAL2/IL4R/MAP4K4/MAVS/NLRP1/OXCT1/P2RX7/PANX2/PRKCZ/RAB11FIP3/RAPGEF3/REST/RFX3/SCT/SREBF1/ARL2BP/CD40/CD40LG/CDK16/CHGA/EZR/FERMT1/GSDMD/HIF1A/ITPR3/JAK2/LRP5L/MAPK3/MYOM1/OSM/PARD6A/PYCARD/RGCC/RHBDD3/RIPK2/SFRP1/STX4/SYTL4/TL…	225
BP	GO:0046546	development of primary male sexual characteristics	76/6498	139/18670	1.18406e-06	4.7537e-05	3.23047e-05	ARID4A/ARID4B/ASPM/CSDE1/ERCC1/HOXA11/KITLG/MAMLD1/SOX8/YBX3/ATRX/BAX/ESR1/FSTL3/HOXA9/ICAM1/KDM5A/LRP2/NCOA1/SEMA3A/TFAP2C/BIK/COL9A3/FGF9/FNDC3A/MSH2/PATZ1/REC8/SFRP1/SIX4/CBL/CCND1/GATA3/NUDT1/PLEKHA1/TGFBR1/HMGCS1/PDGFRB/SDC1/TCF21/ACVR2A/INHBA/KIF18A/MEA1/PRDX4/SOX9/TEX11/TNFSF10/BCL2L2/HSD17B4/LRRC6/NASP/RARA/WNT2B/AGO4/BRIP1/CTSV/DHH/DMRT1/LHCGR/PDGFRA/RNF38/ADAM15/LHFPL2/RAB13/SFRP2/SMAD4…	76
BP	GO:0070665	positive regulation of leukocyte proliferation	76/6498	139/18670	1.18406e-06	4.7537e-05	3.23047e-05	CD38/CD4/CD6/CD74/FOXP3/IGF1/KITLG/PRKCQ/TAC1/CD209/EFNB1/FGF10/FLT3LG/MEF2C/NCK2/PTPRC/TFRC/CD276/CD40/CD40LG/CORO1A/DNAJA3/IL12RB1/IL7/NFATC2/PYCARD/RIPK2/TNFSF13B/BST1/CD81/EBI3/IL2/JAK3/RASAL3/BCL6/CD46/CD86/IGFBP2/IL12B/SELENOK/TNFSF4/ZAP70/CCR2/CD274/CD70/CD80/NCKAP1L/SASH3/TNFSF9/BST2/IL2RA/IL6ST/LILRB2/TICAM1/VAV3/VTCN1/ANXA1/HAVCR2/IL21/IL6/TLR4/XCL1/IL18/RPS3/CD1D/CHRNB2/FCRL3/IL6R/NCK1…	76
BP	GO:0051249	regulation of lymphocyte activation	219/6498	485/18670	1.18603e-06	4.7537e-05	3.23047e-05	BAD/BTK/CD38/CD4/CD6/CD74/CYP26B1/FOXP3/FYN/HMGB3/IGF1/MAD1L1/PARP3/PRDM1/PRKCQ/RC3H2/RUNX3/TAC1/TNFRSF1B/TYROBP/CBFB/CD209/CYLD/DLG1/EFNB1/FCGR2B/FGF10/FLT3LG/GAL/GLI2/IL4R/LAG3/MEF2C/NCK2/PAG1/PAK3/PIBF1/PRKCZ/PTPRC/RIF1/SIRPG/TBX21/TFRC/THOC1/TP53BP1/TYRO3/ATP11C/CD276/CD40/CD40LG/CORO1A/CSK/DNAJA3/GRAP2/IL12RB1/IL7/LGALS1/MSH2/NFATC2/PYCARD/RHBDD3/RIPK2/SFRP1/SIRPB1/SLA2/TNFSF13B/AHR/BST1/CAV…	219
BP	GO:1901987	regulation of cell cycle phase transition	217/6498	480/18670	1.19347e-06	4.75397e-05	3.23065e-05	ANLN/ATP2B4/BID/BRCA1/DBF4/FHL1/FOXN3/KMT2E/MAD1L1/MYO16/PAF1/PKD1/PRKAR2B/PSMA4/PSMB1/PSMC4/SPDL1/TPR/AURKA/BAX/CDC14A/CDC14B/DYNC1I2/FGF10/GTSE1/HMMR/HSP90AA1/JADE1/NDC80/NDE1/ORC1/PCBP4/PCM1/PSMC5/PSME1/PSME4/RBL1/SIRT2/TFAP4/TPX2/TRIP13/ZW10/CCP110/CDC25B/CDC45/CDC6/CDC7/CEP152/CEP192/CEP76/CLSPN/E2F1/EP300/FAM83D/FBXO31/KLHL22/NBN/PSMA3/PSMA6/PSMA7/PSMB5/PSMD7/PSME2/RAB11A/RBL2/RBX1/RGCC/ANA…	217
BP	GO:0019216	regulation of lipid metabolic process	189/6498	410/18670	1.21267e-06	4.80085e-05	3.26251e-05	BRCA1/CD74/CREBBP/CYP51A1/DGAT2/DKK3/ELOVL5/FGR/MBTPS2/ME1/MLXIPL/NFYA/NR1H3/PDK2/PDK4/PPP2R5A/SNAI2/SPHK2/ACACB/ACADVL/ADGRF5/APOB/FAM3A/GAL/MTMR2/NCOA1/PDK3/PIBF1/PLPP1/PTGS2/RBL1/REST/RORA/SCT/SREBF1/ABCD1/ASAH1/EEF1A2/FLT1/GSTZ1/HTR2A/LMF1/MTMR9/PIK3IP1/RBL2/RUBCNL/SEC14L2/SIRT1/SLA2/SMPD3/SORBS1/SQLE/STUB1/TAZ/TRIB3/TSPO/CAV1/CCKBR/CD81/CREBL2/EDF1/FBXW7/FGF21/GNB3/IFNG/LSR/MTMR4/MVK/PIK3CG/…	189
BP	GO:0031032	actomyosin structure organization	102/6498	199/18670	1.24487e-06	4.89825e-05	3.3287e-05	ANLN/ARHGAP6/CFLAR/CNN2/ELN/LIMCH1/MYOC/TAC1/WAS/ARHGAP28/EDN1/EPB41L2/ITGB5/MEF2A/MEF2C/MYBPC2/NEBL/NOX4/PXN/RAPGEF3/ROCK1/SLC9A1/TRPM7/ARHGEF10/CAPN3/CORO2B/MYOM1/NRP1/PPM1F/RGCC/SFRP1/SIX4/SORBS1/LIMK1/MET/MYH3/MYL2/PFN1/PRKAR1A/TGFBR1/TNNT1/ALMS1/CASQ2/CNN3/ECT2/EPB41L5/ITGB1BP1/PDGFRB/PROX1/RTKN/SRF/STMN1/TNNT2/CIT/LDB3/PTK2B/SORBS3/TGFB3/CNN1/CSRP3/EPB41L4A/INPP5K/MYH11/PPFIA1/ROCK2/TMOD2/T…	102
BP	GO:0001701	in utero embryonic development	174/6498	373/18670	1.26603e-06	4.95133e-05	3.36477e-05	APBA2/APBA3/C6/EPN1/FOXC1/FUT8/IGF1/PKD1/PRDM1/PSMC4/SOX8/TIE1/YBX3/APOB/ATP11A/CAMSAP3/EDN1/GLI2/GRHL2/HSD17B2/KEAP1/MBD3/NCOA1/PALB2/TMED2/XAB2/CCNB1IP1/CELF4/GINS1/HIF1A/HM13/MFNG/MIB1/MSH2/NBN/RPGRIP1L/SALL4/STK3/STK4/TAB1/APBA1/ASF1B/BMPR1A/ETV2/GATA3/GLI3/KAT2A/PLOD3/PRPF19/SH3PXD2A/SMG9/SOX6/TGFBR1/WNT2/ACVR1/BIRC6/BMP5/BYSL/DBN1/EPAS1/EPB41L5/MAN2A1/MDFI/NEK2/PCDH12/PKD2/SF3B6/SRF/TFEB/BM…	174
BP	GO:0007050	cell cycle arrest	118/6498	237/18670	1.31462e-06	5.11041e-05	3.47288e-05	BRCA1/GAS7/KMT2E/MLXIPL/PKD1/RRAGD/AURKA/BAX/BRINP1/CCNK/CDC14A/CDC14B/FAP/FGF10/GTSE1/MAP3K20/PCBP4/PPP1R15A/PRR11/RASSF1/STRADB/TFAP4/CAB39L/CDKN3/CGRRF1/E2F1/EP300/HSP90AB1/MSH2/NBN/PPM1A/RBL2/RGCC/SGSM3/CASP2/CCND1/CDK6/EIF4G2/FOXM1/HBP1/IFNG/ING4/MED25/RHEB/TGFB1/TGFBR1/ARID3A/CNOT6/DHCR24/IL12B/KAT2B/LAMTOR2/PKD2/PLAGL1/PPM1G/PRKAG3/STK11/TFDP2/ZBTB17/CDK2/CNOT1/DUSP1/INHBA/IRF1/PRMT1/RPL23…	118
BP	GO:0045619	regulation of lymphocyte differentiation	89/6498	169/18670	1.33477e-06	5.15765e-05	3.50498e-05	BAD/BTK/CD74/CYP26B1/FOXP3/HMGB3/PRDM1/RC3H2/RUNX3/CBFB/CYLD/FLT3LG/GLI2/IL4R/LAG3/PRKCZ/PTPRC/TBX21/ATP11C/IL12RB1/IL7/NFATC2/RIPK2/SFRP1/FOXN1/GATA3/GLI3/IFNG/IL2/JAK3/KAT2A/PTPN6/TGFB1/VSIR/ZBTB16/BCL6/CD2/CD46/CD83/CD86/IL12B/IL1RL2/MYB/SOS1/TNFSF4/VNN1/ZAP70/BTN2A2/CCR2/CD80/INHBA/IRF1/NCKAP1L/SASH3/TMEM131L/TNFSF9/FGL2/IL2RA/LILRB2/RARA/ANXA1/CD27/DTX1/HLX/IRF4/RC3H1/TESPA1/FANCD2/SOD1/ADAM…	89
BP	GO:0071902	positive regulation of protein serine/threonine kinase activity	158/6498	334/18670	1.38127e-06	5.28849e-05	3.5939e-05	ATP2B4/CD74/DBF4/EIF2AK2/HGF/IGF1/KITLG/MAP2K3/MAP3K14/MAP4K3/MAP4K5/MNAT1/PIK3CB/PKD1/SPAG9/TAB2/TENM1/CCNK/CCNT2/DRD4/EDN1/ERP29/FGF10/HACD3/MAP2K7/MAP3K20/MAP3K4/MAPRE3/NOX4/P2RX7/PAK3/PTPRC/BIRC7/CD40/CD40LG/CDC6/CEMIP/CSK/FLT1/GADD45B/HSP90AB1/HTR2A/JAK2/MAP3K1/MAPK3/RGCC/RIPK2/SIRT1/STK3/STK4/TAB1/TCL1A/TELO2/C5/CCND1/CD81/EZH2/FAM20A/IFNG/MAP4K1/NOD1/PIH1D1/PIK3CG/RAPGEF1/RAPGEF2/TGFB1/TGF…	158
BP	GO:0001822	kidney development	135/6498	278/18670	1.38502e-06	5.28849e-05	3.5939e-05	CFLAR/CYP26B1/DCN/FOXC1/HOXA11/IFT88/NUP160/PKD1/PROM1/PTCD2/SOX8/WWTR1/AKR1B1/ANGPT2/BAX/COL4A4/DLG1/FGF10/FSTL3/GLI2/HSPB11/HYAL2/JMJD6/MEF2C/PAX2/RARB/CTSH/JAG1/MMP9/NRP1/PCSK5/RPGRIP1L/SALL1/SFRP1/SIX4/ACTA2/C1GALT1/GATA3/GLI3/LZTS2/TGFB1/TGFBR1/TNS2/WFS1/ZBTB16/ACVR2B/APH1A/CENPF/EPHA4/FGF1/ID3/NID1/NPHP3/ODC1/PDGFRB/PGF/PKD2/PROX1/SDC1/SMAD5/STAT1/TCF21/WNT6/APAF1/BMP2/CAT/CITED1/EGR1/EPCAM…	135
BP	GO:0002830	positive regulation of type 2 immune response	15/6498	16/18670	1.42187e-06	5.39724e-05	3.6678e-05	CD74/IL4R/PRKCZ/CD81/GATA3/CD86/TNFSF4/IDO1/RARA/RSAD2/IL33/IL6/XCL1/IL18/NLRP3	15
BP	GO:0032963	collagen metabolic process	65/6498	115/18670	1.48093e-06	5.58856e-05	3.79781e-05	MRC2/TRAM2/VIM/ADAMTS2/COL19A1/FAP/MMP2/P2RX7/P3H2/PLOD1/CST3/HIF1A/MMP11/MMP9/RGCC/SMPD3/SUCO/COL1A1/ENG/P3H3/PLOD3/TGFB1/TNS2/VSIR/ERRFI1/MMP8/MYB/P3H1/PDGFRB/PPARD/AMELX/GOT1/ID1/MMP19/MMP24/TGFB3/COL5A1/PPARG/ADAMTS14/CTSL/EMILIN1/IL6/MMP13/MMP20/MMP27/MMP7/ADAM15/ARRB2/CBX8/CTSK/P3H4/RCN3/ITGB1/MMP3/SERPINH1/ADAMTS3/CREB3L1/CYGB/MMP14/COL1A2/CTSB/CTSS/LARP6/SERPINB7/UCN	65
BP	GO:0002705	positive regulation of leukocyte mediated immunity	73/6498	133/18670	1.57358e-06	5.90367e-05	4.01196e-05	BTK/FGR/FOXP3/SPHK2/IL4R/LAG3/MAVS/P2RX7/PRKCZ/PTPRC/PVR/RIF1/STX7/TBX21/TFRC/TP53BP1/CD40/IL12RB1/MSH2/STX4/CD81/CRTAM/DDX58/EXOSC3/FCER2/GATA3/HPX/IL2/NSD2/TGFB1/CD160/IL12B/IL18R1/IL18RAP/IL1R1/MAD2L2/TNFSF4/ULBP1/VAMP8/C3/CRHR1/SASH3/TRAF2/NECTIN2/RSAD2/TICAM1/ULBP2/ULBP3/IL21/IL6/STXBP1/FBXO38/HSPD1/VAV1/XCL1/CD226/IL18/CD1B/CD1C/CD1D/CD1E/FCER1G/ITGB2/NLRP3/PAXIP1/RAET1L/SLAMF6/TNFSF13/DDX2…	73
BP	GO:0062012	regulation of small molecule metabolic process	208/6498	459/18670	1.61245e-06	6.01453e-05	4.08729e-05	ATP2B4/BAD/BRCA1/CD74/CYP51A1/DGAT2/DKK3/ELOVL5/GUCA1A/IGF1/MBTPS2/ME1/MLXIPL/NDC1/NFYA/NR1H3/NUP160/PDK2/PDK4/PPP1R3F/PSMA4/PSMB1/PSMC4/SNAI2/SPHK2/TPR/ACACB/ACADVL/ADCYAP1R1/APOB/C1QTNF3/DUSP12/ENO1/FAM3A/HDAC4/ME2/NUP37/P2RX7/PDK3/PIBF1/PSMC5/PSME1/PSME4/PTGS2/REST/RORA/SEH1L/SIRT6/SREBF1/TIGAR/ABCD1/COMT/EP300/GSTZ1/HIF1A/HTR2A/LMF1/NTSR1/NUP93/PGK1/PSMA3/PSMA6/PSMA7/PSMB5/PSMD7/PSME2/RAE1/RU…	208
BP	GO:0051403	stress-activated MAPK cascade	138/6498	286/18670	1.65778e-06	6.14809e-05	4.17805e-05	DTNBP1/EIF2AK2/FAS/FLT4/HGF/MAP2K3/MAP4K3/MAP4K5/MAPK8IP2/MAPK9/NOX1/RB1CC1/SERPINB3/SPAG9/TAB2/ZMYND11/CYLD/DLG1/EDN1/FCGR2B/GSTP1/HACD3/IGBP1/MAP2K7/MAP3K20/MAP3K4/MAP4K4/MECOM/OPRK1/SEMA3A/TRAF4/AXIN1/BIRC7/CD40LG/EZR/GADD45B/IKBKB/MAPK3/MID1/PYCARD/RASSF2/RIPK2/SFRP1/SH2D3C/STK3/TAB1/AMBP/CRYAB/DUSP3/FKTN/FOXM1/HIPK3/IL26/LTBR/MAP4K1/NOD1/RAPGEF1/TRPV4/DUSP22/EPHA4/MMP8/PDCD10/PRDX1/SASH1/SKP…	138
BP	GO:0120193	tight junction organization	39/6498	60/18670	1.76423e-06	6.50546e-05	4.42091e-05	PRKCH/SNAI2/CBFB/DLG1/GRHL2/MPP5/ROCK1/IKBKB/PARD6A/TJP1/LSR/TGFBR1/ECT2/SRF/STRN/PARD6B/SNAI1/TGFB3/AFDN/CRB3/PATJ/RAMP2/ROCK2/APC/EPHA2/MARVELD3/NPHP1/RAB13/TBCD/ESAM/MARVELD2/MPP7/MTDH/PARD3/F11R/CLDN19/CLDN3/MICALL2/PRKCI	39
BP	GO:0060249	anatomical structure homeostasis	199/6498	437/18670	1.799e-06	6.57076e-05	4.46529e-05	CD38/CDH3/CROCC/CX3CL1/ERCC1/FOXC1/LAMP2/MKS1/PARP3/PDK4/PNKP/POLA2/POLD1/PRKCQ/PROM1/RAD51/RFC2/SPATA7/TSPOAP1/WWTR1/ACTB/ADGRF5/AKR1B1/ATP2B1/ATP6AP1/ATRX/BAX/CNGB1/FH/FLT3LG/HSP90AA1/LYZ/MAP2K7/MAP3K4/NOX4/P2RX7/PRLH/RIF1/SIRT6/SMG6/SP100/TF/TFRC/TYRO3/XRCC1/ACD/ACP5/CAPN3/CHMP4B/CORO1A/CSK/CST4/CTSH/HIF1A/HSP90AB1/IL7/MAPK3/NBN/POLA1/POLE2/RP1/SLC6A2/TELO2/CCNE1/CDH23/CLCN3/CUBN/GAR1/HSPB1/MD…	199
BP	GO:0051090	regulation of DNA-binding transcription factor activity	197/6498	432/18670	1.8023e-06	6.57076e-05	4.46529e-05	BTK/CFLAR/CX3CL1/DHX33/EIF2AK2/FOXP3/MAPK9/MBTPS2/PKD1/PRKCH/PRKCQ/TAB2/TRAF1/UFL1/CAMK2A/CD200/CYLD/EDN1/ERC1/ESR1/HDAC4/ICAM1/IRAK3/KDM5A/KEAP1/LRP6/MAVS/MID2/NFKB2/NLRC4/PLA2G10/PRKCZ/RNF31/SP100/TCF3/TP53BP1/TRAF5/ACOD1/CAPN3/CCDC22/CD40/CD40LG/EP300/HCK/HMOX1/IKBKB/JAK2/MAPK3/PSMA6/PYCARD/RGCC/RIPK2/RPS6KA5/SIRT1/SMARCB1/STK3/TAB1/TRADD/BUD31/CACTIN/CARD8/CAV1/CDK5RAP3/CRTC1/CSF3/DDX58/EZH2/…	197
BP	GO:1902105	regulation of leukocyte differentiation	132/6498	272/18670	1.88528e-06	6.79804e-05	4.61974e-05	BAD/BTK/CD4/CD74/CYP26B1/FOXP3/HMGB3/KITLG/PRDM1/RC3H2/RUNX3/TYROBP/ATP6AP1/CBFB/CYLD/FCGR2B/FLT3LG/FSTL3/GLI2/IL4R/LAG3/PRKCZ/PTPRC/TBX21/TESC/ATP11C/IL12RB1/IL7/NFATC2/RASSF2/RIPK2/SFRP1/TREM2/CDK6/FBXW7/FOXN1/GATA3/GLI3/IFNG/IL2/JAK3/KAT2A/LILRB1/PTPN6/TGFB1/TMEM176B/VSIR/ZBTB16/BCL6/CD2/CD46/CD83/CD86/FOXP1/IL12B/IL1RL2/MYB/SOS1/TNFSF4/VNN1/ZAP70/BTN2A2/CCR2/CD80/HOXA7/INHBA/IRF1/NCKAP1L/PRXL…	132
BP	GO:0008584	male gonad development	75/6498	138/18670	1.88571e-06	6.79804e-05	4.61974e-05	ARID4A/ARID4B/ASPM/CSDE1/ERCC1/HOXA11/KITLG/MAMLD1/SOX8/YBX3/ATRX/BAX/ESR1/FSTL3/HOXA9/ICAM1/KDM5A/LRP2/NCOA1/SEMA3A/TFAP2C/BIK/COL9A3/FGF9/FNDC3A/MSH2/PATZ1/REC8/SFRP1/SIX4/CBL/CCND1/GATA3/NUDT1/PLEKHA1/TGFBR1/HMGCS1/PDGFRB/SDC1/TCF21/ACVR2A/INHBA/KIF18A/MEA1/PRDX4/SOX9/TEX11/TNFSF10/BCL2L2/HSD17B4/LRRC6/NASP/RARA/WNT2B/AGO4/BRIP1/CTSV/DHH/DMRT1/LHCGR/PDGFRA/RNF38/ADAM15/RAB13/SFRP2/SMAD4/SRD5A1…	75
BP	GO:2000027	regulation of animal organ morphogenesis	124/6498	253/18670	2.02509e-06	7.25994e-05	4.93364e-05	AP2B1/AP2S1/BTBD7/CFLAR/FOXC1/HGF/HOXA11/MKS1/PSMA4/PSMB1/PSMC4/SNAI2/SOX8/BAX/CELSR1/EDN1/ESR1/FGF10/LIMS2/NTN4/PAX2/PSMC5/PSME1/PSME4/SEMA3C/TBX5/JAG1/PARD6A/PSMA3/PSMA6/PSMA7/PSMB5/PSMD7/PSME2/SFRP1/SIX4/ASPN/BMPR1A/DVL1/ENG/FBXW7/GATA3/GLI1/HPN/PFN1/PLEKHA4/PSMA2/PSMD11/PSMD9/PTN/SMURF2/TGFB1/TGFBR1/WNT2/ACVR1/FGF1/NPHP3/PSMD14/PTK7/STAT1/TNFAIP3/WNT6/AMELX/BMP2/CITED1/HOXC11/PAX8/PSMB2/RUNX2…	124
BP	GO:0045621	positive regulation of lymphocyte differentiation	55/6498	94/18670	2.17806e-06	7.76521e-05	5.277e-05	BAD/BTK/CD74/FOXP3/RUNX3/CBFB/CYLD/FLT3LG/GLI2/IL4R/PRKCZ/PTPRC/ATP11C/IL12RB1/IL7/RIPK2/GATA3/GLI3/IFNG/IL2/TGFB1/VSIR/ZBTB16/BCL6/CD46/CD83/CD86/IL12B/IL1RL2/MYB/TNFSF4/VNN1/ZAP70/BTN2A2/CD80/NCKAP1L/SASH3/TNFSF9/IL2RA/LILRB2/RARA/ANXA1/CD27/HLX/TESPA1/ADAM8/IL18/MMP14/NLRP3/ZBTB7B/IL15/RAG1/SYK/TGFBR2/AXL	55
BP	GO:0002708	positive regulation of lymphocyte mediated immunity	60/6498	105/18670	2.27352e-06	8.06101e-05	5.47802e-05	BTK/FOXP3/LAG3/P2RX7/PRKCZ/PTPRC/PVR/RIF1/STX7/TBX21/TFRC/TP53BP1/CD40/IL12RB1/MSH2/CD81/CRTAM/EXOSC3/FCER2/GATA3/HPX/IL2/NSD2/TGFB1/CD160/IL12B/IL18R1/IL18RAP/IL1R1/MAD2L2/TNFSF4/ULBP1/C3/SASH3/TRAF2/NECTIN2/RSAD2/ULBP2/ULBP3/IL21/IL6/FBXO38/HSPD1/VAV1/XCL1/CD226/IL18/CD1B/CD1C/CD1D/CD1E/FCER1G/NLRP3/PAXIP1/RAET1L/SLAMF6/TNFSF13/RAET1E/AP1G1/B2M	60
BP	GO:0001667	ameboidal-type cell migration	208/6498	461/18670	2.32871e-06	8.21155e-05	5.58032e-05	ADGRA2/ANLN/BCAR1/DCN/FLT4/GRN/HDAC7/KITLG/MAP2K3/PIK3C2A/PKN2/PRSS3/SEMA3B/SEMA3F/SEMA3G/SOX8/TAC1/TBXA2R/ANGPT2/ARHGAP4/EDN1/EFNB1/FAP/FAT2/FGF10/HYAL2/MAP4K4/MEF2C/PAK3/PTGS2/PXN/SEMA3A/SEMA3C/SEMA5B/SEMA6A/SP100/TNS1/ANGPT4/ARHGEF7/CARD10/CD40/CTSH/FERMT1/HIF1A/HMOX1/LGMN/MMP9/NRP1/PPM1F/RAB11A/RFFL/RGCC/SH3BP1/SIRT1/SRPX2/TIMP1/ALOX12/CORO1C/FBXW7/FOLR1/GATA3/GPI/HAS1/HDAC5/HSPB1/IFNG/KANK1/…	208
BP	GO:0035710	CD4-positive, alpha-beta T cell activation	54/6498	92/18670	2.34813e-06	8.23506e-05	5.5963e-05	FOXP3/PRKCQ/RC3H2/RUNX3/BCL3/CBFB/IL4R/PRKCZ/RORA/TBX21/IL12RB1/RIPK2/CD81/GATA3/IFNG/IL2/JAK3/RELB/TCIRG1/VSIR/BCL6/CD160/CD83/CD86/FOXP1/IL12B/IL18R1/MYB/PLA2G2D/TNFSF4/CD274/CD80/LY9/NCKAP1L/PAX1/SASH3/RARA/RSAD2/TWSG1/ANXA1/HLX/IL6/IRF4/RC3H1/RORC/XCL1/IL18/BATF/NLRP3/SLAMF6/ZBTB7B/ATP7A/STOML2/TGFBR2	54
BP	GO:0060349	bone morphogenesis	64/6498	114/18670	2.43762e-06	8.50268e-05	5.77816e-05	CYP26B1/FOXC1/FOXN3/HOXA11/GLG1/LRP6/MEF2C/RARB/ACP5/IMPAD1/LRP5L/SMPD3/TRIP11/COL1A1/COMP/DLX5/GLI3/SFRP4/TGFB1/TRPV4/CDX1/COL12A1/COL7A1/MEF2D/PAPPA2/PEX7/RAB23/MATN4/MSX2/PAX1/RUNX2/SOX9/TEK/TGFB3/TWIST1/MATN2/MATN3/POR/RARA/BMPR1B/MMP13/NAB1/TFAP2A/CARM1/COL6A1/COL6A2/SFRP2/BMP6/CSGALNACT1/SERPINH1/ALPL/DHRS3/FGF18/MATN1/MMP14/SKI/COL6A3/FREM1/MSX1/POC1A/TBXT/TGFBR2/VWA2/AXIN2	64
BP	GO:0071560	cellular response to transforming growth factor beta stimulus	122/6498	249/18670	2.4896e-06	8.62514e-05	5.86139e-05	CFLAR/CREBBP/DKK3/FUT8/FYN/HSPA5/EDN1/FERMT2/GLG1/HYAL2/ITGB5/LTBP4/MEF2C/NOX4/PRKCZ/PXN/TGFBR3/EP300/FERMT1/HSP90AB1/PARD6A/PPM1A/SFRP1/SIRT1/SPINT3/STUB1/TAB1/ARHGEF18/ASPN/BMPR1A/CAV1/CAV2/CBL/COL1A1/ENG/FOLR1/MTMR4/PBLD/PDCD5/PPARGC1A/SMURF2/SOX6/TGFB1/TGFBR1/WNT2/ACVR1/ACVR2B/DUSP22/EPB41L5/LOX/NR3C1/SMAD5/STK11/STK16/USP9Y/ACVR1C/ACVR2A/APAF1/CITED1/FMOD/GDF5/GIPC1/GOT1/ID1/LTBP2/OVOL2/PIN1…	122
BP	GO:0050769	positive regulation of neurogenesis	213/6498	474/18670	2.49946e-06	8.62514e-05	5.86139e-05	ASPM/CDKL3/CDKL5/CDON/CFLAR/CNTN1/CX3CL1/FYN/GRN/HGF/HMG20B/HSPA5/LTK/NEDD4L/NGFR/PRKCH/RUFY3/SOX8/SPAG9/SPEN/SS18L2/TIMP2/TNFRSF12A/TNFRSF1B/UFL1/BRINP1/DCT/DNMT3B/FGF20/GLI2/ITGA6/LRP2/MAPK6/MEF2C/NCOA1/PAK3/RARB/REST/SCARF1/SEMA3A/SEMA6A/SRRT/SYT1/TCF3/ADNP/DICER1/E2F1/EP300/FBXO31/HIF1A/METRN/NIN/NRP1/PTK6/RAB11A/SYT17/TREM2/TSPO/ZMYND8/ANKRD27/ASPA/CAPRIN2/CPEB3/CRTC1/CXCL12/DVL1/EZH2/GLI3/I…	213
BP	GO:0014033	neural crest cell differentiation	53/6498	90/18670	2.52834e-06	8.67838e-05	5.89756e-05	FOXC1/KITLG/SEMA3B/SEMA3F/SEMA3G/SNAI2/SOX8/EDN1/EFNB1/LRP6/MEF2C/SEMA3A/SEMA3C/SEMA5B/SEMA6A/TCOF1/HIF1A/JAG1/MAPK3/NRP1/SFRP1/BMPR1A/CORO1C/FOLR1/ACVR1/FAM172A/FN1/KLHL12/NRP2/SEMA5A/EDN3/OVOL2/RDH10/SOX9/TWIST1/ALDH1A2/SMO/EDNRB/HTR2B/SEMA6D/SEMA7A/WNT10A/FBXL17/SMAD4/EDNRA/SEMA3D/NRG1/FRZB/HAND2/KBTBD8/NOLC1/PITX2/RET	53
BP	GO:0046328	regulation of JNK cascade	95/6498	185/18670	2.5597e-06	8.73955e-05	5.93913e-05	DTNBP1/FLT4/MAP4K5/MAPK8IP2/NOX1/RB1CC1/SERPINB3/SPAG9/ZMYND11/CYLD/EDN1/FCGR2B/GSTP1/HACD3/MAP2K7/MAP3K20/MAP3K4/MAP4K4/MECOM/SEMA3A/TRAF4/AXIN1/BIRC7/CD40LG/GADD45B/PYCARD/RASSF2/RIPK2/SFRP1/STK3/AMBP/DUSP3/FKTN/HIPK3/LTBR/MAP4K1/NOD1/RAPGEF1/TRPV4/DUSP22/EPHA4/MMP8/SASH1/SLAMF1/CCR7/KLHL31/PKN1/PTK2B/RAP2A/TRAF2/EDA2R/GADD45G/GPS2/MAP3K10/MEN1/PTPN22/TNFRSF19/ANKRD6/CCL21/CD27/DAB2IP/EDAR/IL36…	95
BP	GO:1901990	regulation of mitotic cell cycle phase transition	201/6498	444/18670	2.6063e-06	8.85182e-05	6.01543e-05	ANLN/BID/BRCA1/FHL1/FOXN3/KMT2E/MAD1L1/MYO16/PKD1/PRKAR2B/PSMA4/PSMB1/PSMC4/SPDL1/TPR/AURKA/BAX/CDC14A/CDC14B/DYNC1I2/FGF10/GTSE1/HMMR/HSP90AA1/JADE1/NDC80/NDE1/ORC1/PCBP4/PCM1/PSMC5/PSME1/PSME4/RBL1/SIRT2/TFAP4/TPX2/TRIP13/ZW10/CCP110/CDC25B/CDC45/CDC6/CDC7/CEP152/CEP192/CEP76/CLSPN/E2F1/EP300/FBXO31/KLHL22/NBN/PSMA3/PSMA6/PSMA7/PSMB5/PSMD7/PSME2/RAB11A/RBL2/RBX1/RGCC/ANAPC15/CASP2/CCL2/CCND1/CC…	201
BP	GO:0044786	cell cycle DNA replication	44/6498	71/18670	2.67663e-06	9.02716e-05	6.13459e-05	DBF4/POLA2/POLD1/RAD51/RFC2/WIZ/ATRX/MCM2/MCM6/SMC1A/TIPIN/CDC45/CDC7/GINS1/MCM4/MCM5/POLA1/POLE2/STAG2/AICDA/FBXW7/LIG1/POLD2/RFC5/RPA3/SMC3/BCL6/FBXO5/GMNN/MCM3/MSH6/POLE4/E2F8/PCNA/RFC3/BRCA2/DNA2/PRIM2/DBF4B/DONSON/E2F7/RFC4/SLBP/CDT1	44
BP	GO:0046632	alpha-beta T cell differentiation	58/6498	101/18670	2.68591e-06	9.02716e-05	6.13459e-05	FOXP3/PRDM1/RC3H2/RUNX3/BCL3/CBFB/IL4R/PRKCZ/RORA/TBX21/TCF7/IL12RB1/RIPK2/GATA3/GLI3/IFNG/IL2/JAK3/RELB/TNFSF8/ZBTB16/BCL6/CD83/CD86/FOXP1/IL12B/IL18R1/ITK/MYB/PLA2G2D/RPL22/TNFSF4/ZAP70/BCL11B/CD80/GPR18/IRF1/LY9/NCKAP1L/PAX1/SASH3/RARA/RSAD2/ANXA1/HLX/IL6/IRF4/RC3H1/RORC/IL18/BATF/NLRP3/SLAMF6/ZBTB7B/ATP7A/EOMES/SYK/TGFBR2	58
BP	GO:0000086	G2/M transition of mitotic cell cycle	121/6498	247/18670	2.76042e-06	9.22953e-05	6.27211e-05	BRCA1/FHL1/FOXN3/MNAT1/PPP1R12A/PRKAR2B/PSMA4/PSMB1/PSMC4/TAF2/ABCB1/AURKA/DYNC1I2/HMMR/HSP90AA1/NDE1/ORC1/PCM1/PPP1R12B/PSMC5/PSME1/PSME4/TPX2/CCP110/CDC25B/CDC6/CDC7/CEP152/CEP192/CEP76/CLSPN/NBN/PSMA3/PSMA6/PSMA7/PSMB5/PSMD7/PSME2/RAB11A/RBX1/CCND1/CDK5RAP3/FBXL15/FOXM1/NOP53/PSMA2/PSMD11/PSMD9/ALMS1/CENPF/CEP72/CNTRL/FBXO5/KIF14/MIIP/NEK2/PSMD14/SKP1/VPS4B/CDK2/CIT/MASTL/OPTN/PSMB2/AKAP9/ARPP…	121
BP	GO:0001776	leukocyte homeostasis	51/6498	86/18670	2.91932e-06	9.67241e-05	6.57308e-05	BAK1/CD74/FOXP3/KITLG/PIK3CB/RC3H2/TNFRSF17/BAX/MEF2C/P2RX7/CACNA1F/CORO1A/DNAJA3/HIF1A/TNFSF13B/FOXN1/IL2/JAK3/SH2B3/TCIRG1/TGFB1/SOS1/TNFAIP3/CCR2/CXCL6/NCKAP1L/PKN1/TNFSF14/IL2RA/RIPK3/ANXA1/DOCK10/IL6/RC3H1/RPS6/SIT1/SLC40A1/PMAIP1/SLC39A3/ADAM17/DOCK11/GPR174/MERTK/CCNB2/FCER1G/SH2B2/TNFRSF13C/TSC22D3/JAM3/RAG1/AXL	51
BP	GO:0051298	centrosome duplication	42/6498	67/18670	2.92732e-06	9.67241e-05	6.57308e-05	BRCA1/NDE1/USP33/WDR62/ARHGEF10/CCP110/CEP152/CEP192/CEP76/CHMP4B/NUBP1/CHORDC1/KAT2A/MDM1/TRIM37/ALMS1/CEP72/KAT2B/PKD2/VPS4B/CDK2/STIL/XRCC3/CHMP1A/CHMP2A/ROCK2/BRCA2/CEP131/PLK4/C10orf90/CENPJ/CETN2/CCNF/FBXW5/SASS6/CEP295/CHMP4C/DEUP1/POC1A/SPICE1/TMEM67/CEP120	42
BP	GO:0060070	canonical Wnt signaling pathway	157/6498	335/18670	2.94168e-06	9.67241e-05	6.57308e-05	ADGRA2/ASPM/CDH3/DKK3/FUZ/MKS1/PSMA4/PSMB1/PSMC4/SNAI2/TLE2/WNK1/WWTR1/CYLD/FGF10/JADE1/LRP6/PSMC5/PSME1/PSME4/TCF7/AXIN1/EMD/FERMT1/FGF9/GSKIP/LRP5L/PORCN/PPM1A/PSMA3/PSMA6/PSMA7/PSMB5/PSMD7/PSME2/RBX1/SFRP1/STK3/STK4/UBR5/CAPRIN2/CAV1/COL1A1/DLX5/DVL1/FOLR1/GATA3/GLI1/GLI3/KANK1/LZTS2/PLEKHA4/PSMA2/PSMD11/PSMD9/RAPGEF1/SFRP4/SLC9A3R1/SMURF2/TLE4/TLE6/TNKS2/WNT2/WNT3/WNT5B/BCL9/CSNK1A1/FOXO3/IGF…	157
BP	GO:0060828	regulation of canonical Wnt signaling pathway	137/6498	286/18670	2.95284e-06	9.67241e-05	6.57308e-05	ADGRA2/ASPM/CDH3/DKK3/FUZ/MKS1/PSMA4/PSMB1/PSMC4/SNAI2/TLE2/WNK1/WWTR1/CYLD/FGF10/JADE1/LRP6/PSMC5/PSME1/PSME4/AXIN1/EMD/FERMT1/FGF9/GSKIP/PPM1A/PSMA3/PSMA6/PSMA7/PSMB5/PSMD7/PSME2/RBX1/SFRP1/STK3/STK4/UBR5/CAPRIN2/CAV1/COL1A1/DLX5/DVL1/FOLR1/GLI1/GLI3/KANK1/LZTS2/PLEKHA4/PSMA2/PSMD11/PSMD9/RAPGEF1/SFRP4/SLC9A3R1/SMURF2/TLE4/TLE6/TNKS2/WNT5B/CSNK1A1/FOXO3/IGFBP2/INVS/KLHL12/MAD2L2/NPHP3/PSMD14/PT…	137
BP	GO:0072678	T cell migration	41/6498	65/18670	3.04449e-06	9.92228e-05	6.74288e-05	CCL26/CD99/WNK1/CD200/ICAM1/CD99L2/PYCARD/CCL2/CXCL12/DOCK8/IL27RA/PIK3CG/CCL20/CCR6/ITGA4/RIPOR2/SELENOK/ZAP70/CCR2/TNFSF14/XG/RIPK3/ADAM10/CCL21/ITGB7/LRCH1/MYO1G/APP/ECM1/S100A7/XCL1/XCL2/ADAM17/ADAM8/GPR15/MSN/AIRE/CXCL13/CXCL16/TNFRSF14/CD200R1	41
BP	GO:0030203	glycosaminoglycan metabolic process	84/6498	160/18670	3.07293e-06	9.96462e-05	6.77165e-05	B4GALT7/CHPF2/DCN/FOXC1/HGF/IDS/ITIH4/ST3GAL6/VCAN/XYLT2/HMMR/HYAL2/NDST1/SLC9A1/CEMIP/HAS3/IMPAD1/ITIH6/SMPD3/B3GAT1/HAS1/NAGLU/OGN/SPOCK2/ST3GAL4/TGFB1/UGDH/ABCC5/ARSB/B3GAT2/B4GALT2/B4GALT6/DSE/HYAL1/PDGFRB/SDC1/SLC35D1/UST/CHPF/CHST3/FMOD/HS3ST2/HS3ST3B1/IDUA/ITIH5/OMD/ST3GAL3/CLN6/LYVE1/NCAN/CEMIP2/FGF2/GALNT5/GLCE/GNS/KERA/LUM/PIM1/STAB2/CLTC/GALNS/HSPG2/LYG1/ANGPT1/B3GAT3/CHST7/CHST9/CSGAL…	84
BP	GO:0048545	response to steroid hormone	177/6498	385/18670	3.20424e-06	0.000102784	6.98486e-05	ATP1A2/BAD/BRCA1/CALCOCO1/CD38/CFLAR/CYBA/DSG2/FKBP4/KDM5D/NR1H3/PIAS1/TFPI/UFL1/ATP2B1/CBFB/DNMT3B/EDN1/ESR1/GSTP1/ICAM1/NCOA1/NEDD4/PGR/PIAS2/PLPP1/PTGS2/RARB/REST/RORA/SREBF1/TFAP4/TP63/ACOD1/AXIN1/CATSPERG/DDX17/EP300/JAK2/OXT/PCK2/RBFOX2/RHOXF1/SFRP1/SIRT1/TSPO/UBR5/ABCA2/ALDH3A1/ATP1A3/BUD31/CAV1/CCND1/CCNE1/COL1A1/ENG/GHRHR/PPARGC1A/PTN/SCGB2A2/TGFB1/ADTRP/ARID1A/BCHE/ERRFI1/FOXO3/FOXP1/IG…	177
BP	GO:0010639	negative regulation of organelle organization	181/6498	395/18670	3.21808e-06	0.000102784	6.98486e-05	ARFGEF1/ARHGAP6/BRCA1/CAPG/ERCC1/FKBP4/FNIP2/FOXP3/HGF/IGF1/LIG3/LIMA1/MAD1L1/MNAT1/MYOC/SLC25A5/SPDL1/SPHK2/SPI1/TMSB10/TPR/WAS/ADD2/ARHGAP28/ATRX/CAMSAP3/DNMT3B/KDM5A/LMAN1/MAP2/MCM2/NAV3/NDC80/SMG6/TIGAR/TRIP13/XRCC1/ZW10/ACD/CCP110/CHMP4B/CORO1A/CORO2B/KLHL22/MID1/NAA10/NBN/NUBP1/PICK1/RGCC/SIRT1/SMARCB1/SPEF1/TMEM14A/TRIOBP/TSC2/TSPO/UBR5/AICDA/ANAPC15/ANKRD27/CLIP3/KANK1/KAT2A/MDM1/MET/PFN1…	181
BP	GO:0002064	epithelial cell development	104/6498	207/18670	3.23339e-06	0.000102784	6.98486e-05	ARID4A/ARID4B/BAD/COL23A1/PRDM1/ROS1/SLC4A7/SOX8/TNMD/VIM/ATRX/COL4A4/ESR1/FAT1/GRHL2/ICAM1/PGR/RAPGEF3/RARB/RFX3/ROCK1/TIGAR/TP63/EZR/FNDC3A/HIF1A/IKBKB/JAG1/KLF5/PPP1R16B/TJP1/TRIOBP/ACTA2/C1GALT1/CDK6/ENG/HOXA5/MET/NKX3-2/PLOD3/RAPGEF1/RAPGEF2/RHEB/SIPA1L3/SLC9A3R1/WNT5B/BMP5/EPB41L5/PROC/PROX1/PROX2/RIPOR2/SDC1/TFCP2L1/BCL11B/CXCR4/ID1/RAP2C/SOX9/SPDEF/AFDN/FOXA1/HSD17B4/PALLD/PODXL/RAB25/RAR…	104
BP	GO:0071456	cellular response to hypoxia	104/6498	207/18670	3.23339e-06	0.000102784	6.98486e-05	BAD/CFLAR/CREBBP/PSMA4/PSMB1/PSMC4/EDN1/ENO1/ICAM1/PDK3/PSMC5/PSME1/PSME4/PTGS2/RORA/SIRT2/SLC9A1/TIGAR/ANGPT4/BNIP3L/E2F1/ELOB/EP300/HIF1A/HMOX1/NDRG1/PGK1/PSMA3/PSMA6/PSMA7/PSMB5/PSMD7/PSME2/RBX1/RGCC/SFRP1/SIRT1/SLC8A3/STUB1/SUV39H1/B3GAT1/CA9/CHCHD2/NOP53/PPARGC1A/PSMA2/PSMD11/PSMD9/PTN/TBL2/EPAS1/FOXO3/NFE2L2/PPARD/PSMD14/STC2/DNMT3A/EGR1/HIF3A/HP1BP3/PCK1/PSMB2/PTGIS/TWIST1/CCNB1/COX4I2/EGL…	104
BP	GO:1903320	regulation of protein modification by small protein conjugation or removal	114/6498	231/18670	3.39204e-06	0.000107298	7.29165e-05	BIRC3/BRCA1/DCUN1D1/FYN/GCLC/HMG20B/HSPA5/MAGEC2/MAPK9/MYCBP2/PIAS1/SPRTN/U2AF2/UFL1/CDC14B/CHFR/HDAC4/HSP90AA1/HUWE1/TOLLIP/AXIN1/BIRC7/CAPN3/HSP90AB1/NDFIP2/RASD2/RIPK2/RNF40/STUB1/TRIB3/TSPO/UBR5/AIMP2/BIRC2/CAV1/CDK5RAP3/FBXW7/FZR1/GTPBP4/LIMK1/NOP53/PIAS4/TGFBR1/UBE2S/WFS1/ARRDC3/BAG2/CDC20/FBXO5/IVNS1ABP/MAD2L2/PARK7/SASH1/TNFAIP3/UBE3A/AVPR2/EGR1/MASTL/NMI/PIN1/RPL23/RPL5/SOX4/GNL3L/GPS2/H…	114
BP	GO:0048568	embryonic organ development	194/6498	428/18670	3.49986e-06	0.000110169	7.48673e-05	ALX4/CC2D2A/COL11A1/DLX6/EPN1/ERCC1/FOXC1/FUZ/HOXA11/KITLG/MKS1/PKD1/PRDM1/CELSR1/DLG1/EDN1/FGF10/FLT3LG/GLI2/GRHL2/LRP6/MBD3/MEF2C/NCOA1/PALB2/PAX2/RARB/SCT/TCF7/TMED2/FGF9/HIF1A/MAPK3/MIB1/PCSK5/SALL1/SIX4/STK3/STK4/TBX15/THOC5/TRIOBP/BMPR1A/DLX5/DVL1/ENG/FOLR1/GATA3/GLI1/GLI3/HOXA1/HOXA2/HOXA3/HOXA5/HOXA6/HPN/MYF5/NAGLU/NKX3-2/RARRES2/SH2B3/SLC9A3R1/TGFB1/TGFBR1/WNT2/ACVR1/ARID1A/BIRC6/BMP5/EF…	194
BP	GO:0060326	cell chemotaxis	144/6498	304/18670	3.62793e-06	0.000113244	7.69574e-05	BCAR1/CCL26/CD74/CX3CL1/F7/HGF/PRKCQ/STAP1/WNK1/CXCL2/EDN1/GSTP1/CCL17/CCL22/CHGA/CORO1A/DDT/FLT1/HSD3B7/LGMN/MAPK3/NRP1/BIN2/BST1/C5/CCL2/CCL24/CCL7/CCL8/CREB3/CXCL12/GAB1/HSPB1/MET/PIK3CG/PTN/RARRES2/RPS19/TRPV4/CCL20/CCR6/FGF1/HBEGF/LOX/PADI2/PDGFRB/PGF/RIPOR2/SEMA5A/SMOC2/THBS4/CCR2/CCR7/CCRL2/CXCL6/CXCR4/DUSP1/EDN3/FFAR2/GPR18/NCKAP1L/NR4A1/NUP85/PREX1/PTK2B/TNFSF14/ACKR4/ADGRE2/ARHGEF16/CCL…	144
BP	GO:1904375	regulation of protein localization to cell periphery	64/6498	115/18670	3.63817e-06	0.000113244	7.69574e-05	GOPC/PPP2R5A/PRKCH/ACTB/DLG1/EPB41L2/GRIPAP1/PICALM/PRKCZ/STX7/CSK/EZR/MISP/RAB11A/SORBS1/STX4/TREM2/AGR2/CLIP3/IFNG/RAB11FIP2/RANGRF/TGFB1/GBP1/SPTBN1/TMEM59/VAMP8/GPSM2/IQSEC2/LRP1/RAMP3/RHOQ/ARHGEF16/CSRP3/EPHB2/GNAI1/LGALS3/PPFIA1/ADAM10/MRAP2/NUMA1/TMBIM1/CLTC/EGFR/EPHA2/NKD2/PDPK1/PIK3R1/STAC/STAC2/DAB2/ITGB1/LYPD1/PID1/APPL1/CNST/EPB41/GRASP/MMP14/PKDCC/CDK5/LZTFL1/PRKCI/AR	64
BP	GO:0002706	regulation of lymphocyte mediated immunity	79/6498	149/18670	3.65021e-06	0.000113244	7.69574e-05	BTK/FOXP3/PARP3/TNFRSF1B/WAS/FCGR2B/LAG3/P2RX7/PRKCZ/PTPRC/PVR/RIF1/STX7/TBX21/TFRC/THOC1/TP53BP1/CD40/IL12RB1/MSH2/CD81/CRTAM/EXOSC3/FCER2/GATA3/HPX/IL2/IL27RA/LILRB1/NSD2/PTPN6/TGFB1/BCL6/CD160/DUSP22/IL12B/IL18R1/IL18RAP/IL1R1/MAD2L2/TNFSF4/ULBP1/C3/C4BPA/CCR2/SASH3/TRAF2/NECTIN2/RIPK3/RSAD2/TRPM4/ULBP2/ULBP3/HAVCR2/IL10/IL21/IL6/ARRB2/FBXO38/HSPD1/VAV1/XCL1/CD226/CD96/IL18/CD1B/CD1C/CD1D/CD1E…	79
BP	GO:0010975	regulation of neuron projection development	222/6498	499/18670	3.68122e-06	0.00011366	7.72397e-05	ARHGAP33/CD38/CDKL3/CDKL5/CFLAR/CNTN1/CX3CL1/FKBP4/FSTL4/FYN/GRN/HGF/HSPA5/IFRD1/LTK/LZTS1/MYCBP2/MYLIP/NEDD4L/NGFR/RTN4R/RUFY3/SEMA3B/SEMA3F/SEMA3G/SEZ6/SS18L2/TNFRSF12A/VIM/ARHGAP4/ITGA6/MAP2/MAP4K4/MAPK6/MEF2C/MYO9A/NEDD4/PAK3/SCARF1/SEMA3A/SEMA3C/SEMA5B/SEMA6A/SYT1/ADNP/CTSZ/DPYSL2/EP300/FBXO31/LGALS1/METRN/NFATC4/NIN/NRP1/PTK6/RAB11A/SFRP1/STK24/STX1B/SYT17/ZMYND8/ANKRD27/CAPRIN2/CPEB3/CRTC1…	222
BP	GO:0046634	regulation of alpha-beta T cell activation	54/6498	93/18670	3.71071e-06	0.000114025	7.74878e-05	FOXP3/PRDM1/PRKCQ/RC3H2/RUNX3/CBFB/IL4R/PRKCZ/PTPRC/TBX21/IL12RB1/RIPK2/CD81/EBI3/GATA3/GLI3/IFNG/IL2/JAK3/LILRB1/RASAL3/VSIR/ZBTB16/BCL6/CD160/CD83/CD86/IL12B/MYB/TNFSF4/ZAP70/CCR2/CD274/CD80/HSPH1/IRF1/NCKAP1L/SASH3/ADORA2A/RARA/TWSG1/ANXA1/HLX/IRF4/RC3H1/XCL1/IL18/IL6R/NLRP3/TNFRSF14/ZBTB7B/SYK/TGFBR2/CD300A	54
BP	GO:0051402	neuron apoptotic process	117/6498	239/18670	4.17239e-06	0.000127604	8.67158e-05	BID/CX3CL1/ERBB3/FYN/GCLC/GRN/HSPA5/NGFR/TYROBP/BAX/FGF20/HDAC4/MEF2C/NLRP1/PAK3/ROCK1/TP63/TYRO3/ADNP/CDC34/CORO1A/CTSZ/HIF1A/HMOX1/HSP90AB1/JAK2/LGMN/MSH2/MYBL2/NFATC4/NRP1/SIX4/TOX3/ATN1/CASP2/CCL2/FBXW7/GAPDH/GATA3/MAG/PPARGC1A/PTPRZ1/TRIM2/UNC5B/WFS1/CPEB4/FASLG/FOXO3/KIF14/LANCL1/MYB/NR4A3/PARK7/SOD2/APAF1/CIT/CITED1/CNTFR/GDF5/GRM4/LRP1/PIGT/PIK3CA/PIN1/PTK2B/TGFB3/ADORA2A/APOE/ATF4/CHL1/E…	117
BP	GO:0050708	regulation of protein secretion	211/6498	472/18670	4.28758e-06	0.000130508	8.86894e-05	ABCC8/BAD/BAIAP3/CACNA2D2/CD38/CX3CL1/CYP51A1/FGR/FOXP3/GIPR/ICA1/IFNGR1/IGF1/NNAT/NR1H3/PHPT1/RHBDF1/SERPINB1/SLC25A5/TNFRSF1B/C1QTNF3/CD200/DRD4/ERP29/FCGR2B/FCN1/HYAL2/IL4R/MAP4K4/MAVS/NLRP1/OXCT1/P2RX7/PANX2/PRKCZ/RAB11FIP3/RAPGEF3/REST/RFX3/SREBF1/ARL2BP/CD40/CD40LG/CDK16/CHGA/EZR/FERMT1/GSDMD/HIF1A/ITPR3/JAK2/LRP5L/MAPK3/MYOM1/OSM/PARD6A/PYCARD/RGCC/RHBDD3/RIPK2/SFRP1/STX4/SYTL4/TLR8/TREM2/…	211
BP	GO:1903038	negative regulation of leukocyte cell-cell adhesion	70/6498	129/18670	4.40583e-06	0.000133478	9.07075e-05	CD74/FOXP3/MAD1L1/RC3H2/RUNX3/WNK1/CBFB/DLG1/FCGR2B/IL4R/LAG3/PAG1/TBX21/CXCL12/DUSP3/GLI3/IL2/JAK3/LILRB1/PRKAR1A/PTPN6/TGFB1/VSIR/ADTRP/BCL6/CD86/DUSP22/PLA2G2D/RIPOR2/TNFSF4/BTN2A2/CD274/CD80/IRF1/LAX1/TMEM131L/ADORA2A/ASS1/CCL25/FGL2/IDO1/IL2RA/LGALS3/LILRB2/PTPN22/TWSG1/VTCN1/ANXA1/CCL21/DTX1/GPNMB/HAVCR2/HLX/IL10/KLF4/LRRC32/PDE5A/RC3H1/TNFRSF21/XCL1/CCL28/DLG5/GNRH1/MIA3/TNFRSF14/VSIG4/ZBT…	70
BP	GO:0007018	microtubule-based movement	135/6498	283/18670	4.5666e-06	0.000137702	9.35783e-05	DNAH5/DNAH9/DTNBP1/IFT88/KIF1B/KIF26A/RAB27B/SPA17/SYNE2/CAMSAP3/CFAP20/CFAP61/DYNC1I2/HSPB11/IGBP1/KIF16B/KIF22/KIF2A/KIF4A/KIF9/MAP2/NDE1/PCM1/PRKCZ/RFX3/TNPO1/DNAL4/HIF1A/KIF3B/NEFH/SPG11/SUN2/TRIP11/TTLL1/APBA1/ARHGAP21/CCDC114/HSPA8/HSPB1/TTC26/ACTL8/ACTR3/DNAH1/DNAH6/DNAH7/IFT43/IFT46/KIF14/KIF17/KIF20A/KIF21B/MAK/MREG/NME5/NPHP3/SSX2IP/TRAK2/WDR34/WDR35/BBS2/DLGAP5/DNAH8/DYNLRB1/IFT81/KIF1…	135
BP	GO:0050679	positive regulation of epithelial cell proliferation	103/6498	206/18670	4.73635e-06	0.000141876	9.64144e-05	BAD/CCL26/CDH3/CFLAR/CYBA/DLX6/FLT4/GRN/IGF1/PTPRN/FGF10/LAMB1/MYDGF/PAX2/SIRT6/TGM1/TP63/ESRP2/FGF9/HIF1A/HMOX1/NRP1/PPP1R16B/SFRP1/SIRT1/BMPR1A/CAV2/CCL24/CCND1/CXCL12/DLX5/HPN/PTN/TGFB1/TGFBR1/WNT2/AKT3/BMP5/F3/FGF1/HYAL1/ITGA4/KDM5B/NR4A3/NRP2/PDCL3/PGF/PROX1/SEMA5A/THBS4/TNFAIP3/BMP2/ID1/NR4A1/RREB1/SOX9/STAT5A/TEK/TWIST1/FOXP2/KDR/NOTCH2/SMO/ZNF304/ACVRL1/APLNR/C5AR2/DYSF/FGF2/FGFBP1/GLUL/H…	103
BP	GO:0001659	temperature homeostasis	89/6498	173/18670	4.74898e-06	0.000141876	9.64144e-05	ADRB1/NR1H3/PTGER3/ACADVL/FH/IL4R/PTGS2/SIRT6/HTR2A/JAK2/NTSR1/OXT/ZNF423/ZNF516/CAV1/FGF21/NMU/NOVA2/PPARGC1A/RHEB/UCP1/ACADL/ACOT13/ACVR2B/ALMS1/ARRDC3/CNR1/DOCK7/EPAS1/IL18R1/KDM3A/LAMA4/LEPR/LNPEP/MFAP2/PRLR/STK11/CCR2/CXCR4/DBH/EGR1/G0S2/ID1/ATF4/GADD45G/LPIN1/NR1H2/PEMT/PER2/SLC27A1/APC/APPL2/CD36/EDNRB/HADH/IRF4/NOVA1/RB1/TLR4/IGF1R/PDGFC/PLAC8/PRDM16/TLE3/TNFRSF11A/TRPM8/ACSL1/ADAM17/ADAM…	89
BP	GO:0033047	regulation of mitotic sister chromatid segregation	42/6498	68/18670	5.0852e-06	0.000150918	0.000102559	MAD1L1/SPDL1/TACC3/TPR/ATRX/NDC80/TRIP13/ZW10/CDC6/KLHL22/NAA10/ANAPC15/CDC20/CENPF/FBXO5/MAD2L2/TTK/BECN1/DLGAP5/DUSP1/SLF2/XRCC3/CCNB1/SLF1/APC/CENPE/ESPL1/NUMA1/RB1/USP44/ANAPC11/ANAPC1/ATM/BUB3/BUB1B/NSMCE2/MAD2L1/NIPBL/PTTG1/RAD21/BUB1/CDT1	42
BP	GO:0048754	branching morphogenesis of an epithelial tube	79/6498	150/18670	5.09842e-06	0.000150918	0.000102559	HOXA11/MKS1/PKD1/SOX8/TNC/CELSR1/DLG1/EDN1/ESR1/FGF10/GLI2/LRP6/PAX2/PGR/SIRT6/CTSH/CTSZ/ESRP2/LAMA1/LRP5L/NFATC4/NRP1/SALL1/SIX4/STK4/ENG/GLI3/HOXA5/MET/RASIP1/TGFB1/TIMELESS/WNT2/ACVR1/FGF1/KDM5B/PGF/PKD2/SRF/TCF21/WNT6/BMP2/CITED1/GNA13/MSX2/PAX8/RDH10/SOX9/WNT1/DLL4/FOXA1/KRAS/SMO/WNT2B/FGF2/MYC/SPRY2/TBX3/YAP1/ADAMTS16/EPHA2/GDF7/GREB1L/PML/SFRP2/SLIT2/SMAD4/DLG5/EDNRA/GPC3/NOTCH1/MMP14/RBM1…	79
BP	GO:0043491	protein kinase B signaling	129/6498	269/18670	5.2808e-06	0.000155603	0.000105743	ARFGEF1/CX3CL1/ERBB3/F7/FYN/HGF/IGF1/KITLG/MYOC/PHLPP2/PIK3CB/DLG1/ESR1/FGF10/FGF20/HSP90AA1/HYAL2/MYDGF/NOX4/OSBPL8/PAX2/SIRT2/THPO/TYRO3/CD40/FGF9/HSP90AB1/MAZ/OSM/RASD2/SIRT1/SMPD3/STK3/TRIB3/TSC2/CCL2/CSF3/ENG/GAB1/GATA3/IL26/MEIS3/MET/NOP53/PIK3CG/PIK3R2/PLEKHA1/RAPGEF1/SETX/SH2B3/SLC9A3R1/TGFB1/TGFBR1/ADTRP/CD86/F3/FGF1/HBEGF/ITGB1BP1/LOX/PARK7/PDGFRB/SEMA5A/STK11/BTN2A2/CCR7/CD80/F10/PIK3C…	129
BP	GO:0045582	positive regulation of T cell differentiation	49/6498	83/18670	5.42475e-06	0.000158617	0.000107791	BAD/CD74/FOXP3/RUNX3/CBFB/CYLD/GLI2/IL4R/PRKCZ/PTPRC/IL12RB1/IL7/RIPK2/GATA3/GLI3/IFNG/IL2/TGFB1/VSIR/ZBTB16/BCL6/CD46/CD83/CD86/IL12B/IL1RL2/MYB/TNFSF4/VNN1/ZAP70/BTN2A2/CD80/NCKAP1L/SASH3/TNFSF9/IL2RA/LILRB2/RARA/ANXA1/CD27/HLX/TESPA1/ADAM8/IL18/NLRP3/ZBTB7B/RAG1/SYK/TGFBR2	49
BP	GO:0001818	negative regulation of cytokine production	140/6498	296/18670	5.43224e-06	0.000158617	0.000107791	ASB1/BTK/CD84/CDH3/CX3CL1/FOXP3/HDAC7/HGF/HOMER3/IGF1/SERPINB1/SLC11A1/TYROBP/ATP2B1/BCL3/C1QTNF3/CD200/CYLD/FCGR2B/GSTP1/IRAK3/LAG3/MAVS/NAV3/PIBF1/PTPRC/TBX21/UFD1/ABCD1/ACOD1/ACP5/BPI/CSK/DICER1/EZR/HMOX1/HSP90AB1/LAPTM4B/MEFV/NUTF2/PYCARD/RGCC/RNF125/RPS6KA5/TLR8/TREM2/TSPO/CACTIN/CARD8/CD33/CLEC4A/CUEDC2/DDX58/DHX58/GATA3/IFNG/IL27RA/JAK3/LILRB1/PTPN6/RELB/TGFB1/VSIR/BCL6/CD83/ERBIN/ERRFI1/F…	140
BP	GO:0043297	apical junction assembly	40/6498	64/18670	5.58789e-06	0.000162373	0.000110344	PKN2/PRKCH/SNAI2/VCL/CBFB/DLG1/GRHL2/MPP5/ROCK1/IKBKB/PARD6A/TJP1/ECT2/SRF/STRN/PARD6B/SNAI1/AFDN/CRB3/PATJ/RAMP2/ROCK2/APC/EPHA2/MARVELD3/NPHP1/RAB13/TBCD/DLG5/ESAM/MARVELD2/MPP7/MTDH/PARD3/RHOC/F11R/CLDN19/CLDN3/MICALL2/PRKCI	40
BP	GO:0008154	actin polymerization or depolymerization	104/6498	209/18670	5.61123e-06	0.000162373	0.000110344	ARFGEF1/ARHGAP6/BAIAP2L1/CAPG/CCL26/ELN/GAS7/LIMA1/NCKAP1/RHOBTB2/TENM1/TMSB10/WAS/ADD2/ARHGAP28/DLG1/ICAM1/NCK2/PAK3/PLEKHG2/CORO1A/COTL1/HCK/JAK2/PICK1/PYCARD/SH3BP1/TRIOBP/ARPC3/CCL24/CSF3/CXCL12/KANK1/PFN1/ACTR3/DBN1/PLEK/SEMA5A/SPTBN1/WIPF1/CCR7/CIT/NCKAP1L/PREX1/PTK2B/VASP/ACTR3B/ARPC1B/BAIAP2L2/CDC42EP1/GMFG/LATS1/MICAL2/SPIRE1/SWAP70/TMOD2/WASF3/ABI2/ACTR2/AP1AR/ARPC5L/BIN1/CCL21/DIAPH3/F…	104
BP	GO:0051494	negative regulation of cytoskeleton organization	78/6498	148/18670	5.64104e-06	0.000162507	0.000110435	ARFGEF1/ARHGAP6/BRCA1/CAPG/FKBP4/LIMA1/MYOC/TMSB10/WAS/ADD2/ARHGAP28/CAMSAP3/MAP2/NAV3/CORO1A/CORO2B/MID1/NUBP1/PICK1/SPEF1/TRIOBP/CLIP3/KANK1/KAT2A/MDM1/MET/PFN1/TRIM37/CAMSAP2/KAT2B/NEK2/SPTBN1/STMN1/EML2/CHMP2A/FGF13/GMFG/INPP5K/MAP1B/PPFIA1/SWAP70/TMOD2/TTBK2/APC/CKAP2/FHOD3/RDX/SPTBN5/TMOD1/TMOD3/VILL/BBS4/KATNB1/PHLDB2/SLIT2/SMAD4/SNCA/TBCD/TMEFF2/ADD3/EPS8/GSN/PLEKHH2/TMSB4Y/TWF1/CARMIL2/C…	78
BP	GO:0001503	ossification	181/6498	398/18670	5.72188e-06	0.000164104	0.00011152	COL11A1/FGR/FOXC1/GPM6B/HDAC7/HGF/IBSP/IGF1/MRC2/MYOC/SBNO2/SNAI2/SOX8/TAC1/TNC/UFL1/VCAN/WWTR1/ATP2B1/ATP6AP1/CBFB/CHRD/FSTL3/GLI2/HDAC4/MEF2C/MMP2/P2RX7/PTGS2/REST/TP63/TXLNG/ACP5/CHRDL1/FGF9/HIF1A/HIRA/IMPAD1/JAG1/LRP5L/MAPK3/OXT/RASSF2/SFRP1/SMPD3/SUCO/ASPN/BMPR1A/CDK6/CLEC11A/COL1A1/COMP/DLX5/FBL/FBXL15/GLI1/GLI3/GTPBP4/HOXA2/MINPP1/MYF5/PTN/TCIRG1/TGFB1/WNT3/ZBTB16/ACVR1/ACVR2B/ASF1A/BMP5/F…	181
BP	GO:0002260	lymphocyte homeostasis	39/6498	62/18670	5.82513e-06	0.000166254	0.000112981	BAK1/CD74/FOXP3/RC3H2/TNFRSF17/BAX/MEF2C/P2RX7/CACNA1F/CORO1A/DNAJA3/HIF1A/TNFSF13B/FOXN1/IL2/JAK3/TCIRG1/TGFB1/SOS1/TNFAIP3/NCKAP1L/PKN1/TNFSF14/IL2RA/RIPK3/DOCK10/RC3H1/RPS6/SIT1/SLC40A1/PMAIP1/SLC39A3/DOCK11/GPR174/CCNB2/SH2B2/TNFRSF13C/TSC22D3/RAG1	39
BP	GO:1901988	negative regulation of cell cycle phase transition	128/6498	267/18670	5.84839e-06	0.000166254	0.000112981	BRCA1/FHL1/FOXN3/MAD1L1/MYO16/PSMA4/PSMB1/PSMC4/SPDL1/TPR/AURKA/BAX/CDC14B/GTSE1/JADE1/NDC80/ORC1/PCBP4/PSMC5/PSME1/PSME4/RBL1/TRIP13/ZW10/CDC6/CLSPN/E2F1/EP300/FBXO31/KLHL22/NBN/PSMA3/PSMA6/PSMA7/PSMB5/PSMD7/PSME2/RBL2/RBX1/RGCC/ANAPC15/BABAM1/CASP2/CCL2/CCND1/CDK5RAP3/CDK6/EZH2/FZR1/NOP53/PSMA2/PSMD11/PSMD9/ARID3A/CDC20/CENPF/CNOT6/FBXO5/MAD2L2/MIIP/PKD2/PLAGL1/PSMD14/SKP1/TFDP2/TTK/BTN2A2/CDK2…	128
BP	GO:0019882	antigen processing and presentation	111/6498	226/18670	6.0034e-06	0.000169912	0.000115467	AP2B1/AP2S1/CD74/CYBA/KIF26A/PSMA4/PSMB1/PSMC4/SLC11A1/WAS/CD209/DYNC1I2/FCGR2B/ICAM1/ITGB5/KIF22/KIF2A/KIF4A/LAG3/PSMC5/PSME1/PSME4/AP1B1/CTSH/IKBKB/KIF3B/LGMN/NCF4/PSMA3/PSMA6/PSMA7/PSMB5/PSMD7/PSME2/PYCARD/SEC23A/TREM2/AP1S1/CLEC4A/NOD1/PSMA2/PSMD11/PSMD9/RELB/LNPEP/NCF2/PSMD14/RAB32/SEC24A/VAMP8/CANX/CCR7/CLTA/IDE/KIF18A/KLC1/PSMB2/AP1M2/CD68/DCTN4/FGL2/KIF3A/LILRB2/RFTN1/CCL21/CD36/CENPE/CTS…	111
BP	GO:0051783	regulation of nuclear division	95/6498	188/18670	6.1945e-06	0.000174555	0.000118622	ANLN/IGF1/MAD1L1/SPDL1/TACC3/TPR/ATRX/AURKA/CDC14A/CDC14B/DAZL/EDN1/NDC80/SIRT2/SMC1A/TRIP13/ZW10/CDC6/CHMP4B/KLHL22/NAA10/RANBP1/RGCC/SMPD3/STAG2/ANAPC15/CAV2/FZR1/PRKAR1A/SMC3/TGFB1/CDC20/CENPF/CUL9/FBXO5/MAD2L2/NEK2/PDGFRB/STAG1/TTK/VPS4B/BECN1/DLGAP5/DUSP1/EDN3/MAD2L1BP/MSX2/PIN1/SLF2/XRCC3/CCNB1/CDKN1C/CEP85/CHMP1A/CHMP2A/PKMYT1/SLF1/APC/BORA/CENPE/DMRT1/ESPL1/KIF11/KIF20B/NUMA1/NUSAP1/RB1/U…	95
BP	GO:0010948	negative regulation of cell cycle process	166/6498	361/18670	6.2949e-06	0.000176613	0.000120021	BRCA1/FHL1/FOXN3/MAD1L1/MLXIPL/MYO16/PSMA4/PSMB1/PSMC4/RAD51/SPDL1/TPR/ATRX/AURKA/BAX/CCNK/CDC14B/FGF10/GTSE1/JADE1/NDC80/ORC1/PCBP4/PSMC5/PSME1/PSME4/RBL1/SMC1A/TFAP4/TRIP13/ZW10/CBX5/CDC6/CDC7/CLSPN/E2F1/EP300/FBXO31/HSP90AB1/KLHL22/NAA10/NBN/NUBP1/PSMA3/PSMA6/PSMA7/PSMB5/PSMD7/PSME2/RBL2/RBX1/RGCC/STAG2/ANAPC15/BABAM1/CASP2/CCL2/CCND1/CDK5RAP3/CDK6/EZH2/FBXW7/FZR1/KAT2A/MDM1/NOP53/PRKAR1A/PSMA…	166
BP	GO:0120192	tight junction assembly	36/6498	56/18670	6.42205e-06	0.000178588	0.000121363	PRKCH/SNAI2/CBFB/DLG1/GRHL2/MPP5/ROCK1/IKBKB/PARD6A/TJP1/LSR/ECT2/SRF/STRN/PARD6B/SNAI1/AFDN/CRB3/PATJ/RAMP2/ROCK2/APC/EPHA2/MARVELD3/NPHP1/RAB13/TBCD/ESAM/MARVELD2/MPP7/MTDH/PARD3/F11R/CLDN3/MICALL2/PRKCI	36
BP	GO:0021915	neural tube development	83/6498	160/18670	6.45854e-06	0.000178588	0.000121363	CC2D2A/FUZ/MKS1/PKD1/CELSR1/CHRD/GLI2/GRHL2/LRP2/LRP6/PAX2/SEMA3C/TCF7/TMED2/HIF1A/ITPK1/MIB1/PHGDH/RPGRIP1L/SALL4/SFRP1/STK3/STK4/TSC2/DVL1/FKBP8/FOLR1/GLI3/KAT2A/LHX2/PFN1/PLOD3/TGFB1/ARID1A/BMP5/NPHP3/PKD2/PROX1/PTK7/APAF1/LIAS/MTHFD1L/OVOL2/SOX4/STIL/TWIST1/VASP/WNT1/ALDH1A2/FOXA1/RARA/SMO/KIF20B/PRICKLE1/SEC24B/SHROOM3/BBS4/EPHA2/GDF7/GPR161/LMO4/SFRP2/TBC1D32/ADM/KDM6A/NOTCH1/ST14/ARHGAP35/…	83
BP	GO:1901991	negative regulation of mitotic cell cycle phase transition	120/6498	248/18670	6.47042e-06	0.000178588	0.000121363	BRCA1/FHL1/FOXN3/MAD1L1/MYO16/PSMA4/PSMB1/PSMC4/SPDL1/TPR/AURKA/BAX/GTSE1/JADE1/NDC80/ORC1/PCBP4/PSMC5/PSME1/PSME4/RBL1/TRIP13/ZW10/CDC6/CLSPN/E2F1/EP300/FBXO31/KLHL22/NBN/PSMA3/PSMA6/PSMA7/PSMB5/PSMD7/PSME2/RBL2/RBX1/RGCC/ANAPC15/CASP2/CCL2/CCND1/CDK5RAP3/CDK6/EZH2/NOP53/PSMA2/PSMD11/PSMD9/ARID3A/CDC20/CENPF/CNOT6/FBXO5/MAD2L2/MIIP/PKD2/PLAGL1/PSMD14/SKP1/TFDP2/TTK/BTN2A2/CDK2/CNOT1/DUSP1/PRMT1/…	120
BP	GO:1903510	mucopolysaccharide metabolic process	62/6498	112/18670	6.47601e-06	0.000178588	0.000121363	CHPF2/DCN/HGF/IDS/ITIH4/ST3GAL6/VCAN/XYLT2/HMMR/HYAL2/NDST1/SLC9A1/CEMIP/HAS3/IMPAD1/ITIH6/SMPD3/HAS1/OGN/SPOCK2/ST3GAL4/TGFB1/UGDH/ABCC5/ARSB/B4GALT2/B4GALT6/DSE/HYAL1/SLC35D1/UST/CHPF/CHST3/FMOD/IDUA/ITIH5/OMD/ST3GAL3/LYVE1/NCAN/CEMIP2/FGF2/GLCE/GNS/KERA/LUM/PIM1/STAB2/CLTC/GALNS/ANGPT1/CHST7/CHST9/CSGALNACT1/ACAN/B3GNT7/B4GALT3/B4GALT5/ITIH3/ST3GAL2/EGFLAM/IL15	62
BP	GO:0006310	DNA recombination	138/6498	292/18670	6.64608e-06	0.000182499	0.000124021	BRCA1/ERCC1/FOXP3/HMGB3/LIG3/PARP3/POLQ/RAD51/RAD52/RECQL/REV3L/WAS/EXD2/FUS/MCM2/MCM6/NUCKS1/PALB2/PTPRC/RAD54L/RIF1/SIRT6/TBX21/TCF3/TCF7/TFRC/THOC1/TOP2B/TP53BP1/TRIP13/UNG/XRCC1/ZFYVE26/ACTR5/CCNB1IP1/CD40/CD40LG/CDC45/CDC7/HDAC10/MCM4/MCM5/MSH2/NBN/REC8/SAMHD1/SMCHD1/AICDA/EXOSC3/IL2/IL27RA/NSD2/RAD51AP1/RECQL5/RPA3/SETX/TFPT/TGFB1/TIMELESS/BCL6/CCR6/INO80B/INO80D/MAD2L2/MCM3/MCM9/MSH3/MSH6/…	138
BP	GO:0043254	regulation of protein complex assembly	208/6498	467/18670	6.72596e-06	0.000183909	0.000124979	ARFGEF1/BAIAP2L1/BID/CAPG/CCL26/DHX33/EIF2AK2/ELN/ERCC1/FARP2/FKBP4/FNIP2/MAPK9/NCKAP1/PSMC4/RHOBTB2/TENM1/TMSB10/WAS/ADD2/ARHGAP28/BAX/CAMSAP3/DLG1/ESR1/FSCN1/HSP90AA1/ICAM1/KIF9/MAP2/MAPRE3/NAV3/NCK2/PAK3/PLEKHG2/PRKCZ/PSMC5/SIRT2/BIK/CORO1A/COTL1/EP300/HCK/MEFV/NIN/PICK1/PPM1A/PYCARD/RBX1/STUB1/STX1B/TCL1A/TRIOBP/ANKRD27/ARPC3/BIRC2/CAND1/CCL24/CLIP3/CRYAB/CSF3/HSPA8/IFNG/KANK1/MED25/MET/NAPA/…	208
BP	GO:0048736	appendage development	91/6498	179/18670	7.02055e-06	0.000190351	0.000129357	ALX4/BAK1/CREBBP/CYP26B1/DLX6/HOXA11/MKS1/RC3H2/ATRX/BAX/FGF10/GLI2/GRHL2/HOXA9/ITGA6/LRP6/MAP3K20/PITX1/RARB/SEMA3C/TBX5/TP63/FGF9/IMPAD1/PCSK5/RPGRIP1L/SALL1/SALL4/BMPR1A/COMP/DLX5/FBXW4/FOXN1/GLI3/IQCE/KAT2A/LMBR1/MED31/MEOX2/MYH3/WNT3/ZBTB16/KAT2B/PRRX1/GDF5/HOXC11/HOXC13/MSX2/RDH10/RECK/RUNX2/SOX4/SOX9/TBX2/TWIST1/ALDH1A2/HOXD9/KREMEN2/RARA/RAX/ZNF141/BMPR1B/FBN2/LRP4/TBX3/TFAP2A/AFF3/LNPK/O…	91
BP	GO:0060173	limb development	91/6498	179/18670	7.02055e-06	0.000190351	0.000129357	ALX4/BAK1/CREBBP/CYP26B1/DLX6/HOXA11/MKS1/RC3H2/ATRX/BAX/FGF10/GLI2/GRHL2/HOXA9/ITGA6/LRP6/MAP3K20/PITX1/RARB/SEMA3C/TBX5/TP63/FGF9/IMPAD1/PCSK5/RPGRIP1L/SALL1/SALL4/BMPR1A/COMP/DLX5/FBXW4/FOXN1/GLI3/IQCE/KAT2A/LMBR1/MED31/MEOX2/MYH3/WNT3/ZBTB16/KAT2B/PRRX1/GDF5/HOXC11/HOXC13/MSX2/RDH10/RECK/RUNX2/SOX4/SOX9/TBX2/TWIST1/ALDH1A2/HOXD9/KREMEN2/RARA/RAX/ZNF141/BMPR1B/FBN2/LRP4/TBX3/TFAP2A/AFF3/LNPK/O…	91
BP	GO:0030010	establishment of cell polarity	72/6498	135/18670	7.35323e-06	0.000198537	0.00013492	ARFGEF1/CYP26B1/CYTH3/PKD1/RUFY3/SPDL1/CAMSAP3/FGF10/FSCN1/HSP90AA1/LLGL2/MAP2/MPP5/MYO9A/NDC80/NDE1/OPHN1/PRKCZ/ROCK1/ZW10/FERMT1/HSP90AB1/LAMA1/MISP/SH3BP1/CYTH1/DOCK8/GATA3/KANK1/RAB11FIP2/SIPA1L3/SLC9A3R1/ACTL8/AMOTL2/CENPA/DOCK7/FRMD4B/PARD3B/PTK7/RIPOR2/STK11/UST/CCR7/GPSM2/PTK2B/ARHGEF11/FGF13/MAP1B/ROCK2/CCL21/DOCK2/KIF20B/NEK3/NUMA1/SPRY2/DYNLT1/SNX27/WDPCP/EPHB1/FEZ1/FRMD4A/GSN/MPP7/MSN…	72
BP	GO:0043405	regulation of MAP kinase activity	156/6498	337/18670	7.49892e-06	0.000201627	0.00013702	CD74/DTNBP1/EIF2AK2/HGF/IGF1/KITLG/MAP2K3/MAP3K14/MAP4K3/MAP4K5/PIK3CB/SERPINB3/SPAG9/TAB2/TENM1/DRD4/EDN1/ERP29/FGF10/GSTP1/HACD3/HYAL2/IRAK3/MAP2K7/MAP3K20/MAP3K4/NOX4/P2RX7/PAK3/PTPRC/BIRC7/CD40/CD40LG/CSK/FLT1/GADD45B/HTR2A/JAK2/MAP3K1/MAPK3/RIPK2/SFRP1/TAB1/TRIB3/C5/CAV1/CD81/CDK5RAP3/DUSP3/EZH2/HIPK3/MAP4K1/NOD1/PIK3CG/PTPN6/RAPGEF1/SH2B3/TGFB1/TGFBR1/EPHA4/FGF1/GHR/LAMTOR2/PDCD10/PDGFRB/RG…	156
BP	GO:0051091	positive regulation of DNA-binding transcription factor activity	125/6498	261/18670	7.9436e-06	0.000212697	0.000144543	BTK/CFLAR/CX3CL1/DHX33/EIF2AK2/MBTPS2/PRKCH/PRKCQ/TAB2/TRAF1/CAMK2A/CD200/EDN1/ERC1/ESR1/HDAC4/ICAM1/IRAK3/LRP6/MAVS/MID2/NFKB2/NLRC4/PRKCZ/RNF31/TCF3/TP53BP1/TRAF5/CAPN3/CD40/CD40LG/EP300/IKBKB/JAK2/PSMA6/PYCARD/RGCC/RIPK2/RPS6KA5/SMARCB1/STK3/TAB1/TRADD/BUD31/CAV1/CRTC1/CSF3/DDX58/HDAC5/NOD1/PPARGC1A/TGFB1/TRIM14/TRIM37/WNT2/IL18R1/IL18RAP/PARK7/RWDD1/SRF/TRIM38/TRIM62/CAT/LRRFIP1/RBCK1/TRAF2/W…	125
BP	GO:0001837	epithelial to mesenchymal transition	74/6498	140/18670	8.44979e-06	0.000225316	0.000153118	FOXC1/FUZ/HGF/PHLDB1/SERPINB3/SNAI2/WWTR1/LRP6/TBX5/TCOF1/TGFBR3/DDX17/FAM83D/HIF1A/JAG1/RGCC/SFRP1/AKNA/COL1A1/ENG/EZH2/HPN/PBLD/TGFB1/TGFBR1/WNT2/ACVR1/BMP5/EPB41L5/KLHL12/MAD2L2/TRIM62/AMELX/BMP2/GLIPR2/MSX2/OVOL2/SNAI1/SOX9/TGFB3/TWIST1/ELL3/FOXA1/LOXL2/TRIM28/DAB2IP/FOXF2/HEY2/IL6/SDCBP/ADAM15/PHLDB2/SFRP2/SMAD4/TGFB1I1/CRB2/DAB2/DLG5/HMGA2/NOTCH1/PDCD4/ADIPOR1/AKNAD1/PDPN/CLASP2/EOMES/HEYL/…	74
BP	GO:1902749	regulation of cell cycle G2/M phase transition	105/6498	213/18670	8.61728e-06	0.000228434	0.000155237	BRCA1/FHL1/FOXN3/PRKAR2B/PSMA4/PSMB1/PSMC4/AURKA/CDC14B/DYNC1I2/GTSE1/HMMR/HSP90AA1/NDE1/ORC1/PCM1/PSMC5/PSME1/PSME4/TPX2/CCP110/CDC25B/CDC6/CDC7/CEP152/CEP192/CEP76/CLSPN/NBN/PSMA3/PSMA6/PSMA7/PSMB5/PSMD7/PSME2/RAB11A/RBX1/BABAM1/CCND1/CDK5RAP3/FZR1/NOP53/PSMA2/PSMD11/PSMD9/ALMS1/CENPF/CEP72/CNTRL/FBXO5/KIF14/MIIP/NEK2/PSMD14/SKP1/VPS4B/CDK2/PSMB2/AKAP9/CCNB1/HAUS8/TUBG1/CDK4/DCTN3/NEDD1/ODF2/RN…	105
BP	GO:0002718	regulation of cytokine production involved in immune response	49/6498	84/18670	8.63753e-06	0.000228434	0.000155237	BTK/CD74/FOXP3/TNFRSF1B/IRAK3/MAVS/PRKCZ/TBX21/HMOX1/MAPK3/CD81/CUEDC2/DDX58/GATA3/JAK3/LILRB1/TGFB1/BCL6/CD160/IL18R1/IL1R1/NR4A3/TNFSF4/CCR2/FFAR2/SASH3/TGFB3/TRAF2/BST2/RSAD2/TICAM1/TRPM4/CD36/IL10/IL6/SEMA7A/TLR4/XCL1/ANGPT1/CD226/CD96/IL18/FCER1G/NLRP3/SPON2/TNFRSF14/DDX21/TLR3/B2M	49
BP	GO:1903076	regulation of protein localization to plasma membrane	54/6498	95/18670	8.87792e-06	0.000233834	0.000158906	GOPC/PPP2R5A/PRKCH/ACTB/DLG1/GRIPAP1/PICALM/STX7/CSK/EZR/RAB11A/SORBS1/STX4/TREM2/AGR2/CLIP3/IFNG/RAB11FIP2/RANGRF/TGFB1/GBP1/SPTBN1/TMEM59/VAMP8/LRP1/RAMP3/RHOQ/ARHGEF16/CSRP3/EPHB2/LGALS3/PPFIA1/MRAP2/TMBIM1/CLTC/EGFR/EPHA2/NKD2/PDPK1/PIK3R1/STAC/STAC2/DAB2/ITGB1/LYPD1/PID1/APPL1/CNST/GRASP/MMP14/PKDCC/CDK5/PRKCI/AR	54
BP	GO:0070997	neuron death	160/6498	348/18670	9.26373e-06	0.000243003	0.000165138	AP2B1/BAD/BID/CX3CL1/ERBB3/FYN/GCLC/GRN/HSPA5/NGFR/TNFRSF1B/TYROBP/BAX/CD200/FCGR2B/FGF20/HDAC4/MEF2C/NLRP1/PAK3/PICALM/REST/ROCK1/SLC9A1/TIGAR/TP63/TYRO3/ADNP/CDC34/CHGA/CHMP4B/CORO1A/CTSZ/HIF1A/HMOX1/HSP90AB1/JAK2/LGMN/MSH2/MYBL2/NFATC4/NRP1/SIRT1/SIX4/TOX3/AIMP2/ATN1/CASP2/CBL/CCL2/CSF3/FBXW7/FGF21/GAPDH/GATA3/IFNG/MAG/NAMPT/PPARGC1A/PTPRZ1/TRIM2/UNC5B/WFS1/CPEB4/DHCR24/FASLG/FOXO3/HTRA2/KIF14…	160
BP	GO:0007568	aging	149/6498	321/18670	9.91825e-06	0.000259119	0.00017609	BAK1/CX3CL1/DCN/ERCC1/GCLC/GLRX2/TIMP2/TNFRSF1B/ATP2B1/EDN1/HYAL2/ICAM1/KAT6A/MBD3/NFKB2/NOX4/NUAK1/PAX2/PICALM/PTGS2/RAD54L/RBL1/SREBF1/TP63/YPEL3/DNAJA3/GSS/HTR2A/MAPK3/MSH2/SIRT1/SLC32A1/TIMP1/TSPO/ALDH3A1/ALOX12/BMPR1A/CASP2/CDK6/COMP/CRYAB/CTSC/DNMBP/ENG/ENO3/FOXM1/FZR1/GHRHR/HAMP/NAMPT/NUDT1/PPARGC1A/SLC1A2/TGFB1/AKT3/BCL6/CACYBP/CNR1/FBXO5/FOXO3/HTRA2/IGFBP2/MSH6/NEK4/NFE2L2/PDGFRB/PRDM2/R…	149
BP	GO:0031396	regulation of protein ubiquitination	101/6498	204/18670	1.00214e-05	0.000259711	0.000176492	BIRC3/BRCA1/DCUN1D1/FYN/GCLC/HSPA5/MAGEC2/MAPK9/MYCBP2/SPRTN/U2AF2/UFL1/CDC14B/CHFR/HSP90AA1/HUWE1/AXIN1/BIRC7/HSP90AB1/NDFIP2/RASD2/RIPK2/RNF40/STUB1/TRIB3/TSPO/UBR5/AIMP2/BIRC2/CAV1/CDK5RAP3/FBXW7/FZR1/GTPBP4/LIMK1/TGFBR1/UBE2S/WFS1/ARRDC3/BAG2/CDC20/FBXO5/IVNS1ABP/MAD2L2/PARK7/SASH1/TNFAIP3/UBE3A/AVPR2/MASTL/NMI/PIN1/RPL23/RPL5/SOX4/GNL3L/GPS2/HSPBP1/NDFIP1/PER2/PRR7/PTPN22/TICAM1/ARRB1/DCUN1D…	101
BP	GO:0045766	positive regulation of angiogenesis	101/6498	204/18670	1.00214e-05	0.000259711	0.000176492	BRCA1/C6/CX3CL1/GRN/HDAC7/HGF/HSPB6/PIK3C2A/TBXA2R/TIE1/ANGPT2/CMA1/MYDGF/PKM/PTGS2/RAPGEF3/SIRT6/ANGPT4/CD40/CTSH/FLT1/HIF1A/HMOX1/NRP1/PPP1R16B/SIRT1/SRPX2/CCL24/ENG/GAB1/HSPB1/ITGB8/RLN2/AKT3/F3/FGF1/HYAL1/NFE2L2/NR2E1/PDCL3/PGF/SASH1/SEMA5A/SMOC2/AGO2/C3/CXCR4/PTGIS/PTK2B/RHOJ/RRAS/TEK/TWIST1/ADM2/ANGPTL3/CHI3L1/KDR/PAK4/RAMP2/ZNF304/ACVRL1/ANXA1/ANXA3/APLNR/ETS1/FGF2/FGFBP1/IL10/KLF4/THBS1/A…	101
BP	GO:0045089	positive regulation of innate immune response	173/6498	381/18670	1.01853e-05	0.000262902	0.00017866	BIRC3/BTK/CREBBP/CYBA/FYN/HMGB3/MARCO/MATR3/NR1H3/POLR3B/PSMA4/PSMB1/PSMC4/TAB2/TNIP3/ALPK1/APOB/CD209/CYLD/ESR1/FCN1/GRAMD4/ICAM3/IRAK3/LAG3/MAVS/NLRC4/PAK3/PSMC5/PSME1/PSME4/PVR/TXK/TYRO3/UFD1/WDFY1/ACOD1/EP300/HCK/IKBKB/LGMN/MAP3K1/PQBP1/PSMA3/PSMA6/PSMA7/PSMB5/PSMD7/PSME2/PYCARD/RIPK2/RNF125/RPS6KA5/TAB1/TLR8/BIRC2/CACTIN/CAV1/CLEC4A/CRTAM/DDX58/DHX58/HPX/ICAM2/NOD1/NOP53/PSMA2/PSMD11/PSMD9/R…	173
BP	GO:0045064	T-helper 2 cell differentiation	13/6498	14/18670	1.03449e-05	0.000265959	0.000180738	BCL3/IL4R/PRKCZ/GATA3/BCL6/CD86/TNFSF4/RARA/ANXA1/HLX/IL18/BATF/NLRP3	13
BP	GO:0072676	lymphocyte migration	61/6498	111/18670	1.04494e-05	0.000267578	0.000181838	CCL26/CD99/CX3CL1/WNK1/CD200/ICAM1/STK10/TBX21/CCL17/CCL22/CD99L2/HSD3B7/MADCAM1/PYCARD/CCL2/CCL24/CCL7/CCL8/CXCL12/DOCK8/GATA3/IL27RA/PIK3CG/ADTRP/ARTN/CCL20/CCR6/ITGA4/PADI2/RIPOR2/SELENOK/ZAP70/CCR2/CCR7/PTK2B/TNFSF14/XG/CCL25/RIPK3/ADAM10/CCL21/CH25H/ITGB7/LRCH1/MYO1G/APP/ECM1/S100A7/XCL1/XCL2/ADAM17/ADAM8/GPR15/MIA3/MSN/AIRE/CXCL13/CXCL16/TNFRSF14/CD200R1/RET	61
BP	GO:0106106	cold-induced thermogenesis	75/6498	143/18670	1.06255e-05	0.000267823	0.000182005	ADRB1/NR1H3/FH/IL4R/SIRT6/JAK2/OXT/ZNF423/ZNF516/CAV1/FGF21/NOVA2/PPARGC1A/RHEB/UCP1/ACADL/ACOT13/ACVR2B/ALMS1/ARRDC3/DOCK7/EPAS1/IL18R1/KDM3A/LAMA4/LEPR/LNPEP/MFAP2/PRLR/STK11/CCR2/CXCR4/DBH/G0S2/ID1/ATF4/GADD45G/LPIN1/NR1H2/PEMT/PER2/APC/APPL2/CD36/HADH/IRF4/NOVA1/RB1/TLR4/IGF1R/PDGFC/PLAC8/PRDM16/TLE3/TRPM8/ACSL1/ADAM17/ADAMTS5/IL18/LCN2/NOTCH1/OGT/PLCL2/ADIPOR1/GHRL/OMA1/PPARGC1B/ZBTB7B/ALDH1…	75
BP	GO:0120161	regulation of cold-induced thermogenesis	75/6498	143/18670	1.06255e-05	0.000267823	0.000182005	ADRB1/NR1H3/FH/IL4R/SIRT6/JAK2/OXT/ZNF423/ZNF516/CAV1/FGF21/NOVA2/PPARGC1A/RHEB/UCP1/ACADL/ACOT13/ACVR2B/ALMS1/ARRDC3/DOCK7/EPAS1/IL18R1/KDM3A/LAMA4/LEPR/LNPEP/MFAP2/PRLR/STK11/CCR2/CXCR4/DBH/G0S2/ID1/ATF4/GADD45G/LPIN1/NR1H2/PEMT/PER2/APC/APPL2/CD36/HADH/IRF4/NOVA1/RB1/TLR4/IGF1R/PDGFC/PLAC8/PRDM16/TLE3/TRPM8/ACSL1/ADAM17/ADAMTS5/IL18/LCN2/NOTCH1/OGT/PLCL2/ADIPOR1/GHRL/OMA1/PPARGC1B/ZBTB7B/ALDH1…	75
BP	GO:0003205	cardiac chamber development	87/6498	171/18670	1.0628e-05	0.000267823	0.000182005	ADAMTS6/AP2B1/COL11A1/FOXC1/MATR3/MKS1/PRDM1/PTCD2/GRHL2/HECTD1/LRP2/MEF2C/RARB/SEMA3C/TBX5/TGFBR3/CCM2L/HIF1A/JAG1/NPRL3/NRP1/PCSK5/SALL1/SALL4/TAB1/TRIP11/BMPR1A/CPE/ENG/GATA3/MYL2/NSD2/TGFB1/TGFBR1/WNT2/ACVR1/ADGRG6/ARID1A/BMP5/NPHP3/NRP2/PROX1/PTK7/SOS1/SRF/TNNT2/MSX2/OVOL2/PAX8/SOX4/TBX2/TEK/DLL4/NOTCH2/RARA/SMO/HEY2/MYBPC3/RBP4/TBX3/ANK2/GREB1L/LMO4/MYOCD/SFRP2/SLIT2/SMAD4/TPM1/ADAMTS1/NOTC…	87
BP	GO:0010634	positive regulation of epithelial cell migration	87/6498	171/18670	1.0628e-05	0.000267823	0.000182005	ADGRA2/BCAR1/FLT4/GRN/HDAC7/MAP2K3/PIK3C2A/TAC1/EDN1/FGF10/MAP4K4/PTGS2/ANGPT4/CD40/CTSH/HIF1A/HMOX1/LGMN/MMP9/NRP1/PPM1F/RAB11A/SIRT1/SRPX2/ALOX12/GATA3/GPI/HSPB1/IFNG/MET/PFN1/TGFB1/AKT3/CCR6/EPB41L5/FGF1/FOXP1/GPLD1/HBEGF/HYAL1/ITGB1BP1/NFE2L2/NRP2/PROX1/SASH1/SEMA5A/SMOC2/SPARC/GLIPR2/PTK2B/RHOJ/RREB1/SOX9/STAT5A/TEK/AAMP/CAPN7/KDR/RAB25/ROCK2/ANXA1/ANXA3/ENPP2/ETS1/FGF2/FGFBP1/P2RX4/THBS1/FG…	87
BP	GO:2000514	regulation of CD4-positive, alpha-beta T cell activation	38/6498	61/18670	1.06665e-05	0.000267823	0.000182005	FOXP3/PRKCQ/RC3H2/RUNX3/CBFB/IL4R/PRKCZ/TBX21/IL12RB1/RIPK2/CD81/GATA3/IFNG/IL2/JAK3/VSIR/BCL6/CD160/CD83/CD86/IL12B/MYB/TNFSF4/CD274/CD80/NCKAP1L/SASH3/RARA/TWSG1/ANXA1/HLX/IRF4/RC3H1/XCL1/IL18/NLRP3/ZBTB7B/TGFBR2	38
BP	GO:0016331	morphogenesis of embryonic epithelium	78/6498	150/18670	1.07853e-05	0.000269759	0.00018332	CC2D2A/FUZ/MKS1/SOX8/CELSR1/FGF10/GLI2/GRHL2/LRP2/LRP6/PAX2/TMED2/TP63/HIF1A/MIB1/SALL4/SFRP1/SIX4/STK3/STK4/TSC2/DVL1/FOLR1/GATA3/KAT2A/LHX2/PFN1/TGFB1/WNT2/ARID1A/BMP5/EPB41L5/NPHP3/PTK7/TBX18/WNT6/APAF1/LIAS/MTHFD1L/OVOL2/PAX8/RDH10/SOX4/SOX9/STIL/TWIST1/VASP/ALDH1A2/RARA/WNT2B/KIF20B/PCDH8/PRICKLE1/SEC24B/SHROOM3/SULF1/TFAP2A/BBS4/GDF7/LMO4/OSR1/SFRP2/TGFB1I1/ADM/KDM6A/ST14/VEGFC/ARHGAP35/FZD…	78
BP	GO:0042092	type 2 immune response	25/6498	35/18670	1.08398e-05	0.000270075	0.000183535	CD74/BCL3/IL4R/PRKCZ/TBX21/CD81/GATA3/IL27RA/BCL6/CD86/TNFSF4/CCR2/IDO1/RARA/RSAD2/ANXA1/HLX/IL10/IL33/IL6/ECM1/XCL1/IL18/BATF/NLRP3	25
BP	GO:0042119	neutrophil activation	219/6498	498/18670	1.10859e-05	0.000275143	0.000186979	ACAA1/AGA/ALOX5/AOC1/ATP11B/ATP6V0A1/CNN2/CTSA/CYBA/ENPP4/FGR/FUCA2/GRN/HEBP2/ITGAL/KMT2E/LAMP2/MVP/PLAUR/PRSS3/PSMB1/RNASET2/SERPINB1/SERPINB3/SLC11A1/SLC2A3/TIMP2/TNFRSF1B/TYROBP/VCL/ATP11A/CD59/CEACAM6/CPNE3/FCGR2B/FCN1/FTL/GSTP1/HSP90AA1/HUWE1/KCNAB2/LYZ/PGM1/PKM/PKP1/PLD1/PTPRC/ROCK1/SCAMP1/STK10/STXBP2/TOLLIP/ADA2/ARSA/ASAH1/ATP8B4/BPI/COTL1/CRISPLD2/CST3/CTSG/CTSH/CTSZ/CYB5R3/DNAJC3/GSDMD/…	219
BP	GO:0044782	cilium organization	174/6498	384/18670	1.11598e-05	0.000275165	0.000186994	CC2D2A/CDKL5/CROCC/DNAH5/FUZ/IFT88/MARK4/MKS1/PRKAR2B/ROPN1/SYNE2/WWTR1/ZMYND10/CDC14A/CDC14B/CFAP20/CFAP61/CYLD/DYNC1I2/EXOC5/HSP90AA1/HSPB11/NDE1/NME8/PCM1/PIBF1/RFX3/TNPO1/ABLIM1/CBY1/CCP110/CDKL1/CEP152/CEP192/CEP76/KCTD17/KIAA0586/KIF3B/RAB11A/RP1/RPGRIP1L/SPAG1/TRIP11/TTLL1/CCDC114/CEP126/EHD1/NEURL1/TBC1D30/TTC26/ACTR3/ALMS1/ARL6/BBOF1/CCDC88A/CEP72/CNTRL/DNAH1/DNAH7/DNAL1/IFT43/IFT46/IQCG…	174
BP	GO:0007254	JNK cascade	105/6498	214/18670	1.11721e-05	0.000275165	0.000186994	DTNBP1/FLT4/MAP4K3/MAP4K5/MAPK8IP2/MAPK9/NOX1/RB1CC1/SERPINB3/SPAG9/TAB2/ZMYND11/CYLD/EDN1/FCGR2B/GSTP1/HACD3/MAP2K7/MAP3K20/MAP3K4/MAP4K4/MECOM/SEMA3A/TRAF4/AXIN1/BIRC7/CD40LG/GADD45B/PYCARD/RASSF2/RIPK2/SFRP1/SH2D3C/STK3/TAB1/AMBP/DUSP3/FKTN/HIPK3/LTBR/MAP4K1/NOD1/RAPGEF1/TRPV4/DUSP22/EPHA4/MMP8/SASH1/SLAMF1/CCR7/KLHL31/PKN1/PTK2B/RAP2A/TRAF2/ARHGEF6/DUSP9/EDA2R/GADD45G/GPS2/MAP3K10/MEN1/PTPN22…	105
BP	GO:0035690	cellular response to drug	168/6498	369/18670	1.12697e-05	0.000275712	0.000187366	AOC1/ATP2B4/BAD/BRCA1/CFLAR/CYBA/DDX11/DPEP1/FYN/GCLC/GUCY1B1/HGF/HSPA5/PPP1R12A/RAD51/SPHK2/SPI1/VIM/ACTB/ATRX/CACNA1S/DNMT3B/EDN1/GNA11/ICAM1/MEF2C/NCOA1/P2RX7/PAX2/PTGS2/REST/TFAP4/TFRC/TMEM38A/ACOD1/HMOX1/HRH3/HSP90AB1/MAP1LC3A/MAPK3/PCK2/PPM1F/RIPK2/SFRP1/SIRT1/SMPD3/AHR/CCL7/CD69/DCPS/EZH2/FGF21/FOLR1/MAP4K1/MET/NOD1/PLEKHA1/PPARGC1A/RECQL5/SETX/TGFB1/TIMELESS/CASQ2/ECT2/ERRFI1/FOXO3/GPLD1/…	168
BP	GO:0007178	transmembrane receptor protein serine/threonine kinase signaling pathway	160/6498	349/18670	1.12797e-05	0.000275712	0.000187366	CREBBP/DKK3/FUT8/HSPA5/VIM/WWTR1/ZC3H3/ZFYVE16/CHRD/FERMT2/FGF10/FSTL3/GLG1/ITGB5/LRP2/LTBP4/PRKCZ/PXN/TGFBR3/CHRDL1/EP300/FERMT1/FGF9/HIVEP1/HSP90AB1/MAPK3/NUP93/PARD6A/PPM1A/SFRP1/SIRT1/SMPD3/SPINT3/STUB1/TAB1/ZNF423/ARHGEF18/ASPN/BMPR1A/CAV1/CAV2/CBL/COMP/DLX5/ENG/ETV2/FBXL15/FKBP8/FOLR1/MTMR4/PBLD/SFRP4/SMURF2/TGFB1/TGFBR1/ACVR1/ACVR2B/BMP5/DUSP22/LNPEP/LOX/SMAD5/SPTBN1/STK11/TGIF2/TTK/USP9Y/…	160
BP	GO:0051100	negative regulation of binding	86/6498	169/18670	1.17895e-05	0.000287086	0.000195095	DDX11/DTNBP1/HSPA5/RSF1/ACTB/ARHGAP28/AURKA/BAX/MAP2/ROCK1/SP100/TFAP4/USP33/ADNP/BTAF1/CCM2L/CRTAC1/CTSZ/E2F1/HMOX1/JAK2/MAPK3/NFATC4/PIM2/STUB1/CAV1/DVL1/FBXW7/GTPBP4/LHX2/MET/BAG2/EPB41L5/ID3/ITGA4/ITGB1BP1/MAD2L2/MDFI/NEK2/PARK7/RIPOR2/STMN1/GTF2F1/ID1/IFIT2/MSX2/PIN1/SLPI/SYMPK/CAMK1/GNL3L/HABP4/NES/PER2/SMO/TTBK2/ZNF304/DNAJB2/HEY2/IL10/SORL1/TDG/TMBIM6/ADAM15/ARRB2/CARM1/EIF4A3/GZMA/PEX14/…	86
BP	GO:0014065	phosphatidylinositol 3-kinase signaling	77/6498	148/18670	1.19499e-05	0.000289306	0.000196604	DCN/ERBB3/FGR/FLT4/FYN/HGF/IGF1/LTK/MYOC/PIK3C2A/PIK3CB/PREX2/EDN1/MYDGF/NEDD4/SIRT2/TYRO3/FLT1/HTR2A/JAK2/MAPK3/MAZ/OSM/PIK3IP1/PPP1R16B/SIRT1/TSC2/CBL/CSF3/GAB1/GATA3/NOP53/PIK3CG/PIK3R2/PLEKHA1/PTPN6/SLC9A3R1/UNC5B/CD160/PDGFRB/PPARD/UBE3A/BECN1/BTN2A2/CAT/HCST/PIK3CA/SOX9/TEK/TWIST1/KDR/CEP55/DAB2IP/HTR2B/IER3/KLF4/PDGFRA/PIK3C2G/PRR5L/SERPINE2/EGFR/HAX1/IGF1R/NTRK3/PDGFC/PIK3R1/PIK3R5/PIP5K1…	77
BP	GO:2001236	regulation of extrinsic apoptotic signaling pathway	80/6498	155/18670	1.20061e-05	0.000289306	0.000196604	BID/BRCA1/CFLAR/CX3CL1/FAS/FYN/GCLC/HGF/IGF1/RB1CC1/SNAI2/TNFRSF12A/TRAF1/ZMYND11/CYLD/FGF10/GSTP1/HYAL2/ICAM1/ITGA6/PTPRC/SP100/STRADB/HMOX1/IL7/NRP1/PAK5/PYCARD/RFFL/SFRP1/SRPX/STK3/STK4/STX4/TRADD/CAV1/LTBR/TGFBR1/UNC5B/ACVR1/BIRC6/BMP5/EYA4/FASLG/HTRA2/PARK7/TNFAIP3/DBH/G0S2/IFI6/INHBA/RBCK1/TNFSF10/TRAF2/LGALS3/BMPR1B/ITGAV/ITM2C/PPP2R1B/THBS1/TMBIM1/YAP1/MCL1/NOL3/PHIP/PMAIP1/PML/SFRP2/ITPR…	80
BP	GO:0070830	bicellular tight junction assembly	35/6498	55/18670	1.20152e-05	0.000289306	0.000196604	PRKCH/SNAI2/CBFB/DLG1/GRHL2/MPP5/ROCK1/IKBKB/PARD6A/TJP1/ECT2/SRF/STRN/PARD6B/SNAI1/AFDN/CRB3/PATJ/RAMP2/ROCK2/APC/EPHA2/MARVELD3/NPHP1/RAB13/TBCD/ESAM/MARVELD2/MPP7/MTDH/PARD3/F11R/CLDN3/MICALL2/PRKCI	35
BP	GO:0006790	sulfur compound metabolic process	169/6498	372/18670	1.23702e-05	0.000296746	0.00020166	AASS/ACSM2B/ACSM3/CHPF2/CIAPIN1/DCN/DGAT2/DPEP1/ELOVL1/ELOVL5/GCLC/GGCT/GLRX2/GSTO2/HAGH/IDS/MPC1/PDK2/PDK4/ST3GAL6/TKTL1/VCAN/XYLT2/ACACB/ACSL4/GSTP1/MCCC1/MGST2/NDST1/NOX4/PDK3/SULT2B1/ABCD1/ACOT7/ACOT8/AHCY/CIAO3/COMT/GGT1/GGT5/GSS/GSTZ1/HSCB/IMPAD1/NUBP1/NUBP2/PHGDH/SLC25A1/SMS/TECR/TXN2/AADAT/ETHE1/GCDH/MVK/OGN/SPOCK2/ST3GAL4/UGDH/ABHD14B/ACOT13/AKR1A1/ARSB/B4GALT2/B4GALT6/DSE/ELOVL4/GHR/HMG…	169
BP	GO:0043367	CD4-positive, alpha-beta T cell differentiation	44/6498	74/18670	1.25133e-05	0.000299067	0.000203237	FOXP3/RC3H2/RUNX3/BCL3/CBFB/IL4R/PRKCZ/RORA/TBX21/IL12RB1/RIPK2/GATA3/IFNG/IL2/JAK3/RELB/BCL6/CD83/CD86/FOXP1/IL12B/IL18R1/MYB/PLA2G2D/TNFSF4/CD80/LY9/NCKAP1L/PAX1/SASH3/RARA/RSAD2/ANXA1/HLX/IL6/IRF4/RC3H1/RORC/IL18/BATF/NLRP3/SLAMF6/ZBTB7B/ATP7A	44
BP	GO:0002712	regulation of B cell mediated immunity	33/6498	51/18670	1.26771e-05	0.000300756	0.000204385	BTK/FOXP3/PARP3/FCGR2B/PTPRC/RIF1/TBX21/TFRC/THOC1/TP53BP1/CD40/MSH2/EXOSC3/FCER2/HPX/IL2/IL27RA/NSD2/PTPN6/TGFB1/BCL6/MAD2L2/TNFSF4/C3/C4BPA/NECTIN2/IL10/XCL1/CD226/FCER1G/PAXIP1/TNFSF13/APLF	33
BP	GO:0002889	regulation of immunoglobulin mediated immune response	33/6498	51/18670	1.26771e-05	0.000300756	0.000204385	BTK/FOXP3/PARP3/FCGR2B/PTPRC/RIF1/TBX21/TFRC/THOC1/TP53BP1/CD40/MSH2/EXOSC3/FCER2/HPX/IL2/IL27RA/NSD2/PTPN6/TGFB1/BCL6/MAD2L2/TNFSF4/C3/C4BPA/NECTIN2/IL10/XCL1/CD226/FCER1G/PAXIP1/TNFSF13/APLF	33
BP	GO:1901654	response to ketone	96/6498	193/18670	1.28793e-05	0.000304432	0.000206883	BAD/CD38/CFLAR/CYBA/DSG2/F7/KIF1B/NR1H3/SPHK2/TBXA2R/TNC/AKR1B1/ATP2B1/DNMT3B/EDN1/ICAM1/NCOA1/SREBF1/TFAP4/TGFBR3/ACOD1/CATSPERG/OXT/PCK2/SFRP1/SIRT1/TSPO/AHR/CA9/CAV1/CBL/CCND1/DCPS/MAP4K1/PTN/TGFB1/ERRFI1/FOXO3/KLF9/NR3C1/PARK7/RWDD1/SPP1/TNFSF4/UBE3A/XRN1/CCR7/CSN1S1/DUSP1/FOSB/PCK1/PTGFR/TGFB3/ASS1/CATSPERB/FOXP2/GNAI1/KLF2/NASP/PCNA/PPARG/PRKAA1/RAMP2/ROCK2/SERPINF1/ADCY3/CCL21/CDK4/DSG1/KL…	96
BP	GO:0050900	leukocyte migration	219/6498	499/18670	1.30193e-05	0.000305616	0.000207687	CCL26/CD74/CD84/CD99/CX3CL1/F7/FYN/ITGAL/KITLG/PIK3CB/SELE/STAP1/WNK1/ADD2/ANGPT2/APOB/ATP1B3/CD200/CEACAM6/CXCL2/EDN1/GLG1/ICAM1/ITGA6/ROCK1/SIRPG/SLC7A8/STK10/TBX21/ANGPT4/CCL17/CCL22/CD99L2/CHGA/CORO1A/DDT/FLT1/HCK/HMOX1/HSD3B7/LGMN/MADCAM1/MAPK3/PYCARD/SLC7A5/SLC7A6/SMPD3/TREM2/BST1/C5/CAV1/CCL2/CCL24/CCL7/CCL8/CD81/CEACAM5/COL1A1/CREB3/CXCL12/DOCK8/GATA3/IL27RA/MAG/PIK3CG/PIK3R2/PTN/PTPN6/RA…	219
BP	GO:0045580	regulation of T cell differentiation	73/6498	139/18670	1.30241e-05	0.000305616	0.000207687	BAD/CD74/CYP26B1/FOXP3/PRDM1/RC3H2/RUNX3/CBFB/CYLD/GLI2/IL4R/LAG3/PRKCZ/PTPRC/TBX21/IL12RB1/IL7/NFATC2/RIPK2/FOXN1/GATA3/GLI3/IFNG/IL2/JAK3/KAT2A/TGFB1/VSIR/ZBTB16/BCL6/CD2/CD46/CD83/CD86/IL12B/IL1RL2/MYB/SOS1/TNFSF4/VNN1/ZAP70/BTN2A2/CCR2/CD80/IRF1/NCKAP1L/SASH3/TMEM131L/TNFSF9/FGL2/IL2RA/LILRB2/RARA/ANXA1/CD27/DTX1/HLX/IRF4/RC3H1/TESPA1/FANCD2/SOD1/ADAM8/CAMK4/IL18/ZEB1/NLRP3/ZBTB7B/CTLA4/IL15/…	73
BP	GO:0014031	mesenchymal cell development	49/6498	85/18670	1.35329e-05	0.000316405	0.000215019	FOXC1/KITLG/SEMA3B/SEMA3F/SEMA3G/SNAI2/SOX8/EDN1/EFNB1/SEMA3A/SEMA3C/SEMA5B/SEMA6A/TCOF1/HIF1A/JAG1/MAPK3/NRP1/BMPR1A/CORO1C/FOLR1/ACVR1/FAM172A/FN1/KLHL12/NRP2/SEMA5A/EDN3/OVOL2/RDH10/SOX9/TWIST1/ALDH1A2/SMO/EDNRB/HEY2/HTR2B/SEMA6D/SEMA7A/EDNRA/NOTCH1/SEMA3D/NRG1/HAND2/HEYL/KBTBD8/NOLC1/PITX2/RET	49
BP	GO:0022604	regulation of cell morphogenesis	213/6498	484/18670	1.37282e-05	0.000319812	0.000217334	ARHGAP33/CDKL3/CDKL5/FGR/FSTL4/FYN/IFRD1/LZTS1/MYCBP2/MYOC/NEDD4L/NGFR/PLEKHO1/RTN4R/RUFY3/SEMA3B/SEMA3F/SEMA3G/SS18L2/TNFRSF12A/ZRANB1/ARHGAP15/ARHGAP4/CASS4/DLG1/FBLN1/FERMT2/ICAM1/LIMS2/MAP2/MYO9A/NEDD4/PAK3/SEMA3A/SEMA3C/SEMA5B/SEMA6A/SYT1/ADNP/ARHGEF7/CORO1A/DPYSL2/EZR/FBXO31/FGD1/HCK/METRN/NFATC4/NIN/NRP1/OLFM4/PALM/PALMD/RAB11A/SYT17/TRIOBP/UNC13D/ANKRD27/ARHGEF18/CAPRIN2/CCL2/CCL24/CCL7/C…	213
BP	GO:1904951	positive regulation of establishment of protein localization	202/6498	456/18670	1.37997e-05	0.000319985	0.000217452	BAD/BAIAP3/BID/CD38/FGR/FYN/GIPR/IFNGR1/IGF1/IPO5/NNAT/PHPT1/RUFY3/TENM1/TPR/C1QTNF3/EDEM2/FCN1/GTSE1/HUWE1/HYAL2/IL4R/MAVS/NLRP1/OXCT1/P2RX7/PANX2/PCM1/PRKCZ/PTGS2/RAPGEF3/RNF31/TP63/CEMIP/CORO2B/E2F1/EMD/EZR/FERMT1/GSDMD/GZMB/HIF1A/JAK2/MAPK3/MYOM1/NUTF2/OSM/PARD6A/PPM1A/PYCARD/RGCC/RIPK2/STX4/SYTL4/TLR8/TREM2/UBR5/BBC3/C2CD5/C5/CARD8/CD33/CD81/CRTAM/DDX58/FBXW7/GAPDH/GATA3/GLI3/GPI/IFNG/IL2/IL…	202
BP	GO:0008064	regulation of actin polymerization or depolymerization	90/6498	179/18670	1.38348e-05	0.000319985	0.000217452	ARFGEF1/BAIAP2L1/CAPG/CCL26/ELN/LIMA1/NCKAP1/RHOBTB2/TENM1/TMSB10/WAS/ADD2/ARHGAP28/DLG1/ICAM1/NCK2/PAK3/PLEKHG2/CORO1A/COTL1/HCK/PICK1/PYCARD/SH3BP1/TRIOBP/ARPC3/CCL24/CSF3/CXCL12/KANK1/PFN1/ACTR3/DBN1/PLEK/SEMA5A/SPTBN1/CCR7/CIT/NCKAP1L/PREX1/PTK2B/VASP/ACTR3B/ARPC1B/BAIAP2L2/CDC42EP1/GMFG/LATS1/SPIRE1/SWAP70/TMOD2/ABI2/ACTR2/AP1AR/ARPC5L/BIN1/CCL21/FHOD3/RDX/SPTBN5/TMOD1/TMOD3/VILL/ARF1/BBS4/H…	90
BP	GO:0048562	embryonic organ morphogenesis	135/6498	288/18670	1.39104e-05	0.000320585	0.00021786	ALX4/COL11A1/DLX6/FUZ/HOXA11/CELSR1/DLG1/EDN1/FGF10/GLI2/GRHL2/LRP6/MEF2C/PAX2/RARB/TCF7/TMED2/FGF9/HIF1A/MAPK3/MIB1/SALL1/SIX4/TBX15/TRIOBP/DLX5/DVL1/ENG/FOLR1/GATA3/GLI1/GLI3/HOXA1/HOXA2/HOXA3/HOXA5/HOXA6/HPN/MYF5/NAGLU/NKX3-2/SLC9A3R1/TGFBR1/ACVR1/ARID1A/EFEMP1/HYAL1/KCNQ4/MDFI/MFAP2/NPHP3/NR4A3/OTX1/PKD2/PROX1/PRRX1/PTK7/RIPOR2/SATB2/SOBP/SRF/TCF21/GJB6/HOXA7/HOXB1/HOXC11/MTHFD1L/OVOL2/PAX8/R…	135
BP	GO:0090068	positive regulation of cell cycle process	139/6498	298/18670	1.42909e-05	0.000328182	0.000223022	BRCA1/DBF4/DDX11/IGF1/KMT2E/PAF1/PKN2/TPR/WIZ/ATRX/AURKA/BAX/CDC14A/CDC14B/DAZL/EDN1/FAP/FGF10/GTSE1/NDC80/PCBP4/SIRT2/SPAG5/CDC25B/CDC45/CDC6/CDC7/CSPP1/E2F1/EP300/FAM83D/KIF3B/RAB11A/RANBP1/RBL2/RGCC/SMPD3/CASP2/CCND1/CCNE1/EZH2/GLI1/MED25/TGFB1/ARID3A/CCND2/CCND3/CNOT6/ECT2/FBXO5/HYAL1/KIF14/PDGFRB/PKD2/PLAGL1/TFDP2/VPS4B/ZBTB17/BECN1/CDK2/CIT/CNOT1/DLGAP5/EDN3/GIPC1/GPSM2/MSX2/PRMT1/RPL23/SLF…	139
BP	GO:0050868	negative regulation of T cell activation	61/6498	112/18670	1.52018e-05	0.000347863	0.000236397	CD74/FOXP3/MAD1L1/RC3H2/RUNX3/CBFB/DLG1/FCGR2B/IL4R/LAG3/PAG1/TBX21/DUSP3/GLI3/IL2/JAK3/LILRB1/PRKAR1A/PTPN6/TGFB1/VSIR/BCL6/CD86/DUSP22/PLA2G2D/RIPOR2/TNFSF4/BTN2A2/CD274/CD80/IRF1/LAX1/TMEM131L/ADORA2A/FGL2/IDO1/IL2RA/LGALS3/LILRB2/PTPN22/TWSG1/VTCN1/ANXA1/DTX1/GPNMB/HAVCR2/HLX/IL10/LRRC32/PDE5A/RC3H1/TNFRSF21/XCL1/DLG5/GNRH1/TNFRSF14/VSIG4/ZBTB7B/CTLA4/TNFAIP8L2/CD300A	61
BP	GO:0002292	T cell differentiation involved in immune response	41/6498	68/18670	1.53081e-05	0.000349058	0.000237209	FOXP3/RC3H2/BCL3/IL4R/PRKCZ/RORA/TBX21/IL12RB1/RIPK2/GATA3/IFNG/IL2/JAK3/RELB/BCL6/CD46/CD86/FOXP1/IL12B/IL18R1/MYB/TNFSF4/CD80/LY9/FGL2/RARA/ANXA1/HLX/IL6/IRF4/RC3H1/RORC/IL18/BATF/FCER1G/NLRP3/SLAMF6/ZBTB7B/ATP7A/EOMES/TSC1	41
BP	GO:0006022	aminoglycan metabolic process	86/6498	170/18670	1.57725e-05	0.000358381	0.000243545	B4GALT7/CHPF2/DCN/FOXC1/HGF/IDS/ITIH4/ST3GAL6/VCAN/XYLT2/HMMR/HYAL2/NDST1/SLC9A1/CEMIP/HAS3/IMPAD1/ITIH6/SMPD3/B3GAT1/HAS1/NAGLU/OGN/SPOCK2/ST3GAL4/TGFB1/UGDH/ABCC5/ARSB/B3GAT2/B4GALT2/B4GALT6/CTBS/DSE/HYAL1/PDGFRB/SDC1/SLC35D1/UST/CHPF/CHST3/FMOD/HS3ST2/HS3ST3B1/IDUA/ITIH5/OMD/ST3GAL3/CHIT1/CLN6/LYVE1/NCAN/CEMIP2/FGF2/GALNT5/GLCE/GNS/KERA/LUM/PIM1/STAB2/CLTC/GALNS/HSPG2/LYG1/ANGPT1/B3GAT3/CHST7/…	86
BP	GO:1904018	positive regulation of vasculature development	111/6498	230/18670	1.63138e-05	0.000369379	0.000251019	BRCA1/C6/CFLAR/CX3CL1/GRN/HDAC7/HGF/HSPB6/PIK3C2A/TBXA2R/TIE1/ANGPT2/CMA1/MYDGF/PKM/PTGS2/RAPGEF3/SIRT6/ANGPT4/CD40/CTSH/FLT1/HIF1A/HMOX1/NRP1/PPP1R16B/SIRT1/SRPX2/CCL24/ENG/GAB1/HSPB1/ITGB8/RAPGEF2/RLN2/AKT3/F3/FGF1/HYAL1/NFE2L2/NR2E1/PDCL3/PGF/SASH1/SEMA5A/SMOC2/SOD2/AGO2/C3/CXCR4/EGR1/PTGIS/PTK2B/RHOJ/RRAS/TEK/TWIST1/ADM2/ANGPTL3/CHI3L1/KDR/PAK4/RAMP2/ZNF304/ACVRL1/ANXA1/ANXA3/APLNR/ETS1/FGF2/…	111
BP	GO:0006338	chromatin remodeling	91/6498	182/18670	1.64799e-05	0.000371835	0.000252688	ARID1B/CENPQ/FOXP3/HMGB3/KDM5D/RSF1/TPR/ACTB/ACTL6B/ATRX/BAZ2A/ESR1/HDAC4/KDM5A/MBD3/PSME4/SIRT6/SMARCA2/SMARCE1/TP63/ACTR5/CENPI/CENPM/CENPT/OIP5/PABPC1L/SMARCB1/SMCHD1/EZH1/GATA3/HDAC5/KAT2A/NPM3/PIH1D1/ZNHIT1/ARID1A/CENPA/INO80B/KAT2B/KDM5B/MYB/PADI2/RNF8/SATB2/SMYD1/BAZ2B/CBX3/CENPK/CENPL/HELLS/HJURP/SOX9/ZMIZ2/ELOF1/FOXA1/KDM4B/MIS18BP1/NASP/SMARCA4/ACTL6A/CENPO/HMGA1/KNL1/MYC/RB1/SMARCC2/SY…	91
BP	GO:0001773	myeloid dendritic cell activation	21/6498	28/18670	1.65529e-05	0.000372181	0.000252923	SPI1/TSPAN32/FLT3LG/DHRS2/PYCARD/LTBR/RELB/TGFB1/CD2/SLAMF1/BATF3/DOCK2/HAVCR2/IL10/IRF4/CAMK4/BATF/CSF2/DCSTAMP/TGFBR2/BATF2	21
BP	GO:0055072	iron ion homeostasis	46/6498	79/18670	1.72278e-05	0.00038601	0.00026232	SLC11A1/ATP6AP1/CYBRD1/FTL/HEPH/HYAL2/PICALM/SLC22A17/SLC46A1/TF/TFRC/TTC7A/HIF1A/HMOX1/HMOX2/NUBP1/CAND1/HAMP/HPX/TFR2/ABCB6/ABCG2/EPAS1/FBXL5/SKP1/STEAP3/ACO1/NDFIP1/NEDD8/STEAP4/ATP6V1G1/IREB2/MYC/SLC40A1/SMAD4/SOD1/BMP6/LCN2/SLC25A28/SLC25A37/ATP13A2/ATP6V0D1/FLVCR1/STEAP2/MELTF/B2M	46
BP	GO:1990845	adaptive thermogenesis	79/6498	154/18670	1.80756e-05	0.000403605	0.000274278	ADRB1/NR1H3/FH/IL4R/SCT/SCTR/SIRT6/JAK2/OXT/ZNF423/ZNF516/CAV1/FGF21/NOVA2/PPARGC1A/RHEB/TRPV4/UCP1/ACADL/ACOT13/ACVR2B/ALMS1/ARRDC3/DOCK7/EPAS1/IL18R1/KDM3A/LAMA4/LEPR/LNPEP/MFAP2/PRLR/STK11/CCR2/CXCR4/DBH/G0S2/ID1/ATF4/GADD45G/LPIN1/NR1H2/PEMT/PER2/APC/APPL2/CD36/HADH/IRF4/NOVA1/RB1/SORL1/TLR4/IGF1R/PDGFC/PLAC8/PRDM16/TLE3/TRPM8/ACSL1/ADAM17/ADAMTS5/IL18/LCN2/NOTCH1/OGT/PLCL2/ADIPOR1/GHRL/OMA1/…	79
BP	GO:0032868	response to insulin	128/6498	272/18670	1.81855e-05	0.000404659	0.000274994	ATP6V0A1/BAIAP2L1/BCAR1/CFLAR/GCLC/INSRR/OTC/PDK2/PDK4/PIK3C2A/PRKCQ/PTPRN/ATP2B1/ATP6AP1/GAL/GSTP1/ICAM1/NUCKS1/OPRK1/OSBPL8/PKM/PRKCZ/PRLH/SLC9A1/SREBF1/PCK2/SIRT1/SLA2/SORBS1/SRSF5/TRIB3/TSC2/ZNF106/C2CD5/CAV2/GAB1/GHRHR/HDAC5/KANK1/PIK3R2/RARRES2/TCIRG1/TRPV4/ATP6V0B/ATP6V0E1/CCND3/CISH/ERRFI1/FOXO3/GPLD1/KAT2B/RPE65/SLC2A1/SOS1/STAT1/ACVR1C/CAT/CITED1/EGR1/EGR2/GOT1/GOT2/IDE/PCK1/PIK3CA/RHOQ…	128
BP	GO:0030832	regulation of actin filament length	90/6498	180/18670	1.82876e-05	0.000405532	0.000275587	ARFGEF1/BAIAP2L1/CAPG/CCL26/ELN/LIMA1/NCKAP1/RHOBTB2/TENM1/TMSB10/WAS/ADD2/ARHGAP28/DLG1/ICAM1/NCK2/PAK3/PLEKHG2/CORO1A/COTL1/HCK/PICK1/PYCARD/SH3BP1/TRIOBP/ARPC3/CCL24/CSF3/CXCL12/KANK1/PFN1/ACTR3/DBN1/PLEK/SEMA5A/SPTBN1/CCR7/CIT/NCKAP1L/PREX1/PTK2B/VASP/ACTR3B/ARPC1B/BAIAP2L2/CDC42EP1/GMFG/LATS1/SPIRE1/SWAP70/TMOD2/ABI2/ACTR2/AP1AR/ARPC5L/BIN1/CCL21/FHOD3/RDX/SPTBN5/TMOD1/TMOD3/VILL/ARF1/BBS4/H…	90
BP	GO:0006275	regulation of DNA replication	59/6498	108/18670	1.84382e-05	0.000407472	0.000276905	DBF4/LIG3/RFC2/WDR18/WIZ/ATRX/FGF10/GLI2/NUCKS1/SMC1A/TIPIN/CDC6/CDC7/NBN/STAG2/AICDA/FBXW7/GLI1/GTPBP4/RFC5/SMC3/STN1/TIMELESS/BCL6/CACYBP/CCDC88A/FBXO5/GMNN/ID3/MSH3/MSH6/CDK2/WRNIP1/ZRANB3/ANKRD17/CHTF18/E2F8/PCNA/RFC3/ACVRL1/BRCA2/DNA2/DSCC1/USP37/ZNF365/CCNA2/EGFR/ESCO1/TICRR/DBF4B/DONSON/NPM2/E2F7/RFC4/S100A11/STOML2/UCN/CDK1/CDT1	59
BP	GO:0097305	response to alcohol	112/6498	233/18670	1.87161e-05	0.000412202	0.00028012	BAD/BAK1/BRCA1/CYBA/F7/FYN/RAD51/SPHK2/SPI1/TBXA2R/TNC/ADCYAP1R1/ATP2B1/DRD4/GRAMD1A/GSTP1/ICAM1/LRP6/OPRK1/OXCT1/SDF4/TGFBR3/OXT/SFRP1/ABCA2/AHR/BIRC2/CBL/CCL7/CCND1/CSF3/GATA3/HAMP/IL2/MAP4K1/RECQL5/TGFB1/TGFBR1/USP46/CNR1/FOXO3/GPLD1/HMGCS1/KLF9/PSMD14/RGS2/RGS4/SPARC/TNFSF4/XRN1/ADCY7/CAT/CCR7/CRHR1/CSN1S1/DBH/DNMT3A/FOSB/GOT2/INHBA/PTGFR/PTK2B/CDO1/GNAI1/KLF2/PEMT/PPARG/PRKAA1/RARA/SMO/UNC79…	112
BP	GO:0002828	regulation of type 2 immune response	22/6498	30/18670	1.88975e-05	0.000413374	0.000280916	CD74/IL4R/PRKCZ/TBX21/CD81/GATA3/IL27RA/BCL6/CD86/TNFSF4/CCR2/IDO1/RARA/RSAD2/ANXA1/HLX/IL33/IL6/ECM1/XCL1/IL18/NLRP3	22
BP	GO:0050869	negative regulation of B cell activation	22/6498	30/18670	1.88975e-05	0.000413374	0.000280916	BTK/FOXP3/HMGB3/PARP3/TYROBP/FCGR2B/THOC1/SFRP1/SLA2/BCL6/TNFAIP3/INHBA/PKN1/IL10/RC3H1/TNFRSF21/ATM/BANK1/SAMSN1/CTLA4/MNDA/CD300A	22
BP	GO:0032332	positive regulation of chondrocyte differentiation	17/6498	21/18670	1.9496e-05	0.000425026	0.000288835	HOXA11/GLI3/SOX6/ZBTB16/GDF5/RUNX2/SOX9/LOXL2/POR/ACVRL1/BMPR1B/SOX5/BMP6/FGF18/GDF6/PKDCC/ZNF219	17
BP	GO:0061008	hepaticobiliary system development	72/6498	138/18670	1.99518e-05	0.000432945	0.000294216	CFLAR/HGF/MKS1/OTC/PKD1/PTCD2/RB1CC1/ASNS/AURKA/LIMS2/PKM/RARB/TGFBR3/ACO2/GNPNAT1/HMOX1/PCK2/RHBDD3/RPGRIP1L/SRSF5/CCND1/EZH2/FBXW7/GLI1/GLI3/HAMP/HPN/LSR/MET/PTN/TGFB1/HMGCL/HMGCS1/MAN2A1/NPHP3/PKD2/PROX1/TNFAIP3/WDR35/CIT/PCK1/PIK3CA/SOX9/WNT1/ALDH1A2/ASS1/E2F8/KRAS/MPST/PCNA/RARA/RGN/ANXA1/FPGS/HLX/IL10/PNPT1/CCDC39/CCDC40/EGFR/SRD5A1/ARID5B/CEBPG/DNAAF1/NOTCH1/UPF2/ATP7A/E2F7/FRZB/NIPBL/SOX1…	72
BP	GO:0070371	ERK1 and ERK2 cascade	146/6498	317/18670	1.99934e-05	0.000432945	0.000294216	ABCA7/CCL26/CD4/CD74/CFLAR/CX3CL1/FLT4/IGF1/MARCO/ROS1/ATP6AP1/DLG1/FBLN1/FGF10/FGF20/GSTP1/ICAM1/MAP2K7/NOX4/PRKCZ/PTPRC/SEMA6A/THPO/CCL17/CCL22/CSK/CTSH/DDT/EZR/FAM83D/FLT1/HTR2A/MAPK3/NRP1/PYCARD/RIPK2/TREM2/CCL2/CCL24/CCL7/CCL8/DUSP3/EIF3A/FBXW7/FGF21/IL26/NOD1/PTPN6/RAPGEF1/RAPGEF2/SLC9A3R1/TGFB1/TRPV4/CCL20/DNAJC27/ERRFI1/FN1/GBP1/ITGB1BP1/PDGFRB/SLAMF1/ADRA1A/BMP2/BTN2A2/CCR7/DUSP1/DUSP4/G…	146
BP	GO:0002456	T cell mediated immunity	58/6498	106/18670	2.02988e-05	0.000437943	0.000297613	FOXP3/SLC11A1/TNFRSF1B/WAS/DLG1/FCGR2B/ICAM1/P2RX7/PRKCZ/PTPRC/PVR/STX7/TBX21/CTSH/IL12RB1/JAG1/TSTA3/CD81/CTSC/GATA3/LILRB1/BTN3A3/CD46/DUSP22/IL12B/IL18R1/IL18RAP/IL1R1/TNFSF4/ULBP1/CCR2/CD70/SASH3/TRAF2/NECTIN2/RFTN1/RIPK3/RSAD2/TRPM4/ULBP2/ULBP3/IL6/MYO1G/FBXO38/HSPD1/XCL1/CD8A/IL18/AIRE/CD1B/CD1C/CD1D/CD1E/NLRP3/RAET1L/HPRT1/RAET1E/B2M	58
BP	GO:0046605	regulation of centrosome cycle	36/6498	58/18670	2.036e-05	0.000437943	0.000297613	BRCA1/MARK4/AURKA/CEP76/CHMP4B/NUBP1/RANBP1/CHORDC1/KAT2A/MDM1/TRIM37/ALMS1/KAT2B/NEK2/VPS4B/STIL/XRCC3/CEP85/CHMP1A/CHMP2A/ROCK2/KIF11/CEP131/PLK4/C10orf90/CENPJ/CHEK1/CCNF/FBXW5/CEP295/CHMP4C/POC1A/SPICE1/TMEM67/ATF5/CEP120	36
BP	GO:0048511	rhythmic process	137/6498	295/18670	2.14755e-05	0.000460403	0.000312876	ARNTL2/CREBBP/F7/FBXL3/HEBP1/HSPA5/MAPK9/MYCBP2/NFYA/NGFR/NR1H3/OPN3/PER3/PTPRN/DRD4/ESR1/GNA11/HUWE1/KDM5A/NCOA1/NFKB2/OPRK1/PGR/RORA/SREBF1/TYRO3/ADNP/AHCY/EP300/PROKR2/SIRT1/SUV39H1/AHR/CASP2/CRTC1/EZH2/FBXW7/GHRHR/HAS1/HLF/NAGLU/NAMPT/NMU/PLEKHA1/PPARGC1A/PTGDS/PTN/RELB/SETX/TIMELESS/FOXO3/GHRH/ID3/KAT2B/KDM5B/KLF9/KMT2A/PROX1/RPE65/UBE3A/BHLHE41/CBX3/CRY2/EGR1/EGR2/HS3ST2/ID1/INHBA/MMP19/OPR…	137
BP	GO:0070372	regulation of ERK1 and ERK2 cascade	139/6498	300/18670	2.16597e-05	0.000462815	0.000314515	ABCA7/CCL26/CD4/CD74/CFLAR/CX3CL1/FLT4/MARCO/ROS1/ATP6AP1/DLG1/FBLN1/FGF10/FGF20/GSTP1/ICAM1/MAP2K7/NOX4/PRKCZ/PTPRC/SEMA6A/THPO/CCL17/CCL22/CSK/DDT/EZR/FAM83D/FLT1/HTR2A/MAPK3/NRP1/PYCARD/RIPK2/TREM2/CCL2/CCL24/CCL7/CCL8/DUSP3/EIF3A/FBXW7/FGF21/IL26/NOD1/PTPN6/RAPGEF1/RAPGEF2/SLC9A3R1/TGFB1/TRPV4/CCL20/DNAJC27/ERRFI1/FN1/GBP1/ITGB1BP1/PDGFRB/SLAMF1/ADRA1A/BMP2/BTN2A2/CCR7/DUSP1/DUSP4/GLIPR2/LRP1…	139
BP	GO:0070555	response to interleukin-1	101/6498	207/18670	2.18118e-05	0.000464527	0.000315679	CCL26/CD38/CX3CL1/CYBA/GCLC/PSMA4/PSMB1/PSMC4/SELE/TAB2/TFPI/YTHDC2/EDN1/HDAC4/HYAL2/ICAM1/IGBP1/IRAK3/PSMC5/PSME1/PSME4/RORA/TOLLIP/ACOD1/CCL17/CCL22/HIF1A/IKBKB/MAPK3/PSMA3/PSMA6/PSMA7/PSMB5/PSMD7/PSME2/PYCARD/RBX1/RIPK2/RPS6KA5/SFRP1/TAB1/CACTIN/CCL2/CCL24/CCL7/CCL8/NOD1/PSMA2/PSMD11/PSMD9/CCL20/GBP1/HYAL1/IL1R1/IL1R2/IL1RL2/PSMD14/SKP1/CITED1/EGR1/PCK1/PSMB2/PTGIS/SOX9/AKAP12/CCL25/CHI3L1/KLF…	101
BP	GO:0032609	interferon-gamma production	61/6498	113/18670	2.18874e-05	0.000464603	0.00031573	BTN3A1/FOXP3/SLC11A1/BCL3/IL12RB2/TXK/CD276/IL12RB1/PYCARD/RIPK2/TLR8/EBI3/GATA3/IL2/IL27RA/LILRB1/TCIRG1/VSIR/CD160/CD2/IL12B/IL18R1/IL18RAP/IL1R1/IL1RL1/ITK/TNFSF4/AVPR2/CCR2/CCR7/CD244/CD274/INHBA/SASH3/PTPN22/RARA/RIPK3/VTCN1/HAVCR2/IL10/IL21/IL33/IL36RN/TLR4/HSPD1/IRF8/XCL1/CD226/CD96/CEBPG/IL18/IL6R/PGLYRP3/SLAMF6/TNFRSF13C/AZI2/EOMES/PGLYRP4/TLR3/AXL/CD14	61
BP	GO:0032496	response to lipopolysaccharide	151/6498	330/18670	2.22009e-05	0.000466484	0.000317009	CD6/CX3CL1/DCN/NR1H3/PAF1/SBNO2/SELE/SLC11A1/STAP1/TAB2/TAC1/TBXA2R/TFPI/TNFRSF1B/TNIP3/VIM/APOB/CXCL2/EDN1/FGF10/GSTP1/ICAM1/IL12RB2/IRAK3/MEF2C/MGST2/NFKB2/OPRK1/P2RX7/PTGS2/ACOD1/ACP5/BPI/COMT/CSF2RB/CTSG/GGT1/HCK/JAK2/MAPK3/PABPN1/PYCARD/RIPK2/TREM2/TSPO/AICDA/CACTIN/CARD8/CCL2/CSF3/HAMP/HDAC5/IL10RA/LILRB1/NFKBIB/PPARGC1A/TGFB1/CD86/CNR1/ERBIN/FASLG/FOXP1/IL12B/LY86/PLSCR4/PPARD/SASH1/SPARC/…	151
BP	GO:0050777	negative regulation of immune response	77/6498	150/18670	2.2236e-05	0.000466484	0.000317009	CD84/FOXP3/GRN/NR1H3/PARP3/RC3H2/CD59/FAM3A/FCGR2B/IL4R/IRAK3/PTPRC/TBX21/THOC1/TYRO3/ACOD1/HMOX1/SAMHD1/AMBP/CACTIN/CUEDC2/DHX58/IL2/IL27RA/JAK3/LILRB1/PTPN6/RPS19/TGFB1/BCL6/CD160/DUSP22/IL12B/IL1RL1/TNFAIP3/TNFSF4/C4BPA/CCR2/NMI/TGFB3/BST2/FGL2/IL2RA/LGALS3/NR1H2/PPARG/ANXA1/HAVCR2/HLX/IL10/IL33/RC3H1/ARRB2/GPR17/NLRC5/XCL1/ANGPT1/CD96/DRD2/FER/RABGEF1/SAMSN1/SERPING1/ADAR/FCRLB/PGLYRP2/PGLYRP…	77
BP	GO:0007091	metaphase/anaphase transition of mitotic cell cycle	34/6498	54/18670	2.22652e-05	0.000466484	0.000317009	MAD1L1/SPDL1/TACC3/TPR/NDC80/TRIP13/ZW10/CDC6/KLHL22/ANAPC15/CDC20/CENPF/FBXO5/MAD2L2/TTK/DLGAP5/DUSP1/XRCC3/CCNB1/APC/CENPE/ESPL1/RB1/USP44/ANAPC11/ANAPC1/ATM/BUB3/BUB1B/NSMCE2/MAD2L1/RAD21/BUB1/CDT1	34
BP	GO:0030199	collagen fibril organization	34/6498	54/18670	2.22652e-05	0.000466484	0.000317009	COL11A1/FOXC1/ADAMTS2/COL5A3/PLOD1/CHADL/MMP11/AEBP1/COL1A1/COMP/PLOD3/TGFBR1/COL12A1/LOX/FMOD/P4HA1/COL5A1/COLGALT1/LOXL2/PXDN/ADAMTS14/EMILIN1/LOXL4/LUM/RB1/DPT/P3H4/SFRP2/SERPINH1/ACAN/ADAMTS3/DDR2/ATP7A/COL1A2	34
BP	GO:0051258	protein polymerization	132/6498	283/18670	2.3219e-05	0.000484895	0.00032952	ARFGEF1/ARHGAP6/BAIAP2L1/CAPG/CCL26/ELN/FKBP4/GAS7/NCKAP1/RHOBTB2/TENM1/TMSB10/TUBG2/WAS/ADD2/ARHGAP28/CAMSAP3/DLG1/HSP90AA1/ICAM1/MAP2/MAPRE3/NAV3/NCK2/NDE1/PAK3/PLEKHG2/CEP192/CORO1A/COTL1/HCK/JAK2/NIN/PICK1/PYCARD/TRIOBP/ARPC3/CCL24/CLIP3/CSF3/KANK1/MET/PFN1/RANGRF/TRPV4/UBE2S/ACTR3/ARL6/CAMSAP2/CASQ2/DBN1/FBXO5/SPTBN1/STMN1/CCR7/EML2/NCKAP1L/PREX1/PTK2B/TUBGCP3/VASP/ACTR3B/AKAP9/ARPC1B/BAIAP2…	132
BP	GO:0030099	myeloid cell differentiation	185/6498	416/18670	2.36736e-05	0.00049081	0.00033354	ARID4A/CD4/CD74/CREBBP/FARP2/HMGB3/KITLG/KMT2C/KMT2E/PAF1/PRKCQ/SBNO2/SPI1/TYROBP/ACTN1/ADGRF5/ATP6AP1/CBFB/FSTL3/HOXA9/JMJD6/KAT6A/MEF2C/PABPC4/PIR/TESC/TFRC/TGFBR3/THPO/TNRC6A/TNRC6C/ANKRD54/DHRS2/EP300/HIF1A/IL11/JAG1/JAK2/KAT8/MMP9/MYL9/RASSF2/RBFOX2/SFRP1/SIRT1/THOC5/TNRC6B/TREM2/CD81/CDK6/CSF3/DHRS7B/DNASE2/ETV2/FBXW7/GATA3/HOXA5/IFNG/JAK3/KLF1/LILRB1/LTBR/PTPN6/RELB/RPS19/SH2B3/SH3PXD2A/SO…	185
BP	GO:0045841	negative regulation of mitotic metaphase/anaphase transition	25/6498	36/18670	2.37305e-05	0.00049081	0.00033354	MAD1L1/SPDL1/TPR/NDC80/TRIP13/ZW10/KLHL22/ANAPC15/CDC20/CENPF/FBXO5/MAD2L2/TTK/DUSP1/XRCC3/CCNB1/APC/USP44/ATM/BUB3/BUB1B/MAD2L1/RAD21/BUB1/CDT1	25
BP	GO:2000516	positive regulation of CD4-positive, alpha-beta T cell activation	25/6498	36/18670	2.37305e-05	0.00049081	0.00033354	FOXP3/PRKCQ/IL4R/PRKCZ/IL12RB1/RIPK2/CD81/IFNG/CD160/CD83/CD86/IL12B/MYB/TNFSF4/CD80/NCKAP1L/SASH3/RARA/ANXA1/HLX/XCL1/IL18/NLRP3/ZBTB7B/TGFBR2	25
BP	GO:0002237	response to molecule of bacterial origin	156/6498	343/18670	2.43784e-05	0.0005026	0.000341551	CD6/CX3CL1/DCN/NR1H3/PAF1/SBNO2/SELE/SLC11A1/STAP1/TAB2/TAC1/TBXA2R/TFPI/TNFRSF1B/TNIP3/VIM/APOB/CXCL2/EDN1/FCGR2B/FGF10/GSTP1/ICAM1/IL12RB2/IRAK3/MEF2C/MGST2/NFKB2/OPRK1/P2RX7/PTGS2/SIRT2/ACOD1/ACP5/BPI/COMT/CSF2RB/CTSG/GGT1/HCK/JAK2/MAPK3/PABPN1/PYCARD/RIPK2/TREM2/TSPO/AICDA/CACTIN/CARD8/CCL2/CSF3/HAMP/HDAC5/IL10RA/LILRB1/NFKBIB/PPARGC1A/TGFB1/CD86/CNR1/ERBIN/FASLG/FOXP1/IL12B/LY86/PLSCR4/PPARD…	156
BP	GO:0035148	tube formation	76/6498	148/18670	2.46634e-05	0.000506856	0.000344444	CC2D2A/FUZ/MKS1/SOX8/CELSR1/FGF10/GRHL2/LRP2/LRP6/PAX2/TMED2/DICER1/HIF1A/MIB1/SALL4/SFRP1/SIX4/STK3/STK4/TSC2/DVL1/FOLR1/GATA3/HOXA1/KAT2A/LHX2/PFN1/TGFB1/ARID1A/BMP5/ITGB1BP1/NPHP3/PROX1/PTK7/WNT6/APAF1/LIAS/MTHFD1L/OVOL2/PAX8/SOX4/SOX9/STIL/TWIST1/VASP/PODXL/RARA/DAB2IP/EDAR/KIF20B/PRICKLE1/SEC24B/SHROOM3/BBS4/GDF7/LMO4/OSR1/SFRP2/ADM/KDM6A/NFIB/NOTCH1/ST14/ARHGAP35/EDA/FZD1/SKI/WNT9B/CTHRC1/D…	76
BP	GO:0033046	negative regulation of sister chromatid segregation	29/6498	44/18670	2.5276e-05	0.000515612	0.000350394	MAD1L1/SPDL1/TPR/ATRX/NDC80/TRIP13/ZW10/KLHL22/NAA10/ANAPC15/CDC20/CENPF/FBXO5/MAD2L2/TTK/DUSP1/XRCC3/CCNB1/APC/ESPL1/USP44/ATM/BUB3/BUB1B/MAD2L1/PTTG1/RAD21/BUB1/CDT1	29
BP	GO:2000404	regulation of T cell migration	29/6498	44/18670	2.5276e-05	0.000515612	0.000350394	WNK1/CD200/CD99L2/PYCARD/CXCL12/DOCK8/IL27RA/CCL20/CCR6/ITGA4/RIPOR2/SELENOK/CCR2/TNFSF14/RIPK3/ADAM10/CCL21/LRCH1/APP/ECM1/S100A7/XCL1/XCL2/ADAM17/ADAM8/AIRE/CXCL13/TNFRSF14/CD200R1	29
BP	GO:0033048	negative regulation of mitotic sister chromatid segregation	28/6498	42/18670	2.53292e-05	0.000515612	0.000350394	MAD1L1/SPDL1/TPR/ATRX/NDC80/TRIP13/ZW10/KLHL22/NAA10/ANAPC15/CDC20/CENPF/FBXO5/MAD2L2/TTK/DUSP1/XRCC3/CCNB1/APC/USP44/ATM/BUB3/BUB1B/MAD2L1/PTTG1/RAD21/BUB1/CDT1	28
BP	GO:0030900	forebrain development	171/6498	381/18670	2.55703e-05	0.000518885	0.000352618	ASPM/ATP2B4/BAD/CDON/DNAH5/FYN/PHLPP2/RTN4R/SYNE2/TACC3/TYROBP/UBA6/ATRX/BAX/CHRD/DCT/FGF10/GLI2/LAMB1/LRP2/LRP6/NCOA1/NDE1/OPHN1/PCM1/PITX1/RARB/SCT/SEMA3A/TOP2B/TYRO3/WDR62/XAB2/XRCC1/CRTAC1/E2F1/EFHC1/HIF1A/NIN/NRP1/RPGRIP1L/SALL1/SLC32A1/SLC8A3/SUN2/AKNA/BMPR1A/C12orf57/CDK6/CXCL12/DLX5/EZH1/EZH2/GHRHR/GLI1/GLI3/KAT2A/KCNA1/LHX2/LHX6/PPARGC1A/PTN/RAPGEF2/SLC1A2/ARID1A/DOCK7/GHRH/HTRA2/KIF14/N…	171
BP	GO:0010389	regulation of G2/M transition of mitotic cell cycle	96/6498	196/18670	2.83947e-05	0.000572597	0.00038912	BRCA1/FHL1/FOXN3/PRKAR2B/PSMA4/PSMB1/PSMC4/AURKA/DYNC1I2/HMMR/HSP90AA1/NDE1/ORC1/PCM1/PSMC5/PSME1/PSME4/TPX2/CCP110/CDC25B/CDC6/CDC7/CEP152/CEP192/CEP76/CLSPN/NBN/PSMA3/PSMA6/PSMA7/PSMB5/PSMD7/PSME2/RAB11A/RBX1/CCND1/CDK5RAP3/NOP53/PSMA2/PSMD11/PSMD9/ALMS1/CENPF/CEP72/CNTRL/FBXO5/KIF14/MIIP/NEK2/PSMD14/SKP1/VPS4B/CDK2/PSMB2/AKAP9/CCNB1/HAUS8/TUBG1/CDK4/DCTN3/NEDD1/ODF2/RNASEH2B/APP/CEP131/DTL/KCN…	96
BP	GO:0071897	DNA biosynthetic process	96/6498	196/18670	2.83947e-05	0.000572597	0.00038912	HGF/LIG3/PARP3/PNKP/POLA2/POLD1/POLQ/PRKCQ/REV3L/RFC2/SPRTN/GRHL2/HSP90AA1/MAP2K7/MAP3K4/NOX4/PAK3/SMG6/UFD1/ACD/HSP90AB1/MAPK3/PARP4/POLA1/POLE2/POLI/RGCC/SIRT1/SMPD3/TELO2/DNAJC2/GAR1/LIG1/POLD2/RFC5/RPA3/STN1/TNKS2/CENPF/LOX/MAD2L2/NEK2/PDGFRB/POLE4/RAD50/SMOC2/XRN1/DUSP1/POLK/POLM/PTK2B/TCP1/WRNIP1/CDKN2D/CHTF18/DKC1/GNL3L/MEN1/PCNA/POLN/POT1/PPARG/RFC3/RGN/TEP1/ACVRL1/DSCC1/FGF2/KLF4/MYC/PKI…	96
BP	GO:0010038	response to metal ion	164/6498	364/18670	2.87727e-05	0.0005783	0.000392995	AOC1/BAD/CACNA1G/DPEP1/ERCC1/GCLC/GIPR/GUCA1A/HSPA5/MAPK9/MNAT1/NEDD4L/OTC/SLC25A13/WNK1/CPNE3/CYBRD1/EDN1/FSTL3/FUS/ICAM1/MCOLN1/MEF2A/MEF2C/NEDD4/P2RX7/PTGS2/RASGRP2/SLC25A24/SYT1/TF/TIGAR/AQP9/ATP5F1D/CAPN3/GSS/HIF1A/HMOX1/ITPR3/LGMN/MAP1LC3A/MAPK3/MMP9/NDRG1/NFATC4/SLC30A4/SMPD3/SYT17/TSPO/CAV1/CCND1/HAMP/KCNA1/NUDT1/PPARGC1A/RASAL1/SOD3/TCIRG1/TFR2/CACYBP/CASQ2/CUTA/ECT2/GPLD1/IGFBP2/NFE2L2/…	164
BP	GO:0060021	roof of mouth development	50/6498	89/18670	2.90001e-05	0.0005783	0.000392995	ALX4/DLX6/SNAI2/DLG1/LRP6/MEF2C/TGFBR3/NPRL3/BMPR1A/DLX5/GLI3/MEOX2/PLEKHA1/TGFBR1/ACVR2B/PAK1IP1/PRRX1/SATB2/SOS1/TCF21/INHBA/SNAI1/TBX2/TGFB3/TWIST1/EPHB2/ANP32B/FOXF2/LRRC32/PDGFRA/TBX3/TFAP2A/CSRNP1/OSR1/PRDM16/SMAD4/WDPCP/ARID5B/VAX1/DHRS3/FZD1/PKDCC/SKI/WNT9B/HAND2/MSX1/PYGO2/SGPL1/TGFBR2/TIPARP	50
BP	GO:0002446	neutrophil mediated immunity	217/6498	499/18670	2.9036e-05	0.0005783	0.000392995	ACAA1/AGA/ALOX5/AOC1/ATP11B/ATP6V0A1/CNN2/CTSA/CYBA/ENPP4/FGR/FUCA2/GRN/HEBP2/ITGAL/KMT2E/LAMP2/MVP/PLAUR/PRSS3/PSMB1/RNASET2/SERPINB1/SERPINB3/SLC11A1/SLC2A3/TIMP2/TNFRSF1B/TYROBP/VCL/ATP11A/CD59/CEACAM6/CPNE3/FCN1/FTL/GSTP1/HSP90AA1/HUWE1/KCNAB2/LYZ/PGM1/PKM/PKP1/PLD1/PTPRC/ROCK1/SCAMP1/STK10/STXBP2/TOLLIP/ADA2/ARSA/ASAH1/ATP8B4/BPI/COTL1/CRISPLD2/CST3/CTSG/CTSH/CTSZ/CYB5R3/DNAJC3/GSDMD/HMOX2/H…	217
BP	GO:0031667	response to nutrient levels	217/6498	499/18670	2.9036e-05	0.0005783	0.000392995	ADRB1/AOC1/CD4/CYBA/CYP26B1/EIF2AK2/ERCC1/F7/FAS/FYN/GCLC/GIPR/HSPA5/LAMP2/MYH13/OTC/PDK2/PDK4/RRAGD/SNAI2/TBXA2R/TNC/UFL1/ACACB/ACSL4/ASNS/ATP2B1/CADPS2/DNMT3B/GSTP1/ICAM1/MBD3/NCOA1/NUCB2/OXCT1/P2RX5/P2RX7/PAX2/PKM/PRLH/PTGS2/SCT/SCTR/SEH1L/SESN1/SIRT2/SIRT6/SREBF1/TNRC6A/USP33/AHCY/COMT/GDAP1/GSS/HMOX1/LIPG/MAP1LC3A/MAPK3/NPRL3/OXT/PCK2/PCSK1N/PICK1/SFRP1/SIRT1/STK24/TSPO/TXN2/ALDH3A1/CBL/CCND…	217
BP	GO:0070664	negative regulation of leukocyte proliferation	45/6498	78/18670	2.92482e-05	0.000579805	0.000394018	BTK/FOXP3/MAD1L1/TYROBP/DLG1/FCGR2B/GAL/GSTP1/CCL8/IL2/LILRB1/PRKAR1A/PTPN6/TGFB1/VSIR/CD86/PLA2G2D/TNFAIP3/BTN2A2/CD274/CD80/PKN1/TMEM131L/IDO1/IL2RA/LILRB2/TWSG1/VTCN1/GPNMB/HAVCR2/IL10/LRRC32/PDE5A/RC3H1/TNFRSF21/XCL1/ATM/DLG5/GNRH1/TNFRSF14/VSIG4/ZBTB7B/CTLA4/MNDA/CD300A	45
BP	GO:0018105	peptidyl-serine phosphorylation	138/6498	299/18670	2.92912e-05	0.000579805	0.000394018	ATP2B4/BAK1/CLK1/DYRK4/FNIP2/HGF/MAPK9/MLXIPL/PKD1/PKN2/PRKCH/PRKCQ/TENM1/WNK1/AURKA/BAX/CAMK2A/HSP90AA1/MAST4/NCK2/PDK3/PRKCZ/PTGS2/RAPGEF3/ROCK1/AXIN1/CDC7/CLSPN/HSP90AB1/IKBKB/IL11/MAPK3/MKNK2/OSM/PPM1F/PRKY/RASSF2/RIPK2/RPS6KA5/SGK2/SH2D3C/STK4/TCL1A/VRK1/CAPRIN2/CAV1/CREBL2/CSF3/DMPK/DYRK1B/HIPK3/IFNG/MAP4K1/MAST1/TGFB1/TGFBR1/AKT3/CSNK1A1/DOCK7/MAD2L2/PARK7/PDCD10/SGK1/STK38/TTK/CDK2/DYRK2/…	138
BP	GO:0032271	regulation of protein polymerization	105/6498	218/18670	3.02228e-05	0.000596416	0.000405306	ARFGEF1/BAIAP2L1/CAPG/CCL26/ELN/FKBP4/NCKAP1/RHOBTB2/TENM1/TMSB10/WAS/ADD2/ARHGAP28/CAMSAP3/DLG1/HSP90AA1/ICAM1/MAP2/MAPRE3/NAV3/NCK2/PAK3/PLEKHG2/CORO1A/COTL1/HCK/NIN/PICK1/PYCARD/TRIOBP/ARPC3/CCL24/CLIP3/CSF3/KANK1/MET/PFN1/RANGRF/ACTR3/CAMSAP2/DBN1/SPTBN1/STMN1/CCR7/EML2/NCKAP1L/PREX1/PTK2B/VASP/ACTR3B/AKAP9/ARPC1B/BAIAP2L2/CDC42EP1/CLIP1/GMFG/LATS1/MAP1B/PSRC1/SPIRE1/TMOD2/ABI2/ACTR2/AP1AR/AR…	105
BP	GO:0002637	regulation of immunoglobulin production	38/6498	63/18670	3.07425e-05	0.000602983	0.000409769	FOXP3/PARP3/FCGR2B/IL4R/PTPRC/RIF1/TBX21/TFRC/THOC1/TP53BP1/CD40/CD40LG/MSH2/STX4/EXOSC3/GPI/HPX/IL2/IL27RA/NSD2/TGFB1/BCL6/MAD2L2/TNFSF4/PKN1/SASH3/TRAF2/IL10/IL33/IL6/RBP4/TMBIM6/XCL1/FCRL3/PAXIP1/TNFSF13/CGAS/APLF	38
BP	GO:2000401	regulation of lymphocyte migration	38/6498	63/18670	3.07425e-05	0.000602983	0.000409769	WNK1/CD200/STK10/CD99L2/MADCAM1/PYCARD/CCL2/CCL7/CXCL12/DOCK8/IL27RA/ADTRP/CCL20/CCR6/ITGA4/PADI2/RIPOR2/SELENOK/CCR2/PTK2B/TNFSF14/RIPK3/ADAM10/CCL21/LRCH1/APP/ECM1/S100A7/XCL1/XCL2/ADAM17/ADAM8/MIA3/MSN/AIRE/CXCL13/TNFRSF14/CD200R1	38
BP	GO:0045137	development of primary sexual characteristics	107/6498	223/18670	3.12451e-05	0.000610984	0.000415206	ARID4A/ARID4B/ASPM/CSDE1/ERCC1/FOXC1/HOXA11/HSPA5/KITLG/MAMLD1/PTPRN/SOX8/YBX3/ADCYAP1R1/ATRX/BAX/ESR1/FSTL3/HOXA9/ICAM1/KDM5A/LRP2/NCOA1/PGR/SEMA3A/TFAP2C/BIK/COL9A3/FGF9/FNDC3A/MSH2/PATZ1/PCYT1B/REC8/SALL1/SFRP1/SIRT1/SIX4/CASP2/CBL/CCND1/GATA3/LFNG/NUDT1/PLEKHA1/TGFBR1/FOXO3/HMGCS1/PDGFRB/SDC1/TCF21/UBE3A/ACVR2A/INHBA/KIF18A/MEA1/MMP19/PRDX4/RDH10/SOX9/TEX11/TNFSF10/BCL2L2/HSD17B4/LRRC6/NASP/R…	107
BP	GO:0001654	eye development	163/6498	362/18670	3.16151e-05	0.000616352	0.000418854	ABCB5/ATP2B4/BAK1/CC2D2A/CDON/FOXC1/PRDM1/PROM1/SOX8/VIM/ATP2B1/BAX/CRYBG3/DLG1/FAT1/FGF10/GRHL2/JMJD6/LRP6/PAX2/PDS5B/RARB/CELF4/CHRDL1/CRYBB1/FGF9/HIF1A/HSF4/JAG1/LAMA1/LRP5L/MYOM1/NRP1/PDE6C/RP1/RPGRIP1L/C12orf57/CASP2/CRYAB/FKBP8/FZR1/GATA3/GLI3/LHX2/MDM1/MYF5/NAGLU/PTN/SIPA1L3/SLC17A7/SMG9/TCIRG1/TGFB1/TGFBR1/WNT2/WNT5B/ACVR2B/ARID1A/ARL6/ATF6/CLCN2/EFEMP1/FASLG/GRM6/KDM5B/MAN2A1/MFAP2/NR2E1…	163
BP	GO:0018209	peptidyl-serine modification	147/6498	322/18670	3.26791e-05	0.000627003	0.000426092	ATP2B4/BAK1/CLK1/DCN/DYRK4/FNIP2/HGF/HPF1/MAPK9/MLXIPL/PKD1/PKN2/PRKCH/PRKCQ/TENM1/WNK1/AURKA/BAX/CAMK2A/HSP90AA1/MAST4/NCK2/PDK3/PRKCZ/PTGS2/RAPGEF3/ROCK1/AXIN1/CDC7/CLSPN/GALNT16/HSP90AB1/IKBKB/IL11/MAPK3/MKNK2/NAA10/OSM/PPM1F/PRKY/RASSF2/RIPK2/RPS6KA5/SGK2/SH2D3C/STK4/TCL1A/VRK1/CAPRIN2/CAV1/CREBL2/CSF3/DMPK/DYRK1B/HIPK3/IFNG/MAP4K1/MAST1/SPOCK2/TGFB1/TGFBR1/AKT3/CSNK1A1/DOCK7/MAD2L2/PARK7/PDC…	147
BP	GO:0009896	positive regulation of catabolic process	187/6498	423/18670	3.26822e-05	0.000627003	0.000426092	ANKIB1/BAD/DCN/GCLC/IGF1/MAPK9/MLXIPL/MYLIP/NEDD4L/PIAS1/PIK3CB/PSMC4/SNX1/TNFRSF1B/VPS13D/AURKA/BAX/CHFR/EDEM2/HSP90AA1/KEAP1/LRP2/MID2/NEDD4/NSF/P2RX7/PABPC1/ROCK1/SCT/SESN1/SIRT2/SPTLC1/TNRC6A/TNRC6C/ABCD1/AXIN1/BNIP3L/CCDC22/EZR/GGA1/HIF1A/HMOX1/HTR2A/MAPK3/MEFV/PIM2/RBX1/RHBDD3/RIPK2/RNF40/SGSM3/SIRT1/SPTLC2/STUB1/TNRC6B/TREM2/TRIB3/TSC2/CAV1/CD81/CDC37/CPEB3/CTSC/DVL1/FBXW7/FGF21/FZR1/IFNG/…	187
BP	GO:0048010	vascular endothelial growth factor receptor signaling pathway	53/6498	96/18670	3.26847e-05	0.000627003	0.000426092	BCAR1/CYBA/FLT4/FOXC1/FYN/NCKAP1/PIK3CB/SH2D2A/TNMD/FGF10/HSP90AA1/NCK2/NEDD4/PXN/ROCK1/FGF9/FLT1/HIF1A/NCF4/NRP1/HSPB1/PIK3R2/SHB/NCF2/NRP2/PGF/NCKAP1L/PIK3CA/PTK2B/KDR/ROCK2/SHC2/TMEM204/VAV3/DAB2IP/EMILIN1/ITGAV/MYOF/SULF1/PIK3R1/VAV1/DOCK1/VEGFC/ELMO1/FGF18/ITGA5/NCF1/NCK1/VAV2/WASF2/CYBB/VEGFD/AXL	53
BP	GO:0002287	alpha-beta T cell activation involved in immune response	37/6498	61/18670	3.27444e-05	0.000627003	0.000426092	FOXP3/RC3H2/BCL3/IL4R/PRKCZ/RORA/TBX21/IL12RB1/RIPK2/GATA3/IFNG/IL2/JAK3/RELB/BCL6/CD86/FOXP1/IL12B/IL18R1/MYB/TNFSF4/CD80/LY9/RARA/ANXA1/HLX/IL6/IRF4/RC3H1/RORC/IL18/BATF/NLRP3/SLAMF6/ZBTB7B/ATP7A/EOMES	37
BP	GO:0002293	alpha-beta T cell differentiation involved in immune response	37/6498	61/18670	3.27444e-05	0.000627003	0.000426092	FOXP3/RC3H2/BCL3/IL4R/PRKCZ/RORA/TBX21/IL12RB1/RIPK2/GATA3/IFNG/IL2/JAK3/RELB/BCL6/CD86/FOXP1/IL12B/IL18R1/MYB/TNFSF4/CD80/LY9/RARA/ANXA1/HLX/IL6/IRF4/RC3H1/RORC/IL18/BATF/NLRP3/SLAMF6/ZBTB7B/ATP7A/EOMES	37
BP	GO:0030521	androgen receptor signaling pathway	37/6498	61/18670	3.27444e-05	0.000627003	0.000426092	BRCA1/FKBP4/KDM5D/PIAS1/NCOA1/PIAS2/PLPP1/DDX17/EP300/SFRP1/SIRT1/BUD31/CCNE1/PPARGC1A/SCGB2A2/ARID1A/FOXP1/KDM3A/PARK7/RWDD1/TCF21/UBE3A/NCOA3/PMEPA1/CDK7/RAN/RNF6/SMARCA4/RB1/ARRB2/NCOR1/TGFB1I1/DAB2/TAF1/FOXH1/HEYL/AR	37
BP	GO:0007179	transforming growth factor beta receptor signaling pathway	97/6498	199/18670	3.30002e-05	0.00063003	0.000428149	CREBBP/DKK3/FUT8/HSPA5/FERMT2/GLG1/ITGB5/LTBP4/PRKCZ/PXN/TGFBR3/EP300/FERMT1/HSP90AB1/PARD6A/PPM1A/SIRT1/SPINT3/STUB1/TAB1/ARHGEF18/ASPN/BMPR1A/CAV1/CAV2/CBL/ENG/FOLR1/MTMR4/PBLD/SMURF2/TGFB1/TGFBR1/ACVR1/ACVR2B/DUSP22/LOX/SMAD5/STK11/USP9Y/ACVR1C/ACVR2A/CITED1/FMOD/GDF5/GIPC1/GOT1/ID1/LTBP2/PIN1/PMEPA1/SMAD9/TGFB3/USP9X/WNT1/CDKN1C/GDF15/MEN1/RASL11B/TWSG1/WFIKKN1/ACVR1B/ACVRL1/APPL2/BMPR1B/EMIL…	97
BP	GO:0032869	cellular response to insulin stimulus	104/6498	216/18670	3.34943e-05	0.000637576	0.000433278	ATP6V0A1/BAIAP2L1/BCAR1/CFLAR/GCLC/INSRR/PDK2/PDK4/PIK3C2A/PRKCQ/ATP2B1/ATP6AP1/GSTP1/NUCKS1/OSBPL8/PKM/PRKCZ/SLC9A1/SREBF1/PCK2/SIRT1/SLA2/SORBS1/SRSF5/TRIB3/TSC2/ZNF106/C2CD5/CAV2/GAB1/GHRHR/HDAC5/KANK1/PIK3R2/RARRES2/TCIRG1/ATP6V0B/ATP6V0E1/CCND3/CISH/ERRFI1/FOXO3/GPLD1/KAT2B/RPE65/SOS1/STAT1/GOT1/IDE/PCK1/PIK3CA/RHOQ/SOCS2/ATP6V1F/CSRP3/INPP5K/KL/LPIN1/LPIN3/PPARG/PPAT/PRKAA1/PTPRE/APC/APPL2/…	104
BP	GO:1902904	negative regulation of supramolecular fiber organization	73/6498	142/18670	3.36592e-05	0.000638831	0.00043413	ARFGEF1/ARHGAP6/CAPG/FKBP4/LIMA1/MYOC/TMSB10/WAS/ADD2/ARHGAP28/CAMSAP3/MAP2/NAV3/CHADL/CORO1A/CORO2B/MID1/PICK1/SPEF1/TRIOBP/CLIP3/CRYAB/HSPA8/KANK1/MET/PFN1/CAMSAP2/SPTBN1/STMN1/EML2/APOE/FGF13/GMFG/INPP5K/MAP1B/PPFIA1/SWAP70/TMOD2/TTBK2/APC/CKAP2/EMILIN1/FHOD3/RDX/SPTBN5/TMOD1/TMOD3/VILL/BBS4/KATNB1/PHLDB2/SLIT2/SMAD4/SNCA/TBCD/TMEFF2/ADD3/EPS8/GSN/PLEKHH2/TMSB4Y/TWF1/CARMIL2/SHANK1/SPTBN4/TAOK…	73
BP	GO:0048864	stem cell development	48/6498	85/18670	3.46929e-05	0.000656521	0.000446151	FOXC1/KITLG/SEMA3B/SEMA3F/SEMA3G/SNAI2/SOX8/EDN1/EFNB1/PTPRC/SEMA3A/SEMA3C/SEMA5B/SEMA6A/TCOF1/HIF1A/JAG1/MAPK3/NRP1/BMPR1A/CORO1C/FOLR1/ACVR1/FAM172A/FN1/KLHL12/NRP2/SEMA5A/EDN3/OVOL2/RDH10/SOX9/TWIST1/ALDH1A2/SMO/EDNRB/HTR2B/SEMA6D/SEMA7A/EDNRA/MSI2/SEMA3D/NRG1/HAND2/KBTBD8/NOLC1/PITX2/RET	48
BP	GO:0007565	female pregnancy	94/6498	192/18670	3.49432e-05	0.000659322	0.000448056	CD38/DSG2/EPN1/FKBP4/PRDM1/SPHK2/ACSL4/AKR1B1/ANGPT2/COL16A1/EPYC/ESR1/FBLN1/MMP2/PGR/PTGS2/TMED2/TRO/ACOD1/COMT/MAGED2/MAPK3/MMP9/OXT/PCSK5/STS/TIMP1/AMBP/KLF1/NAMPT/PTN/RLN1/RLN2/SMURF2/SYDE1/TGFB1/TLE6/ARID1A/ASH1L/BYSL/CLIC5/CNR1/IGFBP2/LNPEP/PGF/PPARD/PRLR/RGS2/SLC2A1/SPP1/STC2/TFCP2L1/ACVR1C/ADCY7/AGO2/CRHR1/FOSB/GOT2/POLR1B/PTGIS/PZP/RECK/TGFB3/APOL2/IDO1/KRAS/MEN1/PPAT/RAMP2/RARA/TRIM28/A…	94
BP	GO:0051983	regulation of chromosome segregation	56/6498	103/18670	3.57242e-05	0.000672095	0.000456735	DDX11/MAD1L1/SPDL1/TACC3/TPR/ATRX/NDC80/RAD18/SIRT2/SPAG5/TRIP13/ZW10/CDC6/KLHL22/NAA10/ANAPC15/CDC20/CENPF/ECT2/FBXO5/MAD2L2/NEK2/TTK/BECN1/DLGAP5/DUSP1/SLF2/XRCC3/CCNB1/KNSTRN/SLF1/APC/CENPE/ESPL1/NUMA1/RB1/USP44/ANAPC11/CDCA5/HORMAD1/KIF2C/ANAPC1/ATM/BUB3/MKI67/BUB1B/NSMCE2/RACGAP1/MAD2L1/NIPBL/PTTG1/RAD21/SMC6/AXIN2/BUB1/CDT1	56
BP	GO:0002825	regulation of T-helper 1 type immune response	20/6498	27/18670	3.60497e-05	0.000672449	0.000456976	SLC11A1/IL4R/IL12RB1/RIPK2/IL27RA/JAK3/IL12B/IL18R1/IL1R1/IL1RL1/TNFSF4/CCR2/CD80/ANXA1/HAVCR2/HLX/IL33/XCL1/IL18/IL6R	20
BP	GO:0022616	DNA strand elongation	20/6498	27/18670	3.60497e-05	0.000672449	0.000456976	LIG3/NUCKS1/GINS1/MCM4/NBN/POLA1/LIG1/POLD2/RNASEH2A/DCLRE1B/MCM3/RAD50/GINS2/PCNA/POT1/RFC3/DNA2/GINS4/RFC4/TERT	20
BP	GO:0043312	neutrophil degranulation	211/6498	485/18670	3.60557e-05	0.000672449	0.000456976	ACAA1/AGA/ALOX5/AOC1/ATP11B/ATP6V0A1/CNN2/CTSA/CYBA/ENPP4/FGR/FUCA2/GRN/HEBP2/ITGAL/LAMP2/MVP/PLAUR/PRSS3/PSMB1/RNASET2/SERPINB1/SERPINB3/SLC11A1/SLC2A3/TIMP2/TNFRSF1B/TYROBP/VCL/ATP11A/CD59/CEACAM6/CPNE3/FCN1/FTL/GSTP1/HSP90AA1/HUWE1/KCNAB2/LYZ/PGM1/PKM/PKP1/PLD1/PTPRC/ROCK1/SCAMP1/STK10/STXBP2/TOLLIP/ADA2/ARSA/ASAH1/ATP8B4/BPI/COTL1/CRISPLD2/CST3/CTSG/CTSH/CTSZ/CYB5R3/DNAJC3/GSDMD/HMOX2/HSP90AB…	211
BP	GO:0010965	regulation of mitotic sister chromatid separation	35/6498	57/18670	3.68268e-05	0.000683524	0.000464502	MAD1L1/SPDL1/TACC3/TPR/NDC80/TRIP13/ZW10/CDC6/KLHL22/ANAPC15/CDC20/CENPF/FBXO5/MAD2L2/TTK/DLGAP5/DUSP1/XRCC3/CCNB1/APC/CENPE/ESPL1/RB1/USP44/ANAPC11/ANAPC1/ATM/BUB3/BUB1B/NSMCE2/MAD2L1/PTTG1/RAD21/BUB1/CDT1	35
BP	GO:1903708	positive regulation of hemopoiesis	91/6498	185/18670	3.68614e-05	0.000683524	0.000464502	BAD/BTK/CD4/CD74/FOXC1/FOXP3/KITLG/RUNX3/TYROBP/ATP6AP1/CBFB/CYLD/FLT3LG/GLI2/IL4R/PRKCZ/PTPRC/TESC/THPO/ANKRD54/ATP11C/HIF1A/IL12RB1/IL7/JAG1/RIPK2/TREM2/CSF3/GATA3/GLI3/HOXA5/IFNG/IL2/TGFB1/VSIR/ZBTB16/BCL6/CD46/CD83/CD86/FOXO3/IL12B/IL1RL2/MYB/SMAP1/STAT1/TNFSF4/VNN1/ZAP70/ACVR2A/BTN2A2/CD80/INHBA/NCKAP1L/PRMT1/SASH3/TNFSF9/CD101/IL2RA/LILRB2/RARA/ACVR1B/ANXA1/CD27/ETS1/HLX/RB1/TESPA1/HAX1/ADA…	91
BP	GO:0035023	regulation of Rho protein signal transduction	72/6498	140/18670	3.73372e-05	0.000690364	0.000469151	FARP2/MCF2L2/MYOC/PREX2/RASGRF1/RTN4R/TRIO/ARHGEF1/OPHN1/P2RY10/PLEKHG2/ARHGEF10/ARHGEF7/FGD1/MYO9B/NRP1/SOS2/ARHGEF17/ARHGEF18/DNMBP/KANK1/MET/RASIP1/BCL6/ECT2/PDGFRB/RASGRF2/RIPOR2/SOS1/STMN1/ADRA1A/FGD3/GPR18/MCF2L/PLEKHG1/PREX1/APOE/ARHGEF11/ARHGEF16/ARHGEF6/ARHGEF9/EPS8L1/VAV3/ARHGEF39/ARHGEF4/ARRB1/FGD4/FLOT1/GPR55/LPAR6/ABL2/ARHGDIA/ARHGEF19/FGD2/GPR17/GPR65/TIAM2/VAV1/EPS8/FGD5/GPR174/ITG…	72
BP	GO:0050852	T cell receptor signaling pathway	98/6498	202/18670	3.8189e-05	0.000704097	0.000478483	BCAR1/BTK/BTN3A1/CD4/FOXP3/FYN/LCP2/PHPT1/PIK3CB/PRKCQ/PSMA4/PSMB1/PSMC4/RC3H2/TAB2/WAS/WNK1/CYLD/FYB1/PAG1/PAK3/PSMC5/PSME1/PSME4/PTPRC/RNF31/TXK/CACNA1F/CD276/CSK/EZR/GRAP2/IKBKB/PSMA3/PSMA6/PSMA7/PSMB5/PSMD7/PSME2/RIPK2/CD81/DUSP3/GATA3/KCNN4/PIK3R2/PSMA2/PSMD11/PSMD9/PTPN6/BTN3A3/CD160/DUSP22/GBP1/ITK/PSMD14/RAB29/SKP1/STK11/ZAP70/BTN1A1/BTN2A2/CCR7/ELF1/PIK3CA/PSMB2/RBCK1/LGALS3/NECTIN2/PRAM…	98
BP	GO:0002283	neutrophil activation involved in immune response	212/6498	488/18670	3.85068e-05	0.000707933	0.00048109	ACAA1/AGA/ALOX5/AOC1/ATP11B/ATP6V0A1/CNN2/CTSA/CYBA/ENPP4/FGR/FUCA2/GRN/HEBP2/ITGAL/LAMP2/MVP/PLAUR/PRSS3/PSMB1/RNASET2/SERPINB1/SERPINB3/SLC11A1/SLC2A3/TIMP2/TNFRSF1B/TYROBP/VCL/ATP11A/CD59/CEACAM6/CPNE3/FCN1/FTL/GSTP1/HSP90AA1/HUWE1/KCNAB2/LYZ/PGM1/PKM/PKP1/PLD1/PTPRC/ROCK1/SCAMP1/STK10/STXBP2/TOLLIP/ADA2/ARSA/ASAH1/ATP8B4/BPI/COTL1/CRISPLD2/CST3/CTSG/CTSH/CTSZ/CYB5R3/DNAJC3/GSDMD/HMOX2/HSP90AB…	212
BP	GO:0001101	response to acid chemical	155/6498	343/18670	3.89487e-05	0.000714023	0.000485228	ATP2B4/BAD/CD38/CYBA/CYP26B1/DGAT2/F7/FYN/GCLC/GIPR/IPO5/LTK/OTC/PDK4/RRAGD/TIE1/TMEM161A/TNC/UFL1/AKR1B1/APOB/ASNS/BRINP1/COL16A1/EDN1/GSTP1/HSD17B2/ICAM1/MMP2/NCOA1/PAX2/PDK3/PTGS2/RARB/SESN1/SREBF1/TESC/TGFBR3/ADNP2/CTSH/E2F1/GDAP1/GSS/KLHL22/NFATC4/OXT/PTK6/SFRP1/COL1A1/CPEB3/FGF21/FOLR1/GLRB/HAMP/HOXA2/NEURL1/PKD2L1/PPARGC1A/PTN/SETX/SLC1A2/UCP1/WNT2/WNT3/WNT5B/BCHE/CPEB4/HMGCL/HTRA2/ID3/IGF…	155
BP	GO:0016311	dephosphorylation	208/6498	478/18670	4.01765e-05	0.000734445	0.000499106	BOD1L1/CTDP1/EIF2AK2/PHLPP2/PHPT1/PNKP/PPP1R12A/PPP2R5A/PTPRN/SLC7A14/WNK1/CAMSAP3/CDC14A/CDC14B/DAPP1/DLG1/DLG3/DUSP12/DUSP13/IGBP1/MEF2C/MTMR2/NT5C2/NUAK1/PLPP1/PPEF1/PPP1R15A/PTPN21/PTPN4/PTPRC/ROCK1/SMG6/TIGAR/ACP5/CDC25B/CDKN3/CEP192/GPATCH2/HSP90AB1/IKBKB/IMPAD1/JAK2/MTMR8/MTMR9/PPM1A/PPM1F/PPP1R16B/PPP6R2/SBF1/TAB1/CD33/CDK5RAP3/CSRNP2/DMPK/DUSP3/IFNG/INPP4B/MINPP1/MTMR4/MYH3/PALD1/PLPPR2/…	208
BP	GO:0045666	positive regulation of neuron differentiation	166/6498	371/18670	4.07684e-05	0.000741065	0.000503605	CDKL3/CDKL5/CDON/CFLAR/CNTN1/CX3CL1/FYN/GRN/HGF/HMG20B/HSPA5/LTK/NEDD4L/NGFR/RUFY3/SPAG9/SS18L2/TIMP2/TNFRSF12A/BRINP1/DNMT3B/FGF20/GLI2/ITGA6/MAPK6/MEF2C/NCOA1/PAK3/RARB/REST/SCARF1/SYT1/TCF3/ADNP/EP300/FBXO31/METRN/NIN/NRP1/PTK6/RAB11A/SYT17/ZMYND8/ANKRD27/CAPRIN2/CPEB3/CRTC1/CXCL12/DVL1/EZH2/IL2/LIMK1/MMD/NEURL1/PRPF19/PTN/RAPGEF1/RAPGEF2/RASAL1/RND2/SCN1B/SETX/SF3A2/TMEM106B/WNT3/ARSB/BCL6/BM…	166
BP	GO:0048880	sensory system development	166/6498	371/18670	4.07684e-05	0.000741065	0.000503605	ABCB5/ATP2B4/BAK1/CC2D2A/CDON/FOXC1/PRDM1/PROM1/SOX8/VIM/ATP2B1/BAX/CRYBG3/DLG1/FAT1/FGF10/GRHL2/JMJD6/LRP6/PAX2/PDS5B/RARB/SEMA3A/CELF4/CHRDL1/CRYBB1/FGF9/HIF1A/HSF4/JAG1/LAMA1/LRP5L/MYOM1/NRP1/PDE6C/RP1/RPGRIP1L/C12orf57/CASP2/CRYAB/FKBP8/FZR1/GATA3/GLI3/LHX2/MDM1/MYF5/NAGLU/PTN/SIPA1L3/SLC17A7/SMG9/TCIRG1/TGFB1/TGFBR1/WNT2/WNT5B/ACVR2B/ARID1A/ARL6/ATF6/CLCN2/EFEMP1/FASLG/GRM6/KDM5B/MAN2A1/MFAP…	166
BP	GO:0060271	cilium assembly	164/6498	366/18670	4.11751e-05	0.000744266	0.000505781	CC2D2A/CDKL5/CROCC/DNAH5/FUZ/IFT88/MARK4/MKS1/PRKAR2B/SYNE2/WWTR1/ZMYND10/CDC14A/CDC14B/CFAP20/CYLD/DYNC1I2/EXOC5/HSP90AA1/HSPB11/NDE1/NME8/PCM1/PIBF1/RFX3/TNPO1/ABLIM1/CBY1/CCP110/CDKL1/CEP152/CEP192/CEP76/KCTD17/KIAA0586/KIF3B/RAB11A/RP1/RPGRIP1L/SPAG1/TRIP11/TTLL1/CCDC114/CEP126/EHD1/NEURL1/TBC1D30/TTC26/ACTR3/ALMS1/ARL6/BBOF1/CCDC88A/CEP72/CNTRL/DNAH1/DNAH7/DNAL1/IFT43/IFT46/IQCG/KIF17/MAK/NE…	164
BP	GO:0150063	visual system development	164/6498	366/18670	4.11751e-05	0.000744266	0.000505781	ABCB5/ATP2B4/BAK1/CC2D2A/CDON/FOXC1/PRDM1/PROM1/SOX8/VIM/ATP2B1/BAX/CRYBG3/DLG1/FAT1/FGF10/GRHL2/JMJD6/LRP6/PAX2/PDS5B/RARB/CELF4/CHRDL1/CRYBB1/FGF9/HIF1A/HSF4/JAG1/LAMA1/LRP5L/MYOM1/NRP1/PDE6C/RP1/RPGRIP1L/C12orf57/CASP2/CRYAB/FKBP8/FZR1/GATA3/GLI3/LHX2/MDM1/MYF5/NAGLU/PTN/SIPA1L3/SLC17A7/SMG9/TCIRG1/TGFB1/TGFBR1/WNT2/WNT5B/ACVR2B/ARID1A/ARL6/ATF6/CLCN2/EFEMP1/FASLG/GRM6/KDM5B/MAN2A1/MFAP2/NR2E1…	164
BP	GO:0014032	neural crest cell development	46/6498	81/18670	4.13907e-05	0.000746072	0.000507008	FOXC1/KITLG/SEMA3B/SEMA3F/SEMA3G/SNAI2/SOX8/EDN1/EFNB1/SEMA3A/SEMA3C/SEMA5B/SEMA6A/TCOF1/HIF1A/JAG1/MAPK3/NRP1/BMPR1A/CORO1C/FOLR1/ACVR1/FAM172A/FN1/KLHL12/NRP2/SEMA5A/EDN3/OVOL2/RDH10/SOX9/TWIST1/ALDH1A2/SMO/EDNRB/HTR2B/SEMA6D/SEMA7A/EDNRA/SEMA3D/NRG1/HAND2/KBTBD8/NOLC1/PITX2/RET	46
BP	GO:0008406	gonad development	104/6498	217/18670	4.24928e-05	0.000763805	0.000519059	ARID4A/ARID4B/ASPM/CSDE1/ERCC1/FOXC1/HOXA11/HSPA5/KITLG/MAMLD1/PTPRN/SOX8/YBX3/ATRX/BAX/ESR1/FSTL3/HOXA9/ICAM1/KDM5A/LRP2/NCOA1/PGR/SEMA3A/TFAP2C/BIK/COL9A3/FGF9/FNDC3A/MSH2/PATZ1/PCYT1B/REC8/SALL1/SFRP1/SIRT1/SIX4/CASP2/CBL/CCND1/GATA3/LFNG/NUDT1/PLEKHA1/TGFBR1/FOXO3/HMGCS1/PDGFRB/SDC1/TCF21/UBE3A/ACVR2A/INHBA/KIF18A/MEA1/MMP19/PRDX4/RDH10/SOX9/TEX11/TNFSF10/BCL2L2/HSD17B4/LRRC6/NASP/RARA/TAF4/V…	104
BP	GO:0016053	organic acid biosynthetic process	202/6498	463/18670	4.27272e-05	0.000764231	0.000519348	AASS/ACSM2B/ACSM3/ALDH18A1/ALOX5/ATP2B4/BCAT1/BRCA1/CD74/DCN/ELOVL1/ELOVL5/IGF1/MLXIPL/NDC1/NDUFAB1/NR1H3/NUP160/OTC/PDK4/TBXAS1/TPR/VCAN/ABCB11/ACACB/ACADVL/ASNS/EDN1/ENO1/FOLH1/HACD3/HDAC4/MGLL/MGST2/NAALAD2/NUP37/OSBPL3/P2RX7/PFKP/PGM1/PIBF1/PKM/PLOD1/PTGS2/SEH1L/SEPHS1/SIRT6/SLC1A3/SLC27A5/TIGAR/ABCD1/ACOT7/ACOT8/CEMIP/FA2H/GGT1/GGT5/HAS3/HIF1A/HSD3B7/HTR2A/LIPG/MCAT/NUP93/PGK1/PHGDH/PYCR3/RA…	202
BP	GO:0030071	regulation of mitotic metaphase/anaphase transition	32/6498	51/18670	4.27533e-05	0.000764231	0.000519348	MAD1L1/SPDL1/TPR/NDC80/TRIP13/ZW10/CDC6/KLHL22/ANAPC15/CDC20/CENPF/FBXO5/MAD2L2/TTK/DLGAP5/DUSP1/XRCC3/CCNB1/APC/CENPE/ESPL1/RB1/USP44/ANAPC11/ATM/BUB3/BUB1B/NSMCE2/MAD2L1/RAD21/BUB1/CDT1	32
BP	GO:0051896	regulation of protein kinase B signaling	115/6498	244/18670	4.33912e-05	0.000771573	0.000524338	ARFGEF1/CX3CL1/ERBB3/F7/FYN/HGF/KITLG/MYOC/PHLPP2/PIK3CB/DLG1/ESR1/FGF10/FGF20/HSP90AA1/HYAL2/MYDGF/NOX4/OSBPL8/THPO/FGF9/HSP90AB1/MAZ/OSM/RASD2/SIRT1/STK3/TRIB3/TSC2/CSF3/ENG/GAB1/GATA3/IL26/MEIS3/MET/NOP53/PIK3CG/PIK3R2/PLEKHA1/RAPGEF1/SH2B3/SLC9A3R1/TGFB1/TGFBR1/CD86/F3/FGF1/HBEGF/ITGB1BP1/PARK7/PDGFRB/SEMA5A/STK11/BTN2A2/CCR7/CD80/F10/PIK3CA/RAMP3/RRAS/TEK/CHI3L1/GDF15/HIP1/INPP5K/KL/RAC2/CCL…	115
BP	GO:0009615	response to virus	148/6498	326/18670	4.34268e-05	0.000771573	0.000524338	BAD/BIRC3/EIF2AK2/FGR/FOXP3/IFNGR1/MAP3K14/POLR3B/TSPAN32/ZMYND11/ABCC9/APOB/BCL3/ENO1/EXOSC5/HYAL2/IRAK3/MAVS/OAS1/OPRK1/PTPRC/TBX21/UFD1/APOBEC3H/BNIP3L/CCL22/CD40/DDX17/DNAJC3/IKBKB/IL12RB1/PIM2/POLR3H/PQBP1/PYCARD/RNF125/SAMHD1/TLR8/UNC13D/ACTA2/AICDA/AP1S1/BIRC2/CCDC130/CCL8/CDK6/CXCL12/DDX58/DHX58/GATA3/GSDME/HSPB1/IFNG/LILRB1/NOP53/OAS2/OAS3/PSMA2/UNC93B1/ZNF175/GBP1/HYAL1/IFIH1/IL12B/IVNS…	148
BP	GO:0031570	DNA integrity checkpoint	79/6498	157/18670	4.35228e-05	0.000771573	0.000524338	BRCA1/FOXN3/AURKA/BAX/CDC14B/GTSE1/MAP3K20/ORC1/PCBP4/THOC1/TIPIN/TOP2B/TP53BP1/CDC45/CDC6/CLSPN/E2F1/EP300/FBXO31/MSH2/NBN/RBL2/RGCC/THOC5/WDR76/BABAM1/CASP2/CCND1/CDK5RAP3/DOT1L/FZR1/NOP53/PRPF19/TIMELESS/ARID3A/CNOT6/FBXO6/NEK11/PLAGL1/TFDP2/CDK2/CNOT1/PRMT1/SOX4/CCNB1/E2F8/PCNA/TOP2A/BRIP1/CLOCK/CNOT6L/DNA2/MDC1/RNASEH2B/CARM1/DTL/INTS7/PML/TICRR/ATM/CHEK1/EME1/FBXO4/HMGA2/TAOK2/XPC/BTG2/CDC2…	79
BP	GO:0008360	regulation of cell shape	76/6498	150/18670	4.46836e-05	0.000789981	0.000536847	FGR/FYN/PLEKHO1/ARHGAP15/DLG1/FERMT2/ICAM1/CORO1A/EZR/FGD1/HCK/PALM/PALMD/ARHGEF18/CCL2/CCL24/CCL7/DNMBP/HPN/PTN/RND2/SLC9A3R1/BVES/FN1/PLXNA1/RHOU/RND3/FGD3/GNA13/PTK2B/RHOJ/RHOQ/CDC42EP1/KDR/MKLN1/PLXNA3/WASF3/ANXA1/ERMN/FGD4/ITGA7/PLXNC1/RDX/RHOF/SHROOM3/FGD2/LIMD1/MYO10/PHIP/RASA1/RHOB/TPM1/WDPCP/ALDOA/CFDP1/EPS8/FAM171A1/FGD5/MSN/RHOC/SH3KBP1/TAOK2/ARHGAP35/CFAP410/EPB41/FMNL2/FMNL3/ITGB2/KI…	76
BP	GO:0009612	response to mechanical stimulus	101/6498	210/18670	4.55919e-05	0.000801647	0.000544775	ATP1A2/BAD/BAK1/CLCN6/CNN2/COL11A1/CYBA/DCN/ETV1/FAS/FYN/GCLC/MAP3K14/MAPK9/PKD1/TNC/ANGPT2/ASNS/EDN1/HDAC4/P2RX7/PTGS2/SLC1A3/SLC9A1/ABHD12/CD40/HTR2A/MAP3K1/MAPK3/TLR8/CASP2/COL1A1/CXCL12/ENG/HPN/KCNA1/LTBR/MAG/NRXN2/PKD2L1/PTN/TGFB1/TRPV4/CASP8AP2/IGFBP2/PKD2/RIPOR2/SLC2A1/STAT1/CXCR4/FOSB/GDF5/GOT1/IRF1/KCNJ2/LRP11/PHF24/PTK2B/SOX9/TNFRSF8/TNFSF14/CCNB1/CHI3L1/CSRP3/FOXP2/HABP4/JUND/KCNA5/KCN…	101
BP	GO:0043523	regulation of neuron apoptotic process	101/6498	210/18670	4.55919e-05	0.000801647	0.000544775	CX3CL1/ERBB3/FYN/GCLC/GRN/TYROBP/BAX/FGF20/HDAC4/MEF2C/PAK3/ROCK1/TYRO3/ADNP/CDC34/CORO1A/CTSZ/HIF1A/HMOX1/HSP90AB1/JAK2/LGMN/MSH2/MYBL2/NFATC4/NRP1/SIX4/TOX3/CASP2/CCL2/FBXW7/GATA3/MAG/PPARGC1A/PTPRZ1/TRIM2/UNC5B/WFS1/CPEB4/FASLG/FOXO3/KIF14/LANCL1/MYB/NR4A3/PARK7/SOD2/CITED1/CNTFR/GDF5/GRM4/LRP1/PIK3CA/PIN1/PTK2B/TGFB3/ADORA2A/APOE/ATF4/CHL1/EGLN3/KRAS/NES/UBE2M/AGAP2/ARRB1/MAP3K12/SRPK2/STXBP1…	101
BP	GO:0043370	regulation of CD4-positive, alpha-beta T cell differentiation	30/6498	47/18670	4.61236e-05	0.000808792	0.00054963	FOXP3/RC3H2/RUNX3/CBFB/IL4R/PRKCZ/TBX21/IL12RB1/RIPK2/GATA3/IFNG/IL2/JAK3/BCL6/CD83/CD86/IL12B/MYB/TNFSF4/CD80/NCKAP1L/SASH3/RARA/ANXA1/HLX/IRF4/RC3H1/IL18/NLRP3/ZBTB7B	30
BP	GO:1904029	regulation of cyclin-dependent protein kinase activity	57/6498	106/18670	4.64821e-05	0.00081287	0.000552402	IPO5/MNAT1/PKD1/ACTB/CCNK/CCNT2/MAPRE3/TFAP4/CDC6/CDKN3/HSP90AB1/RGCC/CCND1/CCNE1/CCNJ/CDC37/CDK5RAP3/CNTD2/GTPBP4/CCND2/CCND3/CCNI/KAT2B/PKD2/PROX1/TNFAIP3/CKS2/CCNA1/CCNB1/CCNT1/CDK7/CDKN1C/CDKN2D/LATS1/MEN1/PKMYT1/PSRC1/APC/CCNG2/CCNH/CDK4/HERC5/CCNA2/EGFR/MYOCD/ADAM17/CDKN2A/LATS2/CAMK2N1/CCNB2/CCNF/CDC25C/DIRAS3/CCNL1/CCNYL1/CDC25A/SPDYA	57
BP	GO:0051985	negative regulation of chromosome segregation	29/6498	45/18670	4.74752e-05	0.000827993	0.000562679	MAD1L1/SPDL1/TPR/ATRX/NDC80/TRIP13/ZW10/KLHL22/NAA10/ANAPC15/CDC20/CENPF/FBXO5/MAD2L2/TTK/DUSP1/XRCC3/CCNB1/APC/ESPL1/USP44/ATM/BUB3/BUB1B/MAD2L1/PTTG1/RAD21/BUB1/CDT1	29
BP	GO:0007044	cell-substrate junction assembly	53/6498	97/18670	4.78108e-05	0.000829363	0.00056361	ARHGAP6/COL17A1/GPM6B/LAMA3/LAMC2/LIMCH1/MYOC/SLK/ACTN1/CAMSAP3/COL16A1/FERMT2/ITGA6/MAP4K4/ROCK1/SLC9A1/TNS1/TRIP6/ARHGEF7/CORO2B/NRP1/PPM1F/SFRP1/SORBS1/CORO1C/DUSP3/DUSP22/EPB41L5/FN1/ITGB1BP1/LRP1/PTK2B/TEK/KDR/MACF1/ROCK2/ACVRL1/LAMC1/THBS1/TLN1/IQGAP1/PDPK1/PHLDB2/PIP5K1A/WDPCP/DST/TAOK2/THY1/ITGA5/MMP14/CLASP2/DLC1/TSC1	53
BP	GO:2001022	positive regulation of response to DNA damage stimulus	53/6498	97/18670	4.78108e-05	0.000829363	0.00056361	BRCA1/DDX11/PARP3/TMEM161A/WAS/FGF10/FUS/RIF1/TIGAR/XRCC1/HDAC10/SIRT1/SMCHD1/BABAM1/FOXM1/PIAS4/TIMELESS/EYA4/MAD2L2/RNF8/EEF1E1/SLF2/PCNA/SLF1/SPIRE1/TRIM28/ACTR2/MYC/PARP9/CBX8/EGFR/PARP1/PMAIP1/WRAP53/ATM/CEBPG/HMGA2/PLA2R1/RPS3/ANKLE1/EYA3/MRNIP/PAXIP1/RPL26/ZNF385A/ABRAXAS1/APBB1/DTX3L/MSX1/PRKCD/PYHIN1/RNF168/SPRED1	53
BP	GO:0010824	regulation of centrosome duplication	28/6498	43/18670	4.85151e-05	0.000839325	0.00057038	BRCA1/CEP76/CHMP4B/NUBP1/CHORDC1/KAT2A/MDM1/TRIM37/ALMS1/KAT2B/VPS4B/STIL/XRCC3/CHMP1A/CHMP2A/ROCK2/CEP131/PLK4/C10orf90/CENPJ/CCNF/FBXW5/CEP295/CHMP4C/POC1A/SPICE1/TMEM67/CEP120	28
BP	GO:0043029	T cell homeostasis	25/6498	37/18670	4.89688e-05	0.000842252	0.000572369	FOXP3/RC3H2/BAX/P2RX7/CACNA1F/CORO1A/DNAJA3/FOXN1/IL2/JAK3/TCIRG1/TGFB1/NCKAP1L/TNFSF14/IL2RA/RIPK3/RC3H1/RPS6/SIT1/PMAIP1/SLC39A3/GPR174/CCNB2/TSC22D3/RAG1	25
BP	GO:1902100	negative regulation of metaphase/anaphase transition of cell cycle	25/6498	37/18670	4.89688e-05	0.000842252	0.000572369	MAD1L1/SPDL1/TPR/NDC80/TRIP13/ZW10/KLHL22/ANAPC15/CDC20/CENPF/FBXO5/MAD2L2/TTK/DUSP1/XRCC3/CCNB1/APC/USP44/ATM/BUB3/BUB1B/MAD2L1/RAD21/BUB1/CDT1	25
BP	GO:1903053	regulation of extracellular matrix organization	27/6498	41/18670	4.91667e-05	0.000842252	0.000572369	CFLAR/PHLDB1/TNFRSF1B/FAP/FSCN1/CHADL/CST3/RGCC/AEBP1/TGFB1/ADTRP/LRP1/SOX9/COLGALT1/EMILIN1/ETS1/IL6/RB1/PHLDB2/NOTCH1/CARMIL2/DDR2/FGFR4/PDPN/CLASP2/MELTF/ANTXR1	27
BP	GO:0050856	regulation of T cell receptor signaling pathway	26/6498	39/18670	4.9347e-05	0.000842252	0.000572369	PHPT1/CYLD/CACNA1F/EZR/CD81/DUSP3/KCNN4/PTPN6/CD160/DUSP22/GBP1/RAB29/BTN2A2/CCR7/ELF1/LGALS3/NECTIN2/PTPN22/RC3H1/TESPA1/CD226/RPS3/THY1/UBASH3A/TRAT1/CD300A	26
BP	GO:2000816	negative regulation of mitotic sister chromatid separation	26/6498	39/18670	4.9347e-05	0.000842252	0.000572369	MAD1L1/SPDL1/TPR/NDC80/TRIP13/ZW10/KLHL22/ANAPC15/CDC20/CENPF/FBXO5/MAD2L2/TTK/DUSP1/XRCC3/CCNB1/APC/USP44/ATM/BUB3/BUB1B/MAD2L1/PTTG1/RAD21/BUB1/CDT1	26
BP	GO:0035107	appendage morphogenesis	75/6498	148/18670	4.9598e-05	0.000842252	0.000572369	ALX4/BAK1/CREBBP/CYP26B1/DLX6/HOXA11/MKS1/ATRX/BAX/FGF10/GLI2/GRHL2/HOXA9/LRP6/MAP3K20/PITX1/RARB/SEMA3C/TBX5/TP63/FGF9/IMPAD1/PCSK5/RPGRIP1L/SALL1/SALL4/BMPR1A/DLX5/FBXW4/GLI3/IQCE/LMBR1/MYH3/WNT3/ZBTB16/PRRX1/GDF5/HOXC11/MSX2/RDH10/RECK/RUNX2/SOX4/SOX9/TBX2/TWIST1/ALDH1A2/HOXD9/ZNF141/BMPR1B/FBN2/LRP4/TBX3/TFAP2A/AFF3/LNPK/OSR1/SFRP2/SMAD4/TBC1D32/WDPCP/CACNA1C/GPC3/MBNL1/NOTCH1/FLVCR1/PKDCC/SK…	75
BP	GO:0035108	limb morphogenesis	75/6498	148/18670	4.9598e-05	0.000842252	0.000572369	ALX4/BAK1/CREBBP/CYP26B1/DLX6/HOXA11/MKS1/ATRX/BAX/FGF10/GLI2/GRHL2/HOXA9/LRP6/MAP3K20/PITX1/RARB/SEMA3C/TBX5/TP63/FGF9/IMPAD1/PCSK5/RPGRIP1L/SALL1/SALL4/BMPR1A/DLX5/FBXW4/GLI3/IQCE/LMBR1/MYH3/WNT3/ZBTB16/PRRX1/GDF5/HOXC11/MSX2/RDH10/RECK/RUNX2/SOX4/SOX9/TBX2/TWIST1/ALDH1A2/HOXD9/ZNF141/BMPR1B/FBN2/LRP4/TBX3/TFAP2A/AFF3/LNPK/OSR1/SFRP2/SMAD4/TBC1D32/WDPCP/CACNA1C/GPC3/MBNL1/NOTCH1/FLVCR1/PKDCC/SK…	75
BP	GO:0090100	positive regulation of transmembrane receptor protein serine/threonine kinase signaling pathway	56/6498	104/18670	5.13378e-05	0.000869508	0.000590891	CREBBP/ZC3H3/TGFBR3/EP300/FERMT1/FGF9/HSP90AB1/NUP93/ZNF423/BMPR1A/ENG/FBXL15/FKBP8/TGFB1/TGFBR1/ACVR1/ACVR2B/BMP5/STK11/TTK/ACVR2A/BMP2/CITED1/GDF5/GIPC1/GOT1/INHBA/MSX2/TGFB3/CDKN1C/GDF15/MEN1/TWSG1/ACVR1B/ACVRL1/NUMA1/SDCBP/SULF1/THBS1/GDF7/LEFTY2/MYOCD/PARP1/SMAD4/TGFB1I1/ADAM17/BMP3/BMP6/CRB2/DAB2/GPC3/NOTCH1/GDF6/RBPMS/RNF111/MSX1	56
BP	GO:0046777	protein autophosphorylation	111/6498	235/18670	5.20785e-05	0.000879745	0.000597848	BTK/CDKL5/CLK1/EIF2AK2/FGR/FLT4/FYN/INSRR/MVP/PPP2R5A/ROS1/SLK/TNK2/WNK1/AURKA/CAMK2A/IRAK3/PTPRC/STK10/STK17B/TRPM7/TXK/TYRO3/BMX/CSK/FLT1/HCK/JAK2/MAPK3/MKNK2/MYLK2/NBN/PIM2/PTK6/RASSF2/STK24/STK4/VRK1/CAV1/DYRK1B/ENG/MAP4K1/AAK1/CLK4/EPHA4/ERRFI1/ITK/MAK/NEK2/PASK/PDGFRB/RAD50/STK11/STK16/TTK/ZAP70/MAP2K2/PTK2B/RAP2A/RAP2C/SRMS/TEK/CSNK1G2/KDR/MAP3K10/RIPK3/TRIM28/ACVR1B/BLK/GPNMB/MAP3K12/PDGF…	111
BP	GO:0046677	response to antibiotic	148/6498	327/18670	5.234e-05	0.000881854	0.000599281	AOC1/BAD/BAK1/CYB5R4/DDX11/FYN/GLRX2/HGF/HSPA5/SPI1/TBXA2R/TNC/ADCYAP1R1/DRD4/EDN1/GSTP1/HSP90AA1/HYAL2/ICAM1/MEF2C/OPRK1/OXCT1/PAX2/SDF4/SLC1A3/SLC9A1/HMOX1/JAK2/MAP1LC3A/SIRT1/SMPD3/STK24/AHR/BIRC2/CBL/CCL7/CCND1/COL1A1/CRYAB/CSF3/EZH2/GATA3/HAMP/IL2/MET/PLEKHA1/SETX/TIMELESS/USP46/CNR1/ECT2/FOXO3/HYAL1/ID3/IL18RAP/KDM5B/MYB/NFE2L2/NR4A3/PARK7/PDCD10/PDGFRB/PLA2G4A/PSMD14/RGS2/RGS4/SDC1/SPARC/S…	148
BP	GO:0002702	positive regulation of production of molecular mediator of immune response	52/6498	95/18670	5.26613e-05	0.000884958	0.00060139	CD74/IL4R/MAVS/PRKCZ/PTPRC/RIF1/TBX21/TFRC/TP53BP1/CD40/MAPK3/MSH2/STX4/CD81/DDX58/EXOSC3/GATA3/GPI/HPX/IL2/LILRB1/NSD2/TGFB1/CD160/IL18R1/IL1R1/MAD2L2/NR4A3/TNFSF4/CD244/FFAR2/SASH3/TRAF2/RSAD2/TICAM1/CD36/IL33/IL6/RBP4/SEMA7A/TLR4/XCL1/CD226/IL18/FCER1G/NLRP3/PAXIP1/SPON2/TNFRSF14/TNFSF13/DDX21/B2M	52
BP	GO:0046635	positive regulation of alpha-beta T cell activation	37/6498	62/18670	5.40751e-05	0.000906354	0.000615931	FOXP3/PRKCQ/RUNX3/CBFB/IL4R/PRKCZ/PTPRC/IL12RB1/RIPK2/CD81/EBI3/GLI3/IFNG/RASAL3/ZBTB16/CD160/CD83/CD86/IL12B/MYB/TNFSF4/ZAP70/CCR2/CD80/HSPH1/NCKAP1L/SASH3/RARA/ANXA1/HLX/XCL1/IL18/IL6R/NLRP3/ZBTB7B/SYK/TGFBR2	37
BP	GO:0046394	carboxylic acid biosynthetic process	201/6498	462/18670	5.44314e-05	0.000909963	0.000618383	AASS/ACSM2B/ACSM3/ALDH18A1/ALOX5/ATP2B4/BCAT1/BRCA1/CD74/DCN/ELOVL1/ELOVL5/IGF1/MLXIPL/NDC1/NDUFAB1/NR1H3/NUP160/OTC/PDK4/TBXAS1/TPR/VCAN/ABCB11/ACACB/ACADVL/ASNS/EDN1/ENO1/FOLH1/HACD3/HDAC4/MGLL/MGST2/NAALAD2/NUP37/OSBPL3/P2RX7/PFKP/PGM1/PIBF1/PKM/PLOD1/PTGS2/SEH1L/SEPHS1/SIRT6/SLC1A3/SLC27A5/TIGAR/ABCD1/ACOT7/ACOT8/CEMIP/FA2H/GGT1/GGT5/HAS3/HIF1A/HSD3B7/HTR2A/LIPG/MCAT/NUP93/PGK1/PHGDH/PYCR3/RA…	201
BP	GO:0035264	multicellular organism growth	74/6498	146/18670	5.50553e-05	0.000918015	0.000623855	ADRB1/APBA2/CACNA2D2/ERCC1/IGF1/RC3H2/WWTR1/ATRN/ATRX/GRHL2/PALB2/PRLH/RARB/TMED2/EP300/EZR/LGMN/SMPD3/APBA1/COMP/FKBP8/GHRHR/HOXA5/KAT2A/PLEKHA1/SLC1A2/TNKS2/TNS2/GHR/GHRH/HTRA2/SOS1/STC2/BBS2/GDF5/PIK3CA/SLC12A5/SOCS2/STAT5A/STIL/WDR11/CDKN1C/GAMT/GDF15/KLF2/RARA/SMO/UNC79/CCM2/CDK4/TARBP2/APP/BBS4/ETNK2/NDUFS6/PLAC8/SOD1/WDTC1/ARID5B/ATM/DRD2/KDM6A/FLVCR1/GHRL/PKDCC/SPTBN4/EN1/NIPBL/SGPL1/TAF1…	74
BP	GO:0001558	regulation of cell growth	183/6498	416/18670	5.52342e-05	0.000918625	0.00062427	BCAR1/CD38/CDK11A/CDKL3/CDKL5/CTDP1/CYBA/DCBLD2/FHL1/FSTL4/IFRD1/IGF1/KIF26A/NEDD4L/OGFR/PRDM11/PRKCQ/ROS1/RTN4R/RUFY3/SEMA3B/SEMA3F/SEMA3G/SPHK2/TNFRSF12A/ARHGAP4/CDHR2/EDN1/ENO1/GAL/HYAL2/JADE1/LTBP4/MAP2/RASGRP2/SEMA3A/SEMA3C/SEMA5B/SEMA6A/SLC9A1/SMARCA2/SYT1/ADNP/ADNP2/DPYSL2/KLHL22/NRP1/NUBP1/PAK5/RAB11A/SFRP1/SGK2/SIRT1/SYT17/WFDC1/BRAT1/CAPRIN2/CRYAB/CXCL12/EIF4G2/HAMP/HPN/IL2/LIMK1/MAG/MY…	183
BP	GO:0050673	epithelial cell proliferation	190/6498	434/18670	5.61879e-05	0.000932084	0.000633416	BAD/CCL26/CDH3/CFLAR/CYBA/DLX6/FLT4/GRN/HGF/IGF1/NGFR/PIK3CB/PTPRN/RUNX3/SERPINB1/SNAI2/TNMD/BAX/DLG1/ESR1/FAP/FGF10/LAMB1/LIMS2/MEF2C/MYDGF/PAX2/PGR/SIRT6/TGFBR3/TGM1/TP63/ESRP2/FERMT1/FGF9/FLT1/HIF1A/HMOX1/NRP1/PPP1R16B/RGCC/SFRP1/SIRT1/SIX4/WDR13/WFDC1/BMPR1A/CAV1/CAV2/CCL2/CCL24/CCND1/CDK6/CXCL12/DLX5/FBXW7/FOXN1/GATA3/GLI1/HOXA5/HPN/IL26/PBLD/PTN/TGFB1/TGFBR1/WNT2/AKT3/BMP5/ERRFI1/F3/FGF1/HY…	190
BP	GO:0000079	regulation of cyclin-dependent protein serine/threonine kinase activity	55/6498	102/18670	5.66923e-05	0.00093804	0.000637464	IPO5/MNAT1/PKD1/ACTB/CCNK/CCNT2/MAPRE3/TFAP4/CDC6/CDKN3/RGCC/CCND1/CCNE1/CCNJ/CDC37/CDK5RAP3/CNTD2/GTPBP4/CCND2/CCND3/CCNI/KAT2B/PKD2/PROX1/TNFAIP3/CKS2/CCNA1/CCNB1/CCNT1/CDK7/CDKN1C/CDKN2D/LATS1/MEN1/PKMYT1/PSRC1/APC/CCNG2/CCNH/CDK4/HERC5/CCNA2/EGFR/MYOCD/ADAM17/CDKN2A/LATS2/CCNB2/CCNF/CDC25C/DIRAS3/CCNL1/CCNYL1/CDC25A/SPDYA	55
BP	GO:0050678	regulation of epithelial cell proliferation	168/6498	378/18670	5.6968e-05	0.000938611	0.000637852	BAD/CCL26/CDH3/CFLAR/CYBA/DLX6/FLT4/GRN/IGF1/NGFR/PTPRN/RUNX3/SNAI2/TNMD/BAX/DLG1/FGF10/LAMB1/LIMS2/MEF2C/MYDGF/PAX2/PGR/SIRT6/TGFBR3/TGM1/TP63/ESRP2/FGF9/FLT1/HIF1A/HMOX1/NRP1/PPP1R16B/RGCC/SFRP1/SIRT1/SIX4/WDR13/WFDC1/BMPR1A/CAV1/CAV2/CCL2/CCL24/CCND1/CDK6/CXCL12/DLX5/FBXW7/GATA3/GLI1/HOXA5/HPN/IL26/PBLD/PTN/TGFB1/TGFBR1/WNT2/AKT3/BMP5/ERRFI1/F3/FGF1/HYAL1/ITGA4/KDM5B/KLF9/NR4A3/NRP2/PDCD10/PDC…	168
BP	GO:0001933	negative regulation of protein phosphorylation	188/6498	429/18670	5.72473e-05	0.000938611	0.000637852	BAK1/DTNBP1/GPRC5A/HGF/IBTK/IPO5/MLXIPL/MVP/PRKAR2B/SERPINB3/WNK1/WWTR1/ZMYND11/BAX/CYLD/DLG1/FBLN1/GSTP1/HYAL2/IGBP1/IRAK3/LRP6/MECOM/NCK2/P2RX7/PIBF1/PRKCZ/PTPRC/SEMA6A/SIRT2/TESC/TFAP4/CSK/DNAJC3/EZR/GADD45B/GSKIP/PARD6A/PPM1F/PTK6/PYCARD/RASSF2/SFRP1/SIRT1/TRIB3/TSC2/AMBP/CACTIN/CAV1/CBL/CDK5RAP3/CHORDC1/CORO1C/DUSP3/DVL1/EIF3A/ENG/FKBP8/FKTN/FOXM1/HIPK3/HSPB1/IFNG/IL2/PBLD/PIK3R2/PPARGC1A/PR…	188
BP	GO:0016358	dendrite development	110/6498	233/18670	5.76225e-05	0.000938611	0.000637852	ARHGAP33/ARID1B/CDKL3/CDKL5/DTNBP1/FSTL4/FYN/LZTS1/MAPK8IP2/NEDD4L/PREX2/SEZ6/SS18L2/UBA6/ACSL4/CAMK2A/IGSF9/MAP2/MAPK6/MEF2A/MEF2C/NCK2/NEDD4/PAK3/PICALM/SCARF1/SEMA3A/FBXO31/NFATC4/NRP1/RBFOX2/ZMYND8/ANKRD27/CAPRIN2/CPEB3/CRTC1/DVL1/EZH2/IL2/NEURL1/PTN/RAPGEF2/TMEM106B/BMP5/CAMSAP2/CDC20/DBN1/EPHA4/KLF7/NR2E1/STK11/STRN/TRAK2/UBE3A/BCL11A/ID1/PACSIN1/PREX1/RAB17/RAP2A/SLC12A5/APOE/BTBD3/CAMK1/E…	110
BP	GO:0060390	regulation of SMAD protein signal transduction	17/6498	22/18670	5.78097e-05	0.000938611	0.000637852	WWTR1/NUP93/BMPR1A/PBLD/TGFB1/TGFBR1/SPTBN1/GDF5/OVOL2/TGFB3/CILP/PARP1/SMAD4/TOB1/BMP6/DAB2/RBPMS	17
BP	GO:0002294	CD4-positive, alpha-beta T cell differentiation involved in immune response	36/6498	60/18670	5.79194e-05	0.000938611	0.000637852	FOXP3/RC3H2/BCL3/IL4R/PRKCZ/RORA/TBX21/IL12RB1/RIPK2/GATA3/IFNG/IL2/JAK3/RELB/BCL6/CD86/FOXP1/IL12B/IL18R1/MYB/TNFSF4/CD80/LY9/RARA/ANXA1/HLX/IL6/IRF4/RC3H1/RORC/IL18/BATF/NLRP3/SLAMF6/ZBTB7B/ATP7A	36
BP	GO:0033260	nuclear DNA replication	36/6498	60/18670	5.79194e-05	0.000938611	0.000637852	DBF4/POLA2/POLD1/RAD51/RFC2/WIZ/ATRX/MCM2/MCM6/TIPIN/CDC45/CDC7/GINS1/MCM4/MCM5/POLA1/POLE2/AICDA/LIG1/POLD2/RFC5/RPA3/BCL6/GMNN/MCM3/POLE4/PCNA/RFC3/BRCA2/DNA2/PRIM2/DBF4B/DONSON/RFC4/SLBP/CDT1	36
BP	GO:0051306	mitotic sister chromatid separation	36/6498	60/18670	5.79194e-05	0.000938611	0.000637852	MAD1L1/NCAPH2/SPDL1/TACC3/TPR/NDC80/TRIP13/ZW10/CDC6/KLHL22/ANAPC15/CDC20/CENPF/FBXO5/MAD2L2/TTK/DLGAP5/DUSP1/XRCC3/CCNB1/APC/CENPE/ESPL1/RB1/USP44/ANAPC11/ANAPC1/ATM/BUB3/BUB1B/NSMCE2/MAD2L1/PTTG1/RAD21/BUB1/CDT1	36
BP	GO:0032092	positive regulation of protein binding	51/6498	93/18670	5.79875e-05	0.000938611	0.000637852	PKD1/ADD2/MAPRE3/MEF2C/TRAF4/USP33/EP300/HSP90AB1/MFNG/MMP9/NRP1/RIPK2/STK3/STK4/TRIB3/CAPRIN2/CAV1/CSF3/HOXA3/LFNG/RAPGEF2/EPB41L5/EPHA4/PARK7/BMP2/LRP1/PIN1/TRAF2/APOE/GNL3L/LGALS3/MEN1/RAN/TICAM1/ARRB1/DERL1/FLOT1/APP/NVL/RPL11/PLCL2/TAF1/TCF7L2/AMFR/EPB41/CDK5/CTHRC1/DACT1/DTX3L/TERT/B2M	51
BP	GO:0031100	animal organ regeneration	42/6498	73/18670	5.83269e-05	0.000938611	0.000637852	BAK1/F7/HGF/ANGPT2/AURKA/GSTP1/PKM/TGFBR3/HMOX1/SRSF5/CCND1/CXCL12/EZH2/GLI1/GLI3/HAMP/TGFB1/NR4A3/PGF/WDR35/WNT1/LPIN1/PCNA/PPARG/PPAT/RGN/ANXA3/ATIC/CDK4/FPGS/IL10/LCP1/PNPT1/CCNA2/EGFR/ADM/NOTCH1/UPF2/PFKFB1/TGFBR2/AXL/CDK1	42
BP	GO:0032945	negative regulation of mononuclear cell proliferation	42/6498	73/18670	5.83269e-05	0.000938611	0.000637852	BTK/FOXP3/MAD1L1/TYROBP/DLG1/FCGR2B/GAL/IL2/LILRB1/PRKAR1A/PTPN6/TGFB1/VSIR/CD86/PLA2G2D/BTN2A2/CD274/CD80/PKN1/TMEM131L/IDO1/IL2RA/LILRB2/TWSG1/VTCN1/GPNMB/HAVCR2/IL10/LRRC32/PDE5A/RC3H1/TNFRSF21/XCL1/ATM/DLG5/GNRH1/TNFRSF14/VSIG4/ZBTB7B/CTLA4/MNDA/CD300A	42
BP	GO:0050672	negative regulation of lymphocyte proliferation	42/6498	73/18670	5.83269e-05	0.000938611	0.000637852	BTK/FOXP3/MAD1L1/TYROBP/DLG1/FCGR2B/GAL/IL2/LILRB1/PRKAR1A/PTPN6/TGFB1/VSIR/CD86/PLA2G2D/BTN2A2/CD274/CD80/PKN1/TMEM131L/IDO1/IL2RA/LILRB2/TWSG1/VTCN1/GPNMB/HAVCR2/IL10/LRRC32/PDE5A/RC3H1/TNFRSF21/XCL1/ATM/DLG5/GNRH1/TNFRSF14/VSIG4/ZBTB7B/CTLA4/MNDA/CD300A	42
BP	GO:0030041	actin filament polymerization	89/6498	182/18670	5.87317e-05	0.000942776	0.000640682	ARFGEF1/ARHGAP6/BAIAP2L1/CAPG/CCL26/ELN/GAS7/NCKAP1/RHOBTB2/TENM1/TMSB10/WAS/ADD2/ARHGAP28/DLG1/ICAM1/NCK2/PAK3/PLEKHG2/CORO1A/COTL1/HCK/JAK2/PICK1/PYCARD/TRIOBP/ARPC3/CCL24/CSF3/KANK1/PFN1/ACTR3/DBN1/SPTBN1/CCR7/NCKAP1L/PREX1/PTK2B/VASP/ACTR3B/ARPC1B/BAIAP2L2/CDC42EP1/GMFG/LATS1/SPIRE1/TMOD2/WASF3/ABI2/ACTR2/AP1AR/ARPC5L/BIN1/CCL21/DIAPH3/FHOD3/RDX/SPTBN5/TMOD1/TMOD3/VILL/ARF1/BBS4/HAX1/IQGAP2/P…	89
BP	GO:0045862	positive regulation of proteolysis	162/6498	363/18670	5.90981e-05	0.000946303	0.000643079	ANKIB1/BAD/BAK1/BID/C6/CASP10/CFLAR/FAS/FYN/GCLC/GRN/MAPK9/NGFR/PIAS1/PSMC4/SERPINB3/TNFRSF1B/AURKA/BAX/CHFR/EDEM2/ENO1/FBLN1/GRAMD4/KEAP1/NLRC4/NLRP1/PICALM/PSME1/PSME4/REST/SIRT2/TFAP4/AXIN1/CAPN3/CCDC22/CTSH/JAK2/LGMN/MAPK3/MEFV/PPM1F/PSME2/PYCARD/RBX1/RIPK2/RNF40/SIRT1/STUB1/TBC1D10A/TRADD/TREM2/TRIB3/ALOX12/BBC3/CARD8/CAV1/CTSC/DVL1/FBXW7/HPN/IFNG/NOD1/NOP53/P2RX1/PCOLCE/PDCD5/SGTA/SH3D19/US…	162
BP	GO:1902107	positive regulation of leukocyte differentiation	73/6498	144/18670	6.11159e-05	0.00097619	0.000663389	BAD/BTK/CD4/CD74/FOXP3/KITLG/RUNX3/TYROBP/ATP6AP1/CBFB/CYLD/FLT3LG/GLI2/IL4R/PRKCZ/PTPRC/TESC/ATP11C/IL12RB1/IL7/RIPK2/TREM2/GATA3/GLI3/IFNG/IL2/TGFB1/VSIR/ZBTB16/BCL6/CD46/CD83/CD86/IL12B/IL1RL2/MYB/TNFSF4/VNN1/ZAP70/BTN2A2/CD80/NCKAP1L/SASH3/TNFSF9/CD101/IL2RA/LILRB2/RARA/ANXA1/CD27/HLX/RB1/TESPA1/HAX1/ADAM8/IL18/KLF10/POU4F1/PRKCA/IL20/IL34/MMP14/NLRP3/PPARGC1B/ZBTB7B/CCR1/DCSTAMP/IL15/RAG1/SL…	73
BP	GO:0042093	T-helper cell differentiation	35/6498	58/18670	6.1885e-05	0.000986034	0.000670079	FOXP3/RC3H2/BCL3/IL4R/PRKCZ/RORA/TBX21/IL12RB1/RIPK2/GATA3/IL2/JAK3/RELB/BCL6/CD86/FOXP1/IL12B/IL18R1/MYB/TNFSF4/CD80/LY9/RARA/ANXA1/HLX/IL6/IRF4/RC3H1/RORC/IL18/BATF/NLRP3/SLAMF6/ZBTB7B/ATP7A	35
BP	GO:1903532	positive regulation of secretion by cell	176/6498	399/18670	6.35214e-05	0.00100962	0.000686104	BAD/BAIAP3/CACNA1G/CD38/DTNBP1/FGR/GIPR/IFNGR1/IGF1/NNAT/PHPT1/RAB27B/SPHK2/TAC1/ATP6AP1/C1QTNF3/CADPS2/EDN1/FCN1/GAL/HYAL2/IL4R/MAVS/NLRP1/OPRK1/OXCT1/P2RX7/PANX2/PRKCZ/SCT/SYT1/EZR/FERMT1/GSDMD/HIF1A/JAK2/MAPK3/MYOM1/NTSR1/OSM/OXT/PARD6A/PYCARD/RGCC/RIPK2/SMPD3/STX1B/STX4/SYTL4/TLR8/TREM2/UNC13D/C5/CARD8/CD33/CRTAM/CXCL12/DDX58/GAPDH/GATA3/GHRHR/GPI/IFNG/IL2/IL26/KCNN4/NCS1/NMU/PANX1/PSMD9/RAB3…	176
BP	GO:0071229	cellular response to acid chemical	100/6498	209/18670	6.40263e-05	0.00101514	0.000689857	CYBA/CYP26B1/DGAT2/FYN/GCLC/IPO5/LTK/PDK4/RRAGD/TNC/APOB/BRINP1/COL16A1/EDN1/MMP2/PAX2/PDK3/RARB/SESN1/SREBF1/TESC/ADNP2/E2F1/KLHL22/NFATC4/PTK6/SFRP1/COL1A1/CPEB3/FOLR1/HAMP/HOXA2/NEURL1/PPARGC1A/SETX/UCP1/WNT2/WNT3/WNT5B/CPEB4/HTRA2/ID3/LAMTOR2/MYB/PKD2/PTK7/TNFSF4/WNT6/BCL11A/DNMT3A/EGR1/FFAR2/PCK1/PTGFR/PTK2B/SOX9/ALDH1A2/ASS1/CCNB1/DNMT1/KDR/KLF2/LAMTOR5/PPARG/PRKAA1/RARA/SERPINF1/SH3BP4/CDK…	100
BP	GO:0034614	cellular response to reactive oxygen species	83/6498	168/18670	6.52169e-05	0.00103148	0.000700964	BTK/CFLAR/DPEP1/GLRX2/GUCY1B1/HGF/MAPK9/PDK2/MMP2/NME8/PAX2/PXN/MAP1LC3A/MAPK3/MMP9/SIRT1/SMPD3/EZH2/MET/PLEKHA1/SETX/SOD3/UCP1/ECT2/FOXO3/IL18RAP/MTR/MYB/NFE2L2/NR4A3/PARK7/PDCD10/PKD2/PRDX1/SOD2/TNFAIP3/BECN1/CDK2/PRDX5/ROMO1/TRAF2/AGAP3/KLF2/PCNA/PRKAA1/RGN/RIPK3/RNF112/ANXA1/CD36/ETS1/IL10/IL6/KLF4/PDGFRA/TRPC6/TXN/CBX8/CCNA2/EGFR/FBLN5/RHOB/SOD1/TPM1/FER/FOXO1/IMPACT/LCN2/MMP3/RPS3/SIGMAR1/A…	83
BP	GO:2001020	regulation of response to DNA damage stimulus	102/6498	214/18670	6.5857e-05	0.00103786	0.000705298	BID/BRCA1/CD74/DDX11/ERCC1/PARP3/POLQ/RAD51/RAD52/SNAI2/TMEM161A/WAS/FGF10/FUS/RIF1/SIRT6/THOC1/TIGAR/TP53BP1/XRCC1/HDAC10/SIRT1/SMCHD1/THOC5/UBR5/WDR76/BABAM1/CXCL12/FOXM1/NSD2/PIAS4/RAD51AP1/RECQL5/TIMELESS/YJU2/EYA4/FBXO5/MAD2L2/NEK4/RNF8/AUNIP/BCL2L12/DEK/EEF1E1/HELB/SLF2/SNAI1/TWIST1/WRNIP1/CDKN2D/ELL3/FIGNL1/PCNA/SLF1/SPIRE1/TEX15/TPT1/TRIM28/ACTR2/IER3/MYC/PARP9/RNASEH2B/ZNF365/ACKR3/ARMT1…	102
BP	GO:0044784	metaphase/anaphase transition of cell cycle	34/6498	56/18670	6.59418e-05	0.00103786	0.000705298	MAD1L1/SPDL1/TACC3/TPR/NDC80/TRIP13/ZW10/CDC6/KLHL22/ANAPC15/CDC20/CENPF/FBXO5/MAD2L2/TTK/DLGAP5/DUSP1/XRCC3/CCNB1/APC/CENPE/ESPL1/RB1/USP44/ANAPC11/ANAPC1/ATM/BUB3/BUB1B/NSMCE2/MAD2L1/RAD21/BUB1/CDT1	34
BP	GO:0016049	cell growth	209/6498	484/18670	6.73222e-05	0.00105701	0.000718311	BCAR1/CD38/CDK11A/CDKL3/CDKL5/CTDP1/CYBA/DCBLD2/FHL1/FSTL4/IFRD1/IGF1/KIF26A/NEDD4L/OGFR/PRDM11/PRKCQ/ROS1/RTN4R/RUFY3/SEMA3B/SEMA3F/SEMA3G/SPHK2/TNFRSF12A/VCL/ARHGAP4/AURKA/CDHR2/EDN1/ENO1/GAL/HSP90AA1/HYAL2/JADE1/LTBP4/MAP2/PRKCZ/RASGRP2/SEMA3A/SEMA3C/SEMA5B/SEMA6A/SIRT6/SLC9A1/SMARCA2/SYT1/ADNP/ADNP2/DPYSL2/HSP90AB1/KLHL22/NIN/NRP1/NUBP1/PAK5/RAB11A/SFRP1/SGK2/SIRT1/SPG11/SYT17/WFDC1/BRAT1/CAP…	209
BP	GO:0038127	ERBB signaling pathway	72/6498	142/18670	6.78468e-05	0.00106266	0.000722151	BCAR1/EPN1/ERBB3/GPRC5A/MATK/MVP/MYOC/PIK3C2A/PLAUR/RHBDF1/CPNE3/DGKD/HSP90AA1/KIF16B/NCK2/RNF126/ARHGEF7/LGMN/MMP9/PTK6/RASSF2/RPS6KA5/STUB1/AGR2/CBL/CDC37/DUSP3/FBXW7/GAB1/NEURL1/TGFB1/CBLB/DOK1/EFEMP1/ERBIN/ERRFI1/FASLG/HBEGF/SOS1/STAM2/IFI6/PIK3CA/PTK2B/SOX9/HIP1/RHBDF2/VPS25/DAB2IP/SPRY2/APP/CDH13/EGFR/IQGAP1/MVB12A/PDPK1/PIK3R1/ADAM17/ADRA2A/FAM83A/FER/PRKCA/SH3KBP1/NCF1/NRG1/NRG2/SHKBP1/ZF…	72
BP	GO:0022617	extracellular matrix disassembly	45/6498	80/18670	6.86031e-05	0.00106931	0.000726673	TIMP2/TLL1/CMA1/FAP/FSCN1/KIF9/MMP2/CST3/CTSG/MMP11/MMP9/TIMP1/TLL2/TGFB1/EXOC8/MMP8/LRP1/MMP19/ADAM10/CTSL/CTSV/ETS1/FLOT1/IL6/LAMC1/LCP1/MMP13/MMP20/MMP7/ADAM15/CTSK/ADAM8/ADAMTS5/MMP3/ADAMTS4/CARMIL2/DDR2/FGFR4/MMP14/PDPN/CLASP2/CTSS/HTRA1/MELTF/BMP1	45
BP	GO:0033045	regulation of sister chromatid segregation	45/6498	80/18670	6.86031e-05	0.00106931	0.000726673	DDX11/MAD1L1/SPDL1/TACC3/TPR/ATRX/NDC80/TRIP13/ZW10/CDC6/KLHL22/NAA10/ANAPC15/CDC20/CENPF/FBXO5/MAD2L2/TTK/BECN1/DLGAP5/DUSP1/SLF2/XRCC3/CCNB1/SLF1/APC/CENPE/ESPL1/NUMA1/RB1/USP44/ANAPC11/CDCA5/ANAPC1/ATM/BUB3/BUB1B/NSMCE2/MAD2L1/NIPBL/PTTG1/RAD21/AXIN2/BUB1/CDT1	45
BP	GO:0001889	liver development	69/6498	135/18670	6.90539e-05	0.00107191	0.000728434	CFLAR/HGF/OTC/PKD1/PTCD2/RB1CC1/ASNS/AURKA/LIMS2/PKM/RARB/TGFBR3/ACO2/GNPNAT1/HMOX1/PCK2/RHBDD3/RPGRIP1L/SRSF5/CCND1/EZH2/FBXW7/GLI1/GLI3/HAMP/HPN/LSR/MET/PTN/TGFB1/HMGCL/HMGCS1/MAN2A1/NPHP3/PKD2/PROX1/TNFAIP3/WDR35/CIT/PCK1/PIK3CA/SOX9/WNT1/ALDH1A2/ASS1/E2F8/KRAS/MPST/PCNA/RARA/RGN/ANXA1/FPGS/HLX/IL10/PNPT1/CCDC39/CCDC40/EGFR/SRD5A1/ARID5B/CEBPG/DNAAF1/NOTCH1/UPF2/ATP7A/E2F7/FRZB/TAF10	69
BP	GO:0046364	monosaccharide biosynthetic process	53/6498	98/18670	6.91016e-05	0.00107191	0.000728434	DGAT2/PDK2/SLC25A13/AKR1B1/C1QTNF3/ENO1/FAM3A/PGM1/EP300/PCK2/PGK1/SIRT1/SLC25A1/ENO3/GAPDH/GPI/KAT2A/PPARGC1A/SLC25A11/TPI1/AKR1A1/KAT2B/LEPR/GNMT/GOT1/GOT2/NLN/PCK1/ARPP19/ATF4/PER2/RGN/RBP4/SDS/SLC37A4/DGKQ/FOXK2/G6PC3/MDH2/PGD/SORD/ALDOA/FOXO1/OGT/RANBP2/SOGA1/ATF3/CRTC2/G6PD/PFKFB1/FBP1/FOXK1/TKT	53
BP	GO:0018205	peptidyl-lysine modification	175/6498	397/18670	6.95177e-05	0.00107577	0.000731064	ARID4A/ARID4B/BRCA1/CREBBP/DPF1/FOXP3/HMG20B/JADE2/KMT2C/KMT2E/MSL3/NDC1/NDUFAB1/NNAT/NUP160/PIAS1/PRDM6/RSF1/SNAI2/SPHK2/SPI1/TPR/ACTL6B/ATRX/DNMT3B/HDAC4/ING3/JADE1/JMJD6/KAT6A/MBD3/MECOM/NCOA1/NUP37/PIAS2/PLOD1/RIF1/SEH1L/SIRT2/TOLLIP/BRPF3/CAPN3/DHPS/EP300/HDAC10/JADE3/KAT8/MAPK3/MRGBP/NUP93/RAE1/RANGAP1/RASD2/RPS6KA5/SIRT1/SMARCB1/SUV39H1/DOT1L/EZH1/EZH2/GATA3/ING4/KAT2A/NSD2/P3H3/PIAS4/PIH1…	175
BP	GO:1902750	negative regulation of cell cycle G2/M phase transition	56/6498	105/18670	7.29782e-05	0.00112662	0.000765619	BRCA1/FHL1/FOXN3/PSMA4/PSMB1/PSMC4/AURKA/CDC14B/ORC1/PSMC5/PSME1/PSME4/CDC6/CLSPN/NBN/PSMA3/PSMA6/PSMA7/PSMB5/PSMD7/PSME2/RBX1/BABAM1/CDK5RAP3/FZR1/NOP53/PSMA2/PSMD11/PSMD9/MIIP/PSMD14/SKP1/PSMB2/DTL/PSMA5/PSMB6/TICRR/ATM/CHEK1/HMGA2/PSMA8/TAOK2/DONSON/MRNIP/NAE1/PSMB4/PSMD4/TAOK1/ABRAXAS1/CHMP4C/PSMC3/RAD21/TOPBP1/ZFYVE19/ATF5/CDK1	56
BP	GO:0010212	response to ionizing radiation	74/6498	147/18670	7.33962e-05	0.00112968	0.000767698	BAK1/BRCA1/CYBA/ERCC1/HSPA5/RAD51/SNAI2/BAX/DNMT3B/ICAM1/MAP3K20/NOX4/NUCKS1/PTPRC/RAD54L/TIGAR/TP53BP1/EEF1D/MSH2/SFRP1/SIRT1/BABAM1/BRAT1/CBL/CCL7/CCND1/CRYAB/GATA3/HAMP/NAMPT/RAD51AP1/TGFB1/ECT2/RNF8/STK11/DNMT3A/EGR1/FIGNL1/MEN1/PRKAA1/ANXA1/BRCA2/CLOCK/MYC/NABP2/TANK/YAP1/FANCD2/INTS3/INTS7/PARP1/PML/RHOB/SFRP2/TICRR/ALAD/ATM/DCLRE1C/FBXO4/HMGA2/TLK2/XRCC4/EYA3/MRNIP/PAXIP1/RPL26/VCAM1/ABRAX…	74
BP	GO:0043900	regulation of multi-organism process	178/6498	405/18670	7.35265e-05	0.00112968	0.000767698	BAD/BIRC3/CD4/CD74/CTDP1/CX3CL1/CYBA/EIF2AK2/FUCA2/GRN/IGF1/INTS13/PKN2/POLR2J/RSF1/TAF11/TSPAN32/YTHDC2/AURKA/CCNK/FAM3A/FCN1/HACD3/HDAC4/LAMP3/MAVS/MID2/NUCKS1/OAS1/P2RX7/PABPC1/REST/SIRT2/TFAP4/TOP2B/UFD1/ACOD1/APOBEC3H/CHMP4B/EP300/IL12RB1/LGALS1/MAPK3/NELFCD/OXT/POLR2E/POLR2F/PQBP1/PYCARD/RIPK2/RNF125/SMARCB1/SRPK1/TIMP1/AICDA/BIRC2/CACTIN/CARD8/CAV1/CAV2/CCL8/CFAP69/DDX58/DHX58/FCER2/GAPDH/…	178
BP	GO:0032386	regulation of intracellular transport	185/6498	423/18670	7.46903e-05	0.00114484	0.000777996	AKAP8L/APBA2/CD84/CDH3/DTNBP1/EHD2/EIPR1/FGR/FYN/IPO5/PPP1R12A/RUFY3/SPHK2/SYN1/TENM1/TPR/CAMK2A/EDEM2/GRIPAP1/GTSE1/HUWE1/HYAL2/IL4R/LMAN1/MAP2/MAVS/MTMR2/NEDD4/PCM1/PTGS2/RAPGEF3/REEP1/RNF31/SP100/SPAG5/SREBF1/STXBP2/SYT1/BNIP3L/CEMIP/DERL3/EMD/EZR/FERMT1/HMOX1/HTR2A/MAPK3/MYLK2/NEFH/NUTF2/PPM1A/RANGAP1/RIMS4/STX1B/SYP/UBR5/UNC13D/ABCA2/APBA1/C2CD5/CD81/CRYAB/DVL1/EHD1/FBXW7/GLI3/IFNG/NAPA/NCS1…	185
BP	GO:0001952	regulation of cell-matrix adhesion	62/6498	119/18670	7.6906e-05	0.00117601	0.000799178	ARHGAP6/CX3CL1/GPM6B/LIMCH1/MYOC/PIK3CB/SLK/CAMSAP3/CEACAM6/COL16A1/MAP4K4/PRKCZ/ROCK1/SLC9A1/FERMT1/JAG1/NRP1/PPM1F/SFRP1/BST1/CDK6/CORO1C/DUSP3/MYF5/BCL6/DUSP22/EPB41L5/ITGB1BP1/CCR7/HOXA7/LRP1/PLAU/PTK2B/TEK/CCL25/KDR/MACF1/NINJ1/POSTN/ROCK2/ACVRL1/CCL21/CD36/THBS1/ADAM15/CDH13/IQGAP1/MINK1/PHLDB2/PIK3R1/RASA1/WDPCP/CCL28/CDKN2A/THY1/UTRN/DDR2/MMP14/CLASP2/DISC1/DLC1/TSC1	62
BP	GO:0042692	muscle cell differentiation	170/6498	385/18670	7.85642e-05	0.00119852	0.000814479	CACNA2D2/CDON/CFLAR/CTDP1/CYP26B1/EHD2/IFRD1/IGF1/PIAS1/PLEKHO1/PRDM6/PTCD2/SPAG9/EDN1/FGF10/FLT3LG/HDAC4/IL4R/MEF2A/MEF2C/MYBPC2/NEBL/NFATC3/NOX4/RARB/RORA/SLC9A1/SPEG/TBX5/TCF3/CAPN3/CBY1/FGF9/HIRA/KLF5/MYOM1/NFATC2/NFATC4/SIRT1/SIX4/CAV2/CD81/CEACAM5/COMP/DMPK/DYRK1B/EHD1/ENG/EZH2/HAMP/HDAC5/KAT2A/MYF5/MYH3/MYL2/OLFM2/PRKAR1A/SOX6/TGFB1/TNNT1/ACVR1/ARID1A/ASF1A/BCL9/BVES/CACYBP/CASQ2/LOX/PDGFR…	170
BP	GO:0006595	polyamine metabolic process	14/6498	17/18670	7.97746e-05	0.00121412	0.000825077	SMOX/DHPS/HDAC10/SMS/OAZ1/AGMAT/ODC1/SRM/AMD1/SAT1/OAZ3/SAT2/AZIN1/PAOX	14
BP	GO:0045739	positive regulation of DNA repair	38/6498	65/18670	8.07513e-05	0.00122321	0.000831257	BRCA1/DDX11/PARP3/TMEM161A/WAS/FGF10/FUS/RIF1/TIGAR/XRCC1/HDAC10/SIRT1/SMCHD1/BABAM1/FOXM1/TIMELESS/EYA4/MAD2L2/RNF8/SLF2/PCNA/SLF1/SPIRE1/TRIM28/ACTR2/PARP9/CBX8/EGFR/PARP1/WRAP53/CEBPG/RPS3/EYA3/MRNIP/ABRAXAS1/APBB1/DTX3L/RNF168	38
BP	GO:0050854	regulation of antigen receptor-mediated signaling pathway	38/6498	65/18670	8.07513e-05	0.00122321	0.000831257	PHPT1/PRKCH/STAP1/CBFB/CYLD/FCGR2B/PTPRC/CACNA1F/EZR/CD81/DUSP3/KCNN4/LPXN/PTPN6/CD160/DUSP22/FOXP1/GBP1/RAB29/BTN2A2/CCR7/ELF1/GPS2/LGALS3/NECTIN2/PTPN22/BLK/RC3H1/TESPA1/CMTM3/CD226/PLCL2/RPS3/THY1/FCRL3/UBASH3A/TRAT1/CD300A	38
BP	GO:0061647	histone H3-K9 modification	30/6498	48/18670	8.21357e-05	0.00124127	0.000843529	ARID4A/ARID4B/BRCA1/SPHK2/ATRX/DNMT3B/MECOM/RIF1/SIRT6/SIRT1/SMARCB1/SUV39H1/GATA3/PIH1D1/ASH1L/KAT2B/KDM3A/KMT2A/MYB/DNMT1/PRDM12/ZNF304/PRDM5/PRDM16/SETD7/SMAD4/CHEK1/SUV39H2/CRTC2/LMNA	30
BP	GO:0030183	B cell differentiation	67/6498	131/18670	8.50764e-05	0.00128271	0.000871688	BAD/BAK1/BTK/CD79B/HMGB3/POU2F2/BAX/BCL3/CYLD/FCGR2B/HDAC4/ITM2A/KLF6/PTPRC/TCF3/TPD52/ATP11C/CD40LG/EP300/IL11/IL7/LGALS1/MFNG/MSH2/SFRP1/AICDA/CD79A/HDAC5/ITFG2/JAK3/LFNG/LYL1/PTPN6/TCIRG1/BCL6/CR2/GON4L/ITGA4/INHBA/NCKAP1L/POLM/PTK2B/GPS2/NOTCH2/CD27/DOCK10/IL10/PIK3R1/ADAM17/ATM/CEBPG/CMTM7/DCLRE1C/DOCK11/IFNK/ITGB1/PLCL2/ZFP36L2/FCRL3/IKZF3/KIT/MMP14/MS4A1/SLAMF8/VCAM1/RAG1/SYK	67
BP	GO:0014066	regulation of phosphatidylinositol 3-kinase signaling	64/6498	124/18670	8.56824e-05	0.00128883	0.000875851	DCN/ERBB3/FGR/FLT4/FYN/HGF/IGF1/MYOC/PIK3CB/MYDGF/NEDD4/FLT1/JAK2/MAPK3/MAZ/OSM/PIK3IP1/PPP1R16B/SIRT1/TSC2/CBL/CSF3/GAB1/NOP53/PIK3CG/PTPN6/SLC9A3R1/UNC5B/PDGFRB/PPARD/UBE3A/BECN1/BTN2A2/CAT/HCST/PIK3CA/SOX9/TEK/TWIST1/KDR/CEP55/DAB2IP/IER3/KLF4/PDGFRA/PRR5L/SERPINE2/EGFR/HAX1/IGF1R/NTRK3/PDGFC/PIK3R1/PIK3R5/PIP5K1A/ANGPT1/FBXL2/IL18/NTRK2/PIP4K2A/KIT/NCF1/PIK3AP1/PLXNB1	64
BP	GO:0030833	regulation of actin filament polymerization	80/6498	162/18670	8.92108e-05	0.00133878	0.000909797	ARFGEF1/BAIAP2L1/CAPG/CCL26/ELN/NCKAP1/RHOBTB2/TENM1/TMSB10/WAS/ADD2/ARHGAP28/DLG1/ICAM1/NCK2/PAK3/PLEKHG2/CORO1A/COTL1/HCK/PICK1/PYCARD/TRIOBP/ARPC3/CCL24/CSF3/KANK1/PFN1/ACTR3/DBN1/SPTBN1/CCR7/NCKAP1L/PREX1/PTK2B/VASP/ACTR3B/ARPC1B/BAIAP2L2/CDC42EP1/GMFG/LATS1/SPIRE1/TMOD2/ABI2/ACTR2/AP1AR/ARPC5L/BIN1/CCL21/FHOD3/RDX/SPTBN5/TMOD1/TMOD3/VILL/ARF1/BBS4/HAX1/IQGAP2/RASA1/SLIT2/ADD3/EPS8/FER/GSN/JM…	80
BP	GO:1901215	negative regulation of neuron death	99/6498	208/18670	8.94726e-05	0.0013396	0.00091035	AP2B1/CX3CL1/ERBB3/FYN/GCLC/GRN/TNFRSF1B/BAX/CD200/FGF20/MEF2C/REST/ROCK1/TIGAR/TYRO3/ADNP/CHGA/CHMP4B/CORO1A/HIF1A/HMOX1/HSP90AB1/JAK2/LGMN/MSH2/NFATC4/NRP1/SIRT1/SIX4/TOX3/CBL/CCL2/CSF3/FGF21/MAG/PPARGC1A/PTPRZ1/UNC5B/WFS1/CPEB4/HTRA2/KIF14/NCOA7/NR4A3/PARK7/SOD2/CITED1/CNTFR/CRHR1/GDF5/LRP1/PIK3CA/PIN1/PTK2B/TGFB3/TRAF2/WNT1/ADORA2A/APOE/ATF4/CHL1/KRAS/NES/SERPINF1/AGAP2/ARRB1/GPNMB/IL10/MAP3K…	99
BP	GO:0061082	myeloid leukocyte cytokine production	21/6498	30/18670	9.01244e-05	0.00134565	0.000914464	CD74/IRAK3/MAVS/CHGA/HMOX1/SIRT1/CUEDC2/DDX58/LILRB1/TGFB1/BCL6/NR4A3/TGFB3/TICAM1/CD36/SEMA7A/TLR4/FCER1G/KIT/SPON2/DDX21	21
BP	GO:0051235	maintenance of location	148/6498	330/18670	9.0294e-05	0.00134565	0.000914464	ASPM/ATP1A2/CD4/CX3CL1/CYBA/DGAT2/GOPC/HSPA5/IBTK/MSR1/NR1H3/PKD1/SPAG4/SYNE2/TMSB10/VPS13D/ACACB/APOB/BAX/BCL3/FTL/JPH4/KEAP1/MCOLN1/OSBPL8/P2RX7/PLA2G10/PTPRC/SP100/TMEM38A/ARL2BP/CAPN3/CCDC22/CEMIP/CORO1A/EZR/HTR2A/ITPR3/KDELR3/NTSR1/RANGAP1/SIRT1/SLC30A4/SQLE/SUN2/TSPO/ARHGAP21/CAV1/EHD1/FBXW7/PTPN6/SLC17A7/TGFB1/CASQ2/DBN1/FASLG/MDFI/PARK7/PKD2/PLCH1/PPARD/SKP1/SLC30A3/ACVR1C/ALKBH7/ATP7B/C3…	148
BP	GO:0071383	cellular response to steroid hormone stimulus	116/6498	250/18670	9.23279e-05	0.00137171	0.000932175	ATP1A2/BRCA1/CALCOCO1/CFLAR/FKBP4/KDM5D/NR1H3/PIAS1/TFPI/UFL1/ATP2B1/CBFB/DNMT3B/EDN1/ESR1/GSTP1/ICAM1/NCOA1/NEDD4/PGR/PIAS2/PLPP1/RARB/REST/RORA/TFAP4/TP63/ACOD1/AXIN1/DDX17/EP300/JAK2/PCK2/RBFOX2/RHOXF1/SFRP1/SIRT1/UBR5/ATP1A3/BUD31/CCNE1/GHRHR/PPARGC1A/SCGB2A2/TGFB1/ADTRP/ARID1A/ERRFI1/FOXO3/FOXP1/KDM3A/KLF9/NR2E1/NR3C1/NR4A3/NR5A2/PADI2/PARK7/PPARD/RWDD1/TCF21/UBE3A/CNOT1/CRY2/DDX54/GPAM/NCOA…	116
BP	GO:0032526	response to retinoic acid	57/6498	108/18670	9.26805e-05	0.00137171	0.000932175	CD38/CYP26B1/LTK/TIE1/TMEM161A/TNC/BRINP1/HSD17B2/NCOA1/PAX2/RARB/SREBF1/TESC/ADNP2/CTSH/GDAP1/OXT/PTK6/COL1A1/HOXA2/SETX/WNT2/WNT3/WNT5B/HTRA2/IGFBP2/MYB/PDGFRB/PTK7/WNT6/DUSP1/PCK1/PTK2B/SLC10A3/SOX9/ALDH1A2/CDKN2D/PPARG/RARA/SERPINF1/KLF4/RBP4/YAP1/ABL2/NTRK3/OSR1/RXRG/ATM/BMP6/STRA8/FZD7/WNT9B/ABCA1/GJB2/IGFBP7/RET/TBXT	57
BP	GO:2000278	regulation of DNA biosynthetic process	57/6498	108/18670	9.26805e-05	0.00137171	0.000932175	HGF/PARP3/PNKP/PRKCQ/RFC2/GRHL2/HSP90AA1/MAP2K7/MAP3K4/NOX4/PAK3/SMG6/ACD/HSP90AB1/MAPK3/PARP4/RGCC/DNAJC2/RFC5/STN1/TNKS2/NEK2/PDGFRB/SMOC2/XRN1/DUSP1/PTK2B/TCP1/CHTF18/DKC1/GNL3L/MEN1/POT1/PPARG/RFC3/RGN/ACVRL1/DSCC1/FGF2/KLF4/MYC/PKIB/ARRB2/CCT6A/NAF1/NVL/PIF1/WRAP53/ATM/CCT5/FBXO4/HMBOX1/NEK7/CCT8/FGFR4/CCT3/RFC4	57
BP	GO:2001235	positive regulation of apoptotic signaling pathway	87/6498	179/18670	9.30522e-05	0.00137406	0.000933772	BAD/BAK1/BID/FAS/MAPK9/NOX1/PLAUR/TNFRSF12A/BAX/CYLD/HYAL2/NCK2/PTPRC/TFAP4/TP63/BIK/CTSH/E2F1/GZMB/JAK2/MMP9/NFATC4/PYCARD/SFRP1/SIRT1/SRPX/STK3/STK4/BBC3/CASP2/CAV1/CTSC/FBXW7/GSDME/LTBR/PDCD5/PIAS4/SLC9A3R1/TGFBR1/HTRA2/PARK7/TFDP2/WDR35/APAF1/BECN1/G0S2/INHBA/PLAGL2/RBCK1/TNFSF10/TRAF2/ZNF205/ADORA2A/ATP5IF1/PRR7/RIPK3/SERINC3/STYXL1/TRAF7/YWHAQ/BMPR1B/DAB2IP/HRK/ITM2C/PPP2R1B/THBS1/MCL1/PMAI…	87
BP	GO:0033209	tumor necrosis factor-mediated signaling pathway	82/6498	167/18670	9.4111e-05	0.00138061	0.000938223	BIRC3/MAP3K14/PSMA4/PSMB1/PSMC4/SPPL2B/TNFRSF12A/TNFRSF17/TNFRSF1B/TNFRSF9/TRAF1/CYLD/GSTP1/PSMC5/PSME1/PSME4/RNF31/CD40/CD40LG/IKBKB/JAK2/PSMA3/PSMA6/PSMA7/PSMB5/PSMD7/PSME2/PYCARD/RFFL/TNFSF13B/TRADD/BIRC2/CARD8/CLIP3/KRT18/LTBR/PIAS4/PSMA2/PSMD11/PSMD9/TNFSF8/FOXO3/PSMD14/STAT1/TNFAIP3/TNFSF4/CD70/PSMB2/PTK2B/RBCK1/TNFRSF8/TNFSF14/TNFSF9/TRAF2/EDA2R/GPS2/PLVAP/TNFRSF19/TXNDC17/CASP1/CD27/EDAR/…	82
BP	GO:0006879	cellular iron ion homeostasis	36/6498	61/18670	9.41714e-05	0.00138061	0.000938223	SLC11A1/ATP6AP1/CYBRD1/FTL/HEPH/SLC22A17/SLC46A1/TF/TFRC/TTC7A/HIF1A/HMOX1/HMOX2/NUBP1/CAND1/HAMP/HPX/TFR2/ABCB6/ABCG2/FBXL5/SKP1/ACO1/NDFIP1/NEDD8/ATP6V1G1/IREB2/MYC/SLC40A1/SMAD4/SOD1/BMP6/LCN2/ATP13A2/ATP6V0D1/FLVCR1	36
BP	GO:0030888	regulation of B cell proliferation	36/6498	61/18670	9.41714e-05	0.00138061	0.000938223	BTK/CD38/CD74/TYROBP/FCGR2B/MEF2C/PTPRC/TFRC/CD40/IL7/NFATC2/TNFSF13B/AHR/BST1/CD81/IL2/BCL6/NCKAP1L/PKN1/SASH3/TICAM1/VAV3/IL10/IL21/RC3H1/TLR4/TNFRSF21/ATM/CHRNB2/FCRL3/IKZF3/TNFRSF13C/CTLA4/MNDA/CD300A/CD320	36
BP	GO:1905819	negative regulation of chromosome separation	26/6498	40/18670	9.43516e-05	0.00138061	0.000938223	MAD1L1/SPDL1/TPR/NDC80/TRIP13/ZW10/KLHL22/ANAPC15/CDC20/CENPF/FBXO5/MAD2L2/TTK/DUSP1/XRCC3/CCNB1/APC/USP44/ATM/BUB3/BUB1B/MAD2L1/PTTG1/RAD21/BUB1/CDT1	26
BP	GO:0006282	regulation of DNA repair	63/6498	122/18670	9.50706e-05	0.0013851	0.00094127	BRCA1/DDX11/PARP3/POLQ/RAD51/RAD52/TMEM161A/WAS/FGF10/FUS/RIF1/SIRT6/TIGAR/TP53BP1/XRCC1/HDAC10/SIRT1/SMCHD1/UBR5/BABAM1/FOXM1/NSD2/RAD51AP1/RECQL5/TIMELESS/EYA4/MAD2L2/RNF8/AUNIP/DEK/HELB/SLF2/TWIST1/WRNIP1/FIGNL1/PCNA/SLF1/SPIRE1/TEX15/TRIM28/ACTR2/PARP9/ZNF365/CBX8/EGFR/PARP1/PML/WRAP53/CEBPG/CHEK1/HMGA2/PPP4C/RPS3/EYA3/MRNIP/UBQLN4/USP1/ABRAXAS1/APBB1/CGAS/DTX3L/RNF168/AXIN2	63
BP	GO:0007094	mitotic spindle assembly checkpoint	23/6498	34/18670	9.57312e-05	0.0013851	0.00094127	MAD1L1/SPDL1/TPR/NDC80/TRIP13/ZW10/KLHL22/ANAPC15/CDC20/CENPF/MAD2L2/TTK/DUSP1/XRCC3/CCNB1/APC/USP44/ATM/BUB3/BUB1B/MAD2L1/BUB1/CDT1	23
BP	GO:0031577	spindle checkpoint	23/6498	34/18670	9.57312e-05	0.0013851	0.00094127	MAD1L1/SPDL1/TPR/NDC80/TRIP13/ZW10/KLHL22/ANAPC15/CDC20/CENPF/MAD2L2/TTK/DUSP1/XRCC3/CCNB1/APC/USP44/ATM/BUB3/BUB1B/MAD2L1/BUB1/CDT1	23
BP	GO:0071173	spindle assembly checkpoint	23/6498	34/18670	9.57312e-05	0.0013851	0.00094127	MAD1L1/SPDL1/TPR/NDC80/TRIP13/ZW10/KLHL22/ANAPC15/CDC20/CENPF/MAD2L2/TTK/DUSP1/XRCC3/CCNB1/APC/USP44/ATM/BUB3/BUB1B/MAD2L1/BUB1/CDT1	23
BP	GO:0071174	mitotic spindle checkpoint	23/6498	34/18670	9.57312e-05	0.0013851	0.00094127	MAD1L1/SPDL1/TPR/NDC80/TRIP13/ZW10/KLHL22/ANAPC15/CDC20/CENPF/MAD2L2/TTK/DUSP1/XRCC3/CCNB1/APC/USP44/ATM/BUB3/BUB1B/MAD2L1/BUB1/CDT1	23
BP	GO:0002792	negative regulation of peptide secretion	74/6498	148/18670	9.71945e-05	0.00140312	0.00095352	CD74/CX3CL1/CYP51A1/FOXP3/NR1H3/RHBDF1/SERPINB1/C1QTNF3/CD200/DRD4/ERP29/FCGR2B/MAP4K4/RAB11FIP3/REST/SREBF1/CHGA/EZR/RGCC/SFRP1/SYTL4/TLR8/CARD8/IL27RA/LILRB1/PSMD9/ADTRP/FN1/GBP1/IL1R2/KLF7/TNFAIP3/ACVR1C/BTN2A2/ENY2/SRGN/APOE/PTPN22/RHBDF2/RSAD2/SERGEF/SYT11/SYT4/ANXA1/C5AR2/HADH/IL10/IL33/IL36RN/LRRC32/MAPKBP1/TMBIM6/CRHBP/NLRP12/PFKL/PML/TNFRSF21/ADRA2A/ANGPT1/BANK1/DRD2/FRMD4A/RABGEF1/GHRL/…	74
BP	GO:0001738	morphogenesis of a polarized epithelium	71/6498	141/18670	0.000100488	0.00144743	0.000983628	AP2B1/AP2S1/FUZ/LAMA3/MKS1/PSMA4/PSMB1/PSMC4/CAMSAP3/CELSR1/DLG3/EXOC5/MYO9A/OPHN1/PSMC5/PSME1/PSME4/TP63/LAMA1/PARD6A/PSMA3/PSMA6/PSMA7/PSMB5/PSMD7/PSME2/RPGRIP1L/SFRP1/SH3BP1/DVL1/PFN1/PLEKHA4/PSMA2/PSMD11/PSMD9/SLC9A3R1/SMURF2/NPHP3/PSMD14/PTK7/PSMB2/WNT1/AHI1/ANKRD6/FOXF2/PRICKLE1/SEC24B/ARHGEF19/ARRB2/CELSR2/CLTC/PSMA5/PSMB6/RSPO3/SFRP2/ASTN2/DAB2/DLG5/GPC3/MSN/PSMA8/FZD1/FZD7/PSMB4/PSMD4/WN…	71
BP	GO:1901214	regulation of neuron death	141/6498	313/18670	0.000101653	0.00146096	0.000992822	AP2B1/BAD/CX3CL1/ERBB3/FYN/GCLC/GRN/TNFRSF1B/TYROBP/BAX/CD200/FCGR2B/FGF20/HDAC4/MEF2C/PAK3/PICALM/REST/ROCK1/TIGAR/TYRO3/ADNP/CDC34/CHGA/CHMP4B/CORO1A/CTSZ/HIF1A/HMOX1/HSP90AB1/JAK2/LGMN/MSH2/MYBL2/NFATC4/NRP1/SIRT1/SIX4/TOX3/AIMP2/CASP2/CBL/CCL2/CSF3/FBXW7/FGF21/GATA3/IFNG/MAG/PPARGC1A/PTPRZ1/TRIM2/UNC5B/WFS1/CPEB4/DHCR24/FASLG/FOXO3/HTRA2/KIF14/LANCL1/MYB/NCOA7/NR4A3/PARK7/RAB29/SOD2/CITED1/CN…	141
BP	GO:0000724	double-strand break repair via homologous recombination	68/6498	134/18670	0.000103098	0.00147843	0.0010047	BRCA1/LIG3/POLQ/RAD51/RAD52/RECQL/REV3L/WAS/EXD2/FUS/MCM2/MCM6/NUCKS1/PALB2/RAD54L/RIF1/SIRT6/TP53BP1/XRCC1/ZFYVE26/CDC45/CDC7/MCM4/MCM5/NBN/REC8/SAMHD1/SMCHD1/RAD51AP1/RECQL5/RPA3/TIMELESS/MAD2L2/MCM3/MCM9/PSMD14/RAD50/AUNIP/HELB/MCM8/XRCC3/FIGNL1/GINS2/POLN/SEM1/TEX15/ACTR2/BRCA2/NABP2/ZNF365/MMS22L/PARP1/WRAP53/ATM/CHEK1/GINS4/PPP4C/MEIOB/MRNIP/NSMCE2/RECQL4/SFR1/TONSL/UBQLN4/CGAS/NIPBL/POLL/W…	68
BP	GO:0044843	cell cycle G1/S phase transition	135/6498	298/18670	0.000103429	0.00147908	0.00100514	ATP2B4/BCAT1/BID/DBF4/FHL1/KMT2E/MCM10/MNAT1/MYO16/PAF1/PIAS1/PKD1/POLA2/AURKA/BAX/CAMK2A/FGF10/GTSE1/JADE1/MCM2/MCM6/ORC1/ORC6/PCBP4/PSME1/RBL1/CDC34/CDC45/CDC6/CDC7/CDKN3/E2F1/EP300/FAM83D/FBXO31/GSPT1/MCM4/MCM5/PIM2/POLA1/POLE2/PSME2/RBL2/RGCC/CASP2/CCL2/CCND1/CCNE1/CDK6/EZH2/FBXW7/GLI1/PTPN6/RPA3/ACVR1/ARID3A/CCND2/CCND3/CNOT6/FBXO5/GMNN/HYAL1/KIF14/MCM3/PKD2/PLAGL1/POLE4/RHOU/TFDP2/BTN2A2/CD…	135
BP	GO:1902115	regulation of organelle assembly	93/6498	194/18670	0.00010378	0.00147908	0.00100514	BRCA1/CDKL5/CROCC/FUZ/IFT88/MAPK9/MARK4/SYNE2/TPR/ZMYND10/CYLD/EDN1/FSCN1/KIF9/MEF2C/SMC1A/SPAG5/CCP110/CDKL1/CEP76/CHMP4B/EZR/HCK/KCTD17/NPRL3/RP1/STAG2/KAT2A/MDM1/SMC3/TBC1D30/TRIM37/ALMS1/CCDC88A/CNOT6/KAT2B/KIAA1324/MAK/NPRL2/PIKFYVE/PROX1/RAB3GAP2/SDC1/SENP6/STAG1/VPS4B/WRAP73/BECN1/CNOT1/GPSM2/STIL/CHMP1A/CHMP2A/LRFN1/PRKAA1/STYXL1/TBC1D14/CNOT6L/DYNC2LI1/DZIP1/G3BP2/LCP1/NUMA1/PAN2/RDX/SDC…	93
BP	GO:0051146	striated muscle cell differentiation	133/6498	293/18670	0.000103831	0.00147908	0.00100514	CACNA2D2/CDON/CFLAR/CTDP1/CYP26B1/EHD2/IGF1/PLEKHO1/PTCD2/SPAG9/EDN1/FLT3LG/HDAC4/IL4R/MEF2A/MEF2C/MYBPC2/NEBL/NOX4/RARB/SLC9A1/TBX5/CAPN3/CBY1/KLF5/MYOM1/NFATC2/SIX4/CAV2/CD81/CEACAM5/COMP/DMPK/DYRK1B/EHD1/EZH2/HAMP/HDAC5/KAT2A/MYF5/MYH3/MYL2/PRKAR1A/SOX6/TGFB1/TNNT1/ACVR1/ARID1A/BCL9/BVES/CACYBP/CASQ2/LOX/PDGFRB/PROX1/RBM24/RGS2/RGS4/RIPOR2/SDC1/SMYD1/SRF/TANC1/TNNT2/ADRA1A/BHLHE41/BMP2/LDB3/NL…	133
BP	GO:0000184	nuclear-transcribed mRNA catabolic process, nonsense-mediated decay	62/6498	120/18670	0.000105491	0.00149941	0.00101896	RPL18/RPS20/PABPC1/RPL31/RPL6/RPLP0/RPS5/SMG6/GSPT1/RPL3/MAGOHB/RPL18A/RPL28/RPL34/RPS13/RPS16/RPS19/SMG9/RPL22/RPL24/RPS12/RPS15/RPS25/RPL21/RPL23/RPL5/RPS10/UPF3B/CTIF/HELZ2/RPL27/RPL36/RPS15A/RPS4Y1/DHX34/RPL35/RPLP1/RPS24/RPS6/EIF4A3/RPL11/RPL13A/RPL32/RPL37/RPS11/RPS2/RPS27A/RPS3A/RPS8/RPL10/RPL7/RPL7A/RPS3/UPF2/MAGOH/RPL26/RPL29/RPL30/RPL8/SMG1/RPL9/RPS14	62
BP	GO:0032011	ARF protein signal transduction	15/6498	19/18670	0.000106142	0.00150205	0.00102075	ARFGEF1/CYTH3/PSD/MAP4K4/ARFGAP1/CYTH4/CYTH1/CYTH2/ARFGEF3/ARFGEF2/IQSEC2/IQSEC3/PSD4/IQSEC1/PSD3	15
BP	GO:0032012	regulation of ARF protein signal transduction	15/6498	19/18670	0.000106142	0.00150205	0.00102075	ARFGEF1/CYTH3/PSD/MAP4K4/ARFGAP1/CYTH4/CYTH1/CYTH2/ARFGEF3/ARFGEF2/IQSEC2/IQSEC3/PSD4/IQSEC1/PSD3	15
BP	GO:0051047	positive regulation of secretion	186/6498	428/18670	0.000109017	0.00153935	0.0010461	BAD/BAIAP3/CACNA1G/CD38/CYBA/DTNBP1/FGR/GIPR/IFNGR1/IGF1/NNAT/PHPT1/RAB27B/SPHK2/TAC1/ATP6AP1/C1QTNF3/CADPS2/EDN1/FCN1/GAL/HYAL2/IL4R/MAVS/NLRP1/OPRK1/OXCT1/P2RX7/PANX2/PLA2G10/PRKCZ/SCT/SYT1/EZR/FERMT1/GSDMD/HIF1A/JAK2/MAPK3/MYOM1/NTSR1/OSM/OXT/PARD6A/PYCARD/RGCC/RIPK2/SMPD3/STX1B/STX4/SYTL4/TLR8/TREM2/UNC13D/C5/CARD8/CD33/CRTAM/CXCL12/DDX58/GAPDH/GATA3/GHRHR/GPI/IFNG/IL2/IL26/KCNN4/NCS1/NMU/PAN…	186
BP	GO:0006767	water-soluble vitamin metabolic process	48/6498	88/18670	0.000112956	0.00159149	0.00108153	GCLC/GSTO2/MTHFD2/PRSS3/SLC2A3/TKTL1/MCCC1/SLC23A2/SLC46A1/ACP5/CYB5R3/CUBN/FOLR1/PNPO/AKR1A1/MTR/SLC19A2/SLC2A1/VNN1/VNN2/ABCD4/MTHFD1L/PDZD11/SLC25A19/MCCC2/MMACHC/RGN/ALDH1L2/AOX1/FPGS/MMAB/MTHFS/PSAT1/SLC19A3/SLC5A6/ALDH1L1/GSTO1/FLAD1/HAAO/HLCS/PDXK/AMN/CYB5A/FOLR2/MTHFD2L/SLC25A32/BTD/CD320	48
BP	GO:0072175	epithelial tube formation	67/6498	132/18670	0.000114483	0.0016095	0.00109377	CC2D2A/FUZ/MKS1/SOX8/CELSR1/FGF10/GRHL2/LRP2/LRP6/PAX2/TMED2/HIF1A/MIB1/SALL4/SFRP1/SIX4/STK3/STK4/TSC2/DVL1/FOLR1/GATA3/KAT2A/LHX2/PFN1/TGFB1/ARID1A/BMP5/NPHP3/PROX1/PTK7/WNT6/APAF1/LIAS/MTHFD1L/OVOL2/PAX8/SOX4/SOX9/STIL/TWIST1/VASP/PODXL/RARA/KIF20B/PRICKLE1/SEC24B/SHROOM3/BBS4/GDF7/LMO4/OSR1/SFRP2/ADM/KDM6A/ST14/ARHGAP35/FZD1/SKI/WNT9B/CTHRC1/DLC1/HESX1/RET/SPINT1/TBXT/TSC1	67
BP	GO:0071496	cellular response to external stimulus	151/6498	339/18670	0.000115598	0.00162164	0.00110202	AOC1/ATP1A2/BAD/BAK1/CNN2/CYBA/EIF2AK2/FAS/FYN/GCLC/GLRX2/HSPA5/KIF26A/LAMP2/MAP3K14/MYH13/PDK2/PDK4/RRAGD/SNAI2/TNC/ASNS/ATP2B1/CADPS2/GSTP1/HDAC4/ICAM1/ITGA6/NCOA1/P2RX7/PTGS2/PTPRC/SEH1L/SESN1/SLC9A1/SREBF1/TNRC6A/USP33/ADNP/CD40/COMT/GDAP1/GSDMD/HMOX1/MAP1LC3A/MAP3K1/MAPK3/NPRL3/PICK1/SFRP1/SIRT1/STK24/TLR8/TXN2/CASP2/CBL/COL1A1/ENG/FOLR1/HSPA8/ITFG2/LTBR/MAG/NAMPT/NUDT1/PTN/SLC1A2/TBL2/TGFB1…	151
BP	GO:0045047	protein targeting to ER	61/6498	118/18670	0.000117058	0.00163855	0.00111351	HSPA5/RPL18/RPS20/SEC61A2/TRAM2/RPL31/RPL6/RPLP0/RPS5/CHMP4B/PMM1/RPL3/SRP54/RPL18A/RPL28/RPL34/RPS13/RPS16/RPS19/SEC61B/SGTA/RPL22/RPL24/RPS12/RPS15/RPS25/RPL21/RPL23/RPL5/RPS10/RPL27/RPL36/RPS15A/RPS4Y1/SEC61G/RPL35/RPLP1/RPS24/RPS6/PMM2/RPL11/RPL13A/RPL32/RPL37/RPS11/RPS2/RPS27A/RPS3A/RPS8/SRP9/RPL10/RPL7/RPL7A/RPS3/RPL26/RPL29/RPL30/RPL8/ZFAND2B/RPL9/RPS14	61
BP	GO:0030595	leukocyte chemotaxis	105/6498	224/18670	0.000118828	0.00165973	0.0011279	CCL26/CD74/CX3CL1/F7/STAP1/WNK1/CXCL2/EDN1/CCL17/CCL22/CHGA/CORO1A/DDT/FLT1/HSD3B7/LGMN/MAPK3/BST1/C5/CCL2/CCL24/CCL7/CCL8/CREB3/CXCL12/PIK3CG/PTN/RARRES2/RPS19/TRPV4/CCL20/CCR6/PADI2/PGF/RIPOR2/THBS4/CCR2/CCR7/CXCL6/CXCR4/DUSP1/EDN3/FFAR2/GPR18/NCKAP1L/NUP85/PREX1/PTK2B/TNFSF14/ADGRE2/CCL25/LGALS3/MOSPD2/MPP1/MTUS1/RAC2/SWAP70/TRPM4/VAV3/ADAM10/ANXA1/C5AR2/CCL21/CH25H/CXCL9/DYSF/EDNRB/IL10/IL36A…	105
BP	GO:1902099	regulation of metaphase/anaphase transition of cell cycle	32/6498	53/18670	0.000124929	0.00174044	0.00118275	MAD1L1/SPDL1/TPR/NDC80/TRIP13/ZW10/CDC6/KLHL22/ANAPC15/CDC20/CENPF/FBXO5/MAD2L2/TTK/DLGAP5/DUSP1/XRCC3/CCNB1/APC/CENPE/ESPL1/RB1/USP44/ANAPC11/ATM/BUB3/BUB1B/NSMCE2/MAD2L1/RAD21/BUB1/CDT1	32
BP	GO:0019318	hexose metabolic process	115/6498	249/18670	0.000125146	0.00174044	0.00118275	BAD/DGAT2/FUCA2/FUT8/H6PD/IGF1/MAN2B2/NISCH/PDK2/PDK4/PPP1R3F/SLC25A13/TKTL1/ACACB/AKR1B1/C1QTNF3/DUSP12/ENO1/FAM3A/OAS1/PDK3/PFKP/PGM1/PKM/RORA/TIGAR/EP300/MAN2B1/PCK2/PGK1/PMM1/RUBCNL/SIRT1/SLC25A1/SLC35A2/SORBS1/BRAT1/ENO3/GALK1/GAPDH/GNB3/GPI/KAT2A/PPARGC1A/SLC25A11/TPI1/AKR1A1/GALE/GPLD1/KAT2B/LEPR/MAN2A1/PASK/PFKFB4/POMC/PPARD/DYRK2/GNMT/GOT1/GOT2/NLN/PCK1/PIK3CA/ARPP19/ATF4/INPP5K/PDHA1/PE…	115
BP	GO:0051383	kinetochore organization	16/6498	21/18670	0.000129726	0.0017964	0.00122078	NDC80/CENPT/CENPA/CENPF/SENP6/SMC4/CENPK/CENPE/SMC2/CENPC/NUF2/POGZ/CENPH/CDT1/CENPN/CENPX	16
BP	GO:1903055	positive regulation of extracellular matrix organization	16/6498	21/18670	0.000129726	0.0017964	0.00122078	CFLAR/PHLDB1/FSCN1/RGCC/TGFB1/SOX9/COLGALT1/EMILIN1/IL6/RB1/PHLDB2/CARMIL2/DDR2/PDPN/CLASP2/MELTF	16
BP	GO:0001771	immunological synapse formation	12/6498	14/18670	0.000131899	0.00182258	0.00123857	CD6/DLG1/NCK2/CD81/DOCK8/CCR7/LGALS3/CCL21/DOCK2/HAVCR2/EPHB1/MSN	12
BP	GO:0000302	response to reactive oxygen species	108/6498	232/18670	0.000134791	0.00185775	0.00126247	BAD/BAK1/BTK/CFLAR/DPEP1/FYN/GLRX2/GUCY1B1/HGF/MAPK9/PDK2/PTPRN/EDN1/GSTP1/HYAL2/MMP2/NME8/PAX2/PXN/SESN1/HMOX1/MAP1LC3A/MAPK3/MMP9/SIRT1/SMPD3/STK24/COL1A1/CRYAB/EZH2/MET/PLEKHA1/PPARGC1A/SETX/SOD3/UCP1/ECT2/FOXO3/HYAL1/IL18RAP/MTR/MYB/NFE2L2/NR4A3/PARK7/PDCD10/PDGFRB/PKD2/PRDX1/SDC1/SOD2/STAT1/TNFAIP3/UBE3A/BECN1/CAT/CCR7/CDK2/DUSP1/PRDX5/PTK2B/ROMO1/TRAF2/AGAP3/APOE/KCNA5/KLF2/PCNA/PRKAA1/RGN/…	108
BP	GO:0002244	hematopoietic progenitor cell differentiation	81/6498	166/18670	0.00013502	0.00185775	0.00126247	ANLN/EIF2AK2/FOXC1/KITLG/MEOX1/PSMA4/PSMB1/PSMC4/SPI1/CBFB/FSTL3/HYAL2/KCNAB2/PSMC5/PSME1/PSME4/PTPRC/PUS7/REST/TCF3/WDR7/CIAO3/OSM/PSMA3/PSMA6/PSMA7/PSMB5/PSMD7/PSME2/SFRP1/SLC8A3/SMPD3/ARMC6/CDK6/GATA3/PSMA2/PSMD11/PSMD9/PTPN6/PTPRZ1/SIPA1L3/TGFB1/BVES/HSPA9/KMT2A/MYB/NFE2L2/PDGFRB/PLEK/PRRC2C/PSMD14/SOS1/SRF/INHBA/PSMB2/SOX4/FST/TOP2A/HERC6/LMO2/PDGFRA/YAP1/PSMA5/PSMB6/STON2/TCF12/TMEM91/NOTCH…	81
BP	GO:0000725	recombinational repair	68/6498	135/18670	0.000137651	0.00188992	0.00128433	BRCA1/LIG3/POLQ/RAD51/RAD52/RECQL/REV3L/WAS/EXD2/FUS/MCM2/MCM6/NUCKS1/PALB2/RAD54L/RIF1/SIRT6/TP53BP1/XRCC1/ZFYVE26/CDC45/CDC7/MCM4/MCM5/NBN/REC8/SAMHD1/SMCHD1/RAD51AP1/RECQL5/RPA3/TIMELESS/MAD2L2/MCM3/MCM9/PSMD14/RAD50/AUNIP/HELB/MCM8/XRCC3/FIGNL1/GINS2/POLN/SEM1/TEX15/ACTR2/BRCA2/NABP2/ZNF365/MMS22L/PARP1/WRAP53/ATM/CHEK1/GINS4/PPP4C/MEIOB/MRNIP/NSMCE2/RECQL4/SFR1/TONSL/UBQLN4/CGAS/NIPBL/POLL/W…	68
BP	GO:0002687	positive regulation of leukocyte migration	65/6498	128/18670	0.000141188	0.00193437	0.00131454	CD74/CD99/F7/KITLG/WNK1/EDN1/ICAM1/CD99L2/LGMN/MADCAM1/MAPK3/PYCARD/TREM2/CCL24/CCL7/CCL8/CREB3/CXCL12/DOCK8/PTN/RARRES2/TGFB1/TRPV4/CCL20/CCR6/IL1R1/ITGA4/PGF/RIPOR2/SELENOK/THBS4/CCR2/CCR7/EDN3/NCKAP1L/PTK2B/TNFSF14/XG/LGALS3/MOSPD2/PLVAP/RAC2/SWAP70/ADAM10/CCL21/DYSF/IL6/P2RX4/THBS1/APP/PLA2G7/S100A7/XCL1/XCL2/ADAM17/ADAM8/MIA3/THY1/VEGFC/CXCL13/IL6R/MMP14/TNFRSF14/CCR1/VEGFD	65
BP	GO:0002262	myeloid cell homeostasis	73/6498	147/18670	0.000142006	0.00194144	0.00131935	ARID4A/BAK1/FOXP3/KITLG/KMT2E/PIK3CB/SPI1/ADGRF5/BAX/JMJD6/TGFBR3/ANKRD54/HIF1A/HMOX1/JAK2/RBFOX2/CDK6/DNASE2/ETV2/GATA3/HOXA5/JAK3/KLF1/RPS19/SH2B3/SOX6/BCL6/EPAS1/FOXO3/HSPA9/PRDX1/PTBP3/SMAD5/SMAP1/SRF/STAT1/ACVR2A/CCR2/INHBA/NCKAP1L/PRMT1/ATP5IF1/KLF2/ZFP36/ACVR1B/ANXA1/ETS1/IL6/IREB2/RB1/RPS24/RPS6/TMOD3/LYAR/SLC25A38/SOD1/ADAM17/CEBPG/MERTK/MFHAS1/NCAPG2/ADAR/FCER1G/FLVCR1/G6PD/KIT/TAL1/TRI…	73
BP	GO:0000281	mitotic cytokinesis	41/6498	73/18670	0.000148757	0.00202516	0.00137624	ANLN/TTC19/KIF4A/ROCK1/ZFYVE26/CHMP4B/EFHC1/LZTS2/CENPA/ECT2/KIF20A/RTKN/SPTBN1/STMN1/VPS4B/CIT/CHMP1A/CHMP2A/ROCK2/APC/ARL3/BRCA2/CEP55/CKAP2/ESPL1/KIF20B/KIF23/NUSAP1/USP8/ANKRD53/ARF1/BBS4/JTB/RASA1/RHOB/INCENP/RHOC/RACGAP1/SON/CHMP4C/CDT1	41
BP	GO:0060350	endochondral bone morphogenesis	41/6498	73/18670	0.000148757	0.00202516	0.00137624	FOXC1/HOXA11/MEF2C/RARB/IMPAD1/SMPD3/TRIP11/COL1A1/COMP/DLX5/TRPV4/COL12A1/COL7A1/MEF2D/PEX7/MATN4/RUNX2/SOX9/TEK/MATN2/MATN3/POR/RARA/BMPR1B/MMP13/NAB1/CARM1/COL6A1/COL6A2/BMP6/CSGALNACT1/SERPINH1/ALPL/FGF18/MATN1/MMP14/COL6A3/POC1A/TGFBR2/VWA2/AXIN2	41
BP	GO:1905818	regulation of chromosome separation	36/6498	62/18670	0.00014969	0.00203357	0.00138195	MAD1L1/SPDL1/TACC3/TPR/NDC80/TRIP13/ZW10/CDC6/KLHL22/ANAPC15/CDC20/CENPF/FBXO5/MAD2L2/TTK/DLGAP5/DUSP1/XRCC3/CCNB1/APC/CENPE/ESPL1/NUMA1/RB1/USP44/ANAPC11/ANAPC1/ATM/BUB3/BUB1B/NSMCE2/MAD2L1/PTTG1/RAD21/BUB1/CDT1	36
BP	GO:0051348	negative regulation of transferase activity	129/6498	285/18670	0.000152231	0.00206375	0.00140246	DTNBP1/GPRC5A/IBTK/IPO5/MVP/PARP3/PHPT1/PPP2R5A/PRKAR2B/SERPINB3/WNK1/WWTR1/GSTP1/HYAL2/IRAK3/LRP6/PTPRC/TESC/TFAP4/CSK/DNAJC3/GADD45B/GSKIP/PIK3IP1/PPM1F/PTK6/PYCARD/SFRP1/SIRT1/TRIB3/TSC2/CAV1/CBL/CDK5RAP3/CHORDC1/CORO1C/DUSP3/DVL1/HIPK3/HSPB1/IFNG/LIMK1/PRKAR1A/PTPN6/RASIP1/SH2B3/BAG2/CBLB/DUSP22/ERRFI1/FBXO5/ITGB1BP1/KAT2B/MAD2L2/NPRL2/PARK7/PRKAR2A/RGS2/RGS4/STK38/TNFAIP3/DUSP1/DUSP4/LAX1/PK…	129
BP	GO:0022900	electron transport chain	89/6498	186/18670	0.000156608	0.00211864	0.00143977	AIFM2/AKR7A2/BID/CIAPIN1/CYB561/CYBA/GLRX2/HSD17B6/ME1/NDUFAB1/NDUFB4/SLC25A13/UQCRC1/AKR1B1/COQ9/ME2/NDUFB2/NOX4/P4HA2/SDHA/IDH3B/NDUFB7/PHGDH/TAZ/TSTA3/ALDH2/DHDH/ETFB/NDUFC1/NDUFS8/PPARGC1A/AKR1A1/COX6A1/COX7A2/NCF2/NDUFA8/NDUFB3/NDUFS7/PARK7/COX6B1/COX7C/NDUFA1/AOC2/CCNB1/COX4I1/COX4I2/COX7B/DMGDH/IDO1/LOXL2/MYBBP1A/NDUFA2/NDUFA5/POR/STEAP4/UQCR11/AOX1/COX5B/NDUFA9/NDUFAF1/CYP1A2/NDUFB10/NDUF…	89
BP	GO:0006614	SRP-dependent cotranslational protein targeting to membrane	55/6498	105/18670	0.000158486	0.00213957	0.00145398	RPL18/RPS20/SEC61A2/TRAM2/RPL31/RPL6/RPLP0/RPS5/RPL3/SRP54/RPL18A/RPL28/RPL34/RPS13/RPS16/RPS19/SEC61B/RPL22/RPL24/RPS12/RPS15/RPS25/RPL21/RPL23/RPL5/RPS10/RPL27/RPL36/RPS15A/RPS4Y1/RPL35/RPLP1/RPS24/RPS6/RPL11/RPL13A/RPL32/RPL37/RPS11/RPS2/RPS27A/RPS3A/RPS8/SRP9/RPL10/RPL7/RPL7A/RPS3/RPL26/RPL29/RPL30/RPL8/ZFAND2B/RPL9/RPS14	55
BP	GO:0051784	negative regulation of nuclear division	35/6498	60/18670	0.000162306	0.00218623	0.0014857	MAD1L1/SPDL1/TPR/ATRX/NDC80/TRIP13/ZW10/KLHL22/NAA10/RGCC/ANAPC15/PRKAR1A/CDC20/CENPF/FBXO5/MAD2L2/TTK/DUSP1/XRCC3/CCNB1/APC/DMRT1/USP44/HORMAD1/TOM1L1/ATM/BUB3/CHEK1/BUB1B/FBXO43/MAD2L1/PTTG1/RAD21/BUB1/CDT1	35
BP	GO:0045444	fat cell differentiation	104/6498	223/18670	0.000162756	0.00218623	0.0014857	ADRB1/PIAS1/SNAI2/SOX8/TRIO/WWTR1/AAMDC/ADGRF5/C1QTNF3/FGF10/ITGA6/OSBPL8/PRLH/PTGS2/RORA/RUNX1T1/SDF4/SIRT2/SREBF1/CBY1/E2F1/EP300/HTR2A/IL11/JAG1/KLF5/MEDAG/MMP11/SFRP1/SIRT1/STK3/STK4/TRIB3/ZNF516/ANKRD26/CCND1/CLIP3/CREBL2/GATA3/GNB3/PPARGC1A/RARRES2/TGFB1/TRPV4/UCP1/WNT5B/ZBTB16/ARL6/FAM120B/NR4A3/PPARD/RGS2/ALDH6A1/ARL4A/BBS2/BMP2/EGR2/FFAR2/MSX2/NR4A1/WNT1/ANGPTL8/GPS2/LGALS12/PER2/PPARG/S…	104
BP	GO:0032602	chemokine production	48/6498	89/18670	0.000162959	0.00218623	0.0014857	CD74/EIF2AK2/SNAI2/C1QTNF3/GSTP1/IL4R/MAVS/HIF1A/HMOX1/IL7/MEFV/PYCARD/RIPK2/TREM2/C5/IFNG/TRPV4/ERBIN/FOXP1/IL1RL1/SELENOK/TNFSF4/TUSC2/CXCL6/EGR1/FFAR2/LRP1/TWIST1/POSTN/TICAM1/HAVCR2/IL10/IL33/IL6/KLF4/TLR4/APP/EPHA2/S100A8/TSLP/ADAM17/IL18/MCOLN2/AIRE/IL6R/S100A9/SYK/TLR3	48
BP	GO:0030866	cortical actin cytoskeleton organization	27/6498	43/18670	0.000165581	0.00221679	0.00150646	ANLN/EHD2/NCKAP1/WAS/DLG1/EPB41L2/LLGL2/ROCK1/EZR/IKBKB/ECT2/PLEK/RTKN/WIPF1/CIT/NCKAP1L/RHOQ/WIPF3/ROCK2/KIF23/TLN1/RAB13/EPB41/FMNL2/FMNL3/RACGAP1/CDK5	27
BP	GO:0051222	positive regulation of protein transport	181/6498	418/18670	0.000168183	0.0022437	0.00152475	BAD/BAIAP3/CD38/FGR/FYN/GIPR/IFNGR1/IGF1/IPO5/NNAT/PHPT1/RUFY3/TENM1/TPR/C1QTNF3/EDEM2/FCN1/GTSE1/HUWE1/HYAL2/IL4R/MAVS/NLRP1/OXCT1/P2RX7/PANX2/PCM1/PRKCZ/PTGS2/RAPGEF3/RNF31/CEMIP/EMD/EZR/FERMT1/GSDMD/HIF1A/JAK2/MAPK3/MYOM1/NUTF2/OSM/PARD6A/PPM1A/PYCARD/RGCC/RIPK2/STX4/SYTL4/TLR8/TREM2/UBR5/C2CD5/C5/CARD8/CD33/CD81/CRTAM/DDX58/FBXW7/GAPDH/GATA3/GLI3/GPI/IFNG/IL2/IL26/KCNN4/NMU/OAZ1/PANX1/PDCD5/P…	181
BP	GO:0030177	positive regulation of Wnt signaling pathway	86/6498	179/18670	0.000168286	0.0022437	0.00152475	ADGRA2/ASPM/CDH3/DEPDC1B/PSMA4/PSMB1/PSMC4/WNK1/ZRANB1/FGF10/PSMC5/PSME1/PSME4/AXIN1/FGF9/GSKIP/PPM1A/PSMA3/PSMA6/PSMA7/PSMB5/PSMD7/PSME2/SALL1/SFRP1/UBR5/CAPRIN2/CAV1/COL1A1/DLX5/KANK1/PLEKHA4/PSMA2/PSMD11/PSMD9/SFRP4/SMURF2/SPIN1/TNKS2/WNT3/PSMD14/PTK7/SEMA5A/TNFAIP3/USP34/WLS/BMP2/PIN1/PSMB2/RECK/SOX4/CDC73/CSNK1G2/LGR6/MACF1/SMARCA4/TRPM4/ANKRD6/SCEL/SULF1/USP8/YAP1/ATP6V1C2/DAAM2/EGFR/PSMA5/…	86
BP	GO:0006302	double-strand break repair	114/6498	248/18670	0.00016888	0.00224698	0.00152698	BRCA1/DDX11/ERCC1/LIG3/PARP3/POLQ/RAD51/RAD52/RECQL/REV3L/WAS/EXD2/FUS/MCM2/MCM6/NUCKS1/PALB2/RAD54L/RIF1/SIRT6/TP53BP1/TRIP13/XRCC1/ZFYVE26/ACTR5/CDC45/CDC7/MCM4/MCM5/MSH2/NBN/POLA1/REC8/SAMHD1/SMCHD1/UBR5/BABAM1/FOXM1/NSD2/PIAS4/PRPF19/RAD51AP1/RECQL5/RPA3/SETX/TIMELESS/DCLRE1B/MAD2L2/MCM3/MCM9/PSMD14/RAD50/RNF8/TENT4A/AUNIP/DEK/HELB/MCM8/POLM/SLF2/TWIST1/XRCC3/FIGNL1/GINS2/HERC2/POLN/SEM1/SLF1…	114
BP	GO:0090224	regulation of spindle organization	26/6498	41/18670	0.000172672	0.0022927	0.00155805	PARP3/PKD1/TACC3/TPR/SMC1A/SPAG5/TPX2/CHMP4B/RAE1/STAG2/FSD1/SMC3/SENP6/STAG1/VPS4B/GPSM2/CHMP1A/CHMP2A/GNAI1/PSRC1/BORA/NUMA1/ANKRD53/CLTC/CCSAP/CHMP4C	26
BP	GO:0001838	embryonic epithelial tube formation	63/6498	124/18670	0.000174166	0.00230306	0.00156509	CC2D2A/FUZ/MKS1/SOX8/CELSR1/GRHL2/LRP2/LRP6/PAX2/TMED2/HIF1A/MIB1/SALL4/SFRP1/SIX4/STK3/STK4/TSC2/DVL1/FOLR1/GATA3/KAT2A/LHX2/PFN1/TGFB1/ARID1A/BMP5/NPHP3/PTK7/WNT6/APAF1/LIAS/MTHFD1L/OVOL2/PAX8/SOX4/SOX9/STIL/TWIST1/VASP/RARA/KIF20B/PRICKLE1/SEC24B/SHROOM3/BBS4/GDF7/LMO4/OSR1/SFRP2/ADM/KDM6A/ST14/ARHGAP35/FZD1/SKI/WNT9B/CTHRC1/DLC1/RET/SPINT1/TBXT/TSC1	63
BP	GO:0007043	cell-cell junction assembly	63/6498	124/18670	0.000174166	0.00230306	0.00156509	CDH3/HDAC7/PKN2/PRKCH/SNAI2/VCL/CBFB/CDH19/DLG1/FSCN1/GRHL2/MPP5/PKP1/ROCK1/ARVCF/CDH20/IKBKB/PARD6A/TJP1/CAV1/LSR/TRPV4/CDH6/CDH9/ECT2/SRF/STRN/PARD6B/SNAI1/ACE2/AFDN/CRB3/PATJ/RAMP2/ROCK2/APC/DSG1/TLN1/ANK2/CDH11/CDH13/EPHA2/MARVELD3/NPHP1/RAB13/TBCD/CDH12/CDH22/DLG5/ESAM/MARVELD2/MPP7/MTDH/PARD3/PRKCA/PTPRO/RHOC/F11R/CLDN19/CLDN3/GJB2/MICALL2/PRKCI	63
BP	GO:0032091	negative regulation of protein binding	54/6498	103/18670	0.000175738	0.00231484	0.00157309	DDX11/DTNBP1/HSPA5/ACTB/AURKA/BAX/MAP2/ROCK1/USP33/ADNP/CCM2L/CRTAC1/CTSZ/MAPK3/NFATC4/PIM2/STUB1/CAV1/DVL1/MET/BAG2/EPB41L5/ITGA4/ITGB1BP1/PARK7/RIPOR2/STMN1/GTF2F1/ID1/IFIT2/PIN1/SLPI/SYMPK/CAMK1/GNL3L/NES/TTBK2/DNAJB2/IL10/SORL1/TDG/TMBIM6/ADAM15/ARRB2/CARM1/PEX14/DAB2/GPSM1/DACT1/DISC1/LRPAP1/PRKCD/ADRB2/B2M	54
BP	GO:0060537	muscle tissue development	177/6498	408/18670	0.000175774	0.00231484	0.00157309	CDON/CFLAR/COL11A1/CTDP1/CYP26B1/DCN/DSG2/ELN/ERBB3/FOXC1/HMG20B/IFRD1/IGF1/LUC7L/MYLK/PTCD2/SOX8/YBX3/CCNT2/COL19A1/DLG1/EDN1/FGF20/HDAC4/LRP2/MEF2A/MEF2C/MYBPC2/NEBL/NOX4/PITX1/RARB/SEMA3C/SIRT2/SIRT6/SLC9A1/TBX5/TGFBR3/ASB2/CBY1/CCM2L/DDX17/EMD/EP300/FGF9/KLF5/MYL6/MYLK2/MYOM1/NPRL3/SGCG/SIX4/TAZ/TLL2/BMPR1A/CAV1/CAV2/ENG/GLI1/HAMP/HLF/KAT2A/MEOX2/MYF5/MYL2/NEURL1/PPARGC1A/PRKAR1A/SOX6/TGFB1/T…	177
BP	GO:0048002	antigen processing and presentation of peptide antigen	90/6498	189/18670	0.000178443	0.0023452	0.00159373	AP2B1/AP2S1/CD74/CYBA/KIF26A/PSMA4/PSMB1/PSMC4/SLC11A1/CD209/DYNC1I2/FCGR2B/ITGB5/KIF22/KIF2A/KIF4A/LAG3/PSMC5/PSME1/PSME4/AP1B1/IKBKB/KIF3B/LGMN/NCF4/PSMA3/PSMA6/PSMA7/PSMB5/PSMD7/PSME2/PYCARD/SEC23A/TREM2/AP1S1/CLEC4A/PSMA2/PSMD11/PSMD9/LNPEP/NCF2/PSMD14/SEC24A/VAMP8/CANX/CLTA/IDE/KIF18A/KLC1/PSMB2/AP1M2/DCTN4/KIF3A/CD36/CENPE/CTSL/CTSV/DCTN3/DYNC1LI2/ITGAV/KIF11/KIF23/SEC24B/TAPBPL/ARF1/CLTC/K…	90
BP	GO:0014068	positive regulation of phosphatidylinositol 3-kinase signaling	47/6498	87/18670	0.000180063	0.00236168	0.00160492	DCN/ERBB3/FGR/FLT4/FYN/HGF/IGF1/MYOC/PIK3CB/MYDGF/NEDD4/FLT1/JAK2/MAZ/OSM/SIRT1/CBL/CSF3/GAB1/PIK3CG/PTPN6/UNC5B/PDGFRB/PPARD/UBE3A/BECN1/CAT/HCST/PIK3CA/SOX9/TEK/KDR/PDGFRA/PRR5L/HAX1/IGF1R/NTRK3/PDGFC/PIK3R1/PIK3R5/ANGPT1/IL18/NTRK2/KIT/NCF1/PIK3AP1/PLXNB1	47
BP	GO:0003012	muscle system process	199/6498	465/18670	0.000181137	0.00237095	0.00161122	ATP1A2/ATP2B4/CACNA1G/CALCRL/CD38/CFLAR/CTDP1/CYBA/DSG2/GTF2IRD1/HSPB6/IGF1/MAP2K3/MYH13/MYLK/MYOC/NEDD4L/PIK3C2A/PTGER3/SCN4A/TBXA2R/TNFRSF1B/UTS2/VCL/VIM/ATP2B1/CACNA1S/DLG1/EDN1/ENO1/HDAC4/ITGB5/LMCD1/MEF2A/MEF2C/MYBPC2/PPP1R12B/PTGS2/PXN/ROCK1/SLC9A1/SMPX/TMEM38A/CHGA/EMD/HMOX1/HTR2A/MYL6/MYL9/MYLK2/MYOM1/OXT/PABPN1/SLC8A3/SNTA1/SORBS1/TAZ/ACTA2/C12orf57/CAMTA2/CAV1/COMP/CRYAB/DMPK/EZH2/HAMP/…	199
BP	GO:0051495	positive regulation of cytoskeleton organization	105/6498	226/18670	0.000181787	0.00237463	0.00161373	BAIAP2L1/CCL26/CX3CL1/LIMCH1/MYOC/NCKAP1/RHOBTB2/STAP1/TAC1/TENM1/WAS/DLG1/EDN1/ICAM1/NAV3/NCK2/NOX4/P2RX7/PXN/RAPGEF3/SPAG5/ARHGEF10/CORO1A/HCK/NIN/NRP1/PICK1/PPM1F/PYCARD/RANBP1/RGCC/SFRP1/ARPC3/CCL24/CSF3/LIMK1/MET/PFN1/TGFBR1/TRPV4/ACTR3/ITGB1BP1/PLEK/PROX1/SEMA5A/VPS4B/CCR7/GPSM2/ID1/NCKAP1L/PTK2B/SORBS3/TEK/TGFB3/VASP/ACTR3B/AKAP9/ARPC1B/BAIAP2L2/CDC42EP1/CLIP1/GMFG/MAP1B/NES/PLXNA3/PSRC1/R…	105
BP	GO:0006270	DNA replication initiation	24/6498	37/18670	0.00018389	0.0023876	0.00162254	MCM10/POLA2/WDR18/MCM2/MCM6/ORC1/ORC6/CDC34/CDC45/CDC6/MCM4/MCM5/NBN/POLA1/POLE2/CCNE1/MCM3/POLE4/CDK2/WRNIP1/PRIM2/TICRR/LRWD1/CDT1	24
BP	GO:0007099	centriole replication	24/6498	37/18670	0.00018389	0.0023876	0.00162254	BRCA1/WDR62/CCP110/CEP152/CEP76/KAT2A/MDM1/TRIM37/ALMS1/CEP72/KAT2B/VPS4B/CDK2/STIL/CHMP2A/PLK4/C10orf90/CENPJ/CETN2/SASS6/CEP295/DEUP1/SPICE1/CEP120	24
BP	GO:0060236	regulation of mitotic spindle organization	24/6498	37/18670	0.00018389	0.0023876	0.00162254	PARP3/PKD1/TACC3/TPR/SMC1A/TPX2/CHMP4B/RAE1/STAG2/FSD1/SMC3/STAG1/VPS4B/GPSM2/CHMP1A/CHMP2A/GNAI1/PSRC1/BORA/NUMA1/ANKRD53/CLTC/CCSAP/CHMP4C	24
BP	GO:0090092	regulation of transmembrane receptor protein serine/threonine kinase signaling pathway	111/6498	241/18670	0.000185592	0.00240487	0.00163428	CREBBP/DKK3/HSPA5/WWTR1/ZC3H3/CHRD/FGF10/FSTL3/GLG1/LRP2/LTBP4/TGFBR3/CHRDL1/EP300/FERMT1/FGF9/HSP90AB1/NUP93/PPM1A/SFRP1/SIRT1/SPINT3/STUB1/ZNF423/ASPN/BMPR1A/CAV1/CAV2/ENG/FBXL15/FKBP8/FOLR1/MTMR4/PBLD/SFRP4/SMURF2/TGFB1/TGFBR1/ACVR1/ACVR2B/BMP5/LOX/SPTBN1/STK11/TTK/ACVR2A/BMP2/CITED1/GDF5/GIPC1/GOT1/INHBA/MSX2/OVOL2/PIN1/PMEPA1/TGFB3/WNT1/CDKN1C/FST/GDF15/MEN1/RASL11B/SPART/TWSG1/WFIKKN1/ACVR1…	111
BP	GO:0001959	regulation of cytokine-mediated signaling pathway	85/6498	177/18670	0.000186596	0.0024113	0.00163865	BIRC3/CD74/IFNGR1/NR1H3/PIAS1/SPPL2B/STAP1/TRAF1/CBFB/CYLD/EDN1/GSTP1/IRAK3/MAVS/PTPRC/RNF31/TXK/HIF1A/HSP90AB1/IKBKB/IL7/JAK2/PYCARD/RFFL/RIPK2/SAMHD1/TRADD/TREM2/BIRC2/CACTIN/CARD8/CAV1/CDC37/CLIP3/HPX/IFNG/PIAS4/PTPN6/SH2B3/IL1R1/IL1R2/LIFR/PADI2/STAT1/TNFAIP3/CXCR4/ELF1/IRF3/RBCK1/RNF113A/TRAF2/ZBP1/GPS2/NR1H2/PPARG/PXDN/CASP1/IL36RN/IL6/PARP9/RNASEL/SPPL2A/ECM1/NLRC5/NOL3/SLIT2/TSLP/ADAM17/A…	85
BP	GO:0050730	regulation of peptidyl-tyrosine phosphorylation	117/6498	256/18670	0.000186836	0.0024113	0.00163865	CD4/CD74/CNTN1/ERBB3/FYN/GPRC5A/HGF/IBTK/IGF1/KITLG/MVP/STAP1/TNK2/CASS4/DLG3/DOCK3/FGF10/HYAL2/ICAM1/NCK2/NOX4/PIBF1/PRKCZ/PTPRC/ADNP/ANGPT4/ARL2BP/CD40/HTR2A/IL11/IL7/JAK2/NRP1/OSM/PTK6/RIPK2/SFRP1/TREM2/BST1/CAV1/CBL/CD81/CSF3/FBXW7/HPX/IFNG/IL2/NEURL1/PTPN6/SH2B3/TGFB1/ACVR1/CBLB/DUSP22/EPHA4/ERRFI1/GHR/HBEGF/IL12B/NEDD9/PDCL3/THBS4/ADRA1A/CD80/PTK2B/RAP2C/IL6ST/SH3BP5/VPS25/CD36/ENPP2/IL21/I…	117
BP	GO:0045622	regulation of T-helper cell differentiation	23/6498	35/18670	0.000187322	0.00241197	0.0016391	FOXP3/RC3H2/IL4R/PRKCZ/TBX21/IL12RB1/RIPK2/IL2/JAK3/BCL6/CD86/IL12B/MYB/TNFSF4/CD80/RARA/ANXA1/HLX/IRF4/RC3H1/IL18/NLRP3/ZBTB7B	23
BP	GO:0002218	activation of innate immune response	142/6498	319/18670	0.000188027	0.00241197	0.0016391	BIRC3/BTK/CREBBP/CYBA/FYN/MARCO/MATR3/NR1H3/PSMA4/PSMB1/PSMC4/TAB2/TNIP3/ALPK1/APOB/CD209/CYLD/ESR1/FCN1/GRAMD4/ICAM3/IRAK3/MAVS/NLRC4/PAK3/PSMC5/PSME1/PSME4/TYRO3/UFD1/WDFY1/ACOD1/EP300/HCK/IKBKB/LGMN/MAP3K1/PQBP1/PSMA3/PSMA6/PSMA7/PSMB5/PSMD7/PSME2/PYCARD/RIPK2/RNF125/RPS6KA5/TAB1/TLR8/BIRC2/CACTIN/CAV1/CLEC4A/DDX58/DHX58/ICAM2/NOD1/NOP53/PSMA2/PSMD11/PSMD9/RAB11FIP2/RELB/UNC93B1/ERBIN/IFIH1/PS…	142
BP	GO:0010039	response to iron ion	22/6498	33/18670	0.000188756	0.00241197	0.0016391	CYBRD1/TF/HIF1A/HMOX1/MAP1LC3A/CCND1/HAMP/TFR2/ACO1/BECN1/CCNB1/SLC40A1/TFAP2A/SNCA/ALAD/BMP6/DRD2/G6PD/TFF1/APBB1/ATP7A/B2M	22
BP	GO:0035115	embryonic forelimb morphogenesis	22/6498	33/18670	0.000188756	0.00241197	0.0016391	ALX4/HOXA11/HOXA9/TBX5/TP63/RPGRIP1L/WNT3/MSX2/RDH10/RECK/RUNX2/TWIST1/ALDH1A2/HOXD9/TBX3/TFAP2A/LNPK/OSR1/CACNA1C/EN1/MSX1/NIPBL	22
BP	GO:0045191	regulation of isotype switching	22/6498	33/18670	0.000188756	0.00241197	0.0016391	FOXP3/PARP3/PTPRC/RIF1/TBX21/TFRC/THOC1/TP53BP1/CD40/MSH2/EXOSC3/IL2/IL27RA/NSD2/TGFB1/BCL6/MAD2L2/TNFSF4/IL10/PAXIP1/TNFSF13/APLF	22
BP	GO:2001233	regulation of apoptotic signaling pathway	176/6498	406/18670	0.000191694	0.00244467	0.00166133	BAD/BAK1/BID/BRCA1/CD74/CFLAR/CX3CL1/FAS/FYN/GCLC/HGF/IGF1/MAPK8IP2/MAPK9/NOX1/PLAUR/RB1CC1/SLC25A5/SNAI2/TMEM161A/TNFRSF12A/TRAF1/YBX3/ZMYND11/BAX/CYLD/ENO1/ERP29/FGF10/GSTP1/HYAL2/ICAM1/ITGA6/NCK2/PTGS2/PTPRC/SP100/STRADB/TFAP4/TP63/BIK/CTSH/E2F1/GZMB/HIF1A/HMOX1/IL7/JAK2/MAZ/MMP9/NFATC4/NRP1/PAK5/PYCARD/RFFL/SFRP1/SIRT1/SRPX/STK3/STK4/STX4/TMEM14A/TRADD/BBC3/CASP2/CAV1/CREB3/CTSC/CXCL12/FBXW7/…	176
BP	GO:0072599	establishment of protein localization to endoplasmic reticulum	62/6498	122/18670	0.000193459	0.00245982	0.00167162	HSPA5/RPL18/RPS20/SEC61A2/TRAM2/RPL31/RPL6/RPLP0/RPS5/CHMP4B/PMM1/RPL3/SRP54/RPL18A/RPL28/RPL34/RPS13/RPS16/RPS19/SEC61B/SGTA/RAB3GAP2/RPL22/RPL24/RPS12/RPS15/RPS25/RPL21/RPL23/RPL5/RPS10/RPL27/RPL36/RPS15A/RPS4Y1/SEC61G/RPL35/RPLP1/RPS24/RPS6/PMM2/RPL11/RPL13A/RPL32/RPL37/RPS11/RPS2/RPS27A/RPS3A/RPS8/SRP9/RPL10/RPL7/RPL7A/RPS3/RPL26/RPL29/RPL30/RPL8/ZFAND2B/RPL9/RPS14	62
BP	GO:0006006	glucose metabolic process	98/6498	209/18670	0.000193644	0.00245982	0.00167162	BAD/DGAT2/H6PD/IGF1/NISCH/PDK2/PDK4/PPP1R3F/SLC25A13/TKTL1/ACACB/C1QTNF3/DUSP12/ENO1/FAM3A/OAS1/PDK3/PFKP/PGM1/PKM/RORA/TIGAR/EP300/PCK2/PGK1/RUBCNL/SIRT1/SLC25A1/SORBS1/BRAT1/ENO3/GAPDH/GNB3/GPI/KAT2A/PPARGC1A/SLC25A11/TPI1/AKR1A1/GPLD1/KAT2B/LEPR/PASK/POMC/PPARD/DYRK2/GNMT/GOT1/GOT2/NLN/PCK1/PIK3CA/ARPP19/ATF4/INPP5K/PDHA1/PER2/PRKAA1/RGN/KHK/RBP4/SDS/SLC37A4/C1QTNF2/DGKQ/FOXK2/G6PC3/IGFBP3/IGF…	98
BP	GO:0031532	actin cytoskeleton reorganization	53/6498	101/18670	0.000194867	0.00246194	0.00167306	BAIAP2L1/BCAR1/DTNBP1/FARP2/INSRR/PHPT1/RHOBTB2/STAP1/THSD7A/CASS4/FGF10/RAPGEF3/EZR/HCK/NRP1/PLEK2/CSF3/GAB1/TGFB1/TRPV4/NEDD9/PLEK/PTK7/PTK2B/RAP2A/TEK/BAIAP2L2/GMFG/MKLN1/NOTCH2/PDLIM4/ANXA1/PARVG/PDGFRA/ABL2/ARHGDIA/CAPN10/FGF7/GPR65/HAX1/MINK1/NTRK3/PIP5K1A/THSD7B/EPS8/FER/GSN/F11R/KIT/CDK5/MICALL2/RICTOR/ANTXR1	53
BP	GO:0032649	regulation of interferon-gamma production	53/6498	101/18670	0.000194867	0.00246194	0.00167306	FOXP3/SLC11A1/BCL3/IL12RB2/TXK/CD276/IL12RB1/PYCARD/RIPK2/TLR8/EBI3/GATA3/IL2/IL27RA/LILRB1/VSIR/CD160/CD2/IL12B/IL18R1/IL1R1/IL1RL1/TNFSF4/CCR2/CCR7/CD244/CD274/INHBA/SASH3/PTPN22/RARA/RIPK3/HAVCR2/IL10/IL21/IL33/IL36RN/TLR4/HSPD1/IRF8/XCL1/CD226/CD96/CEBPG/IL18/IL6R/PGLYRP3/SLAMF6/TNFRSF13C/PGLYRP4/TLR3/AXL/CD14	53
BP	GO:0019852	L-ascorbic acid metabolic process	10/6498	11/18670	0.000195337	0.00246194	0.00167306	GCLC/GSTO2/SLC2A3/SLC23A2/CYB5R3/AKR1A1/SLC2A1/RGN/GSTO1/CYB5A	10
BP	GO:0045628	regulation of T-helper 2 cell differentiation	10/6498	11/18670	0.000195337	0.00246194	0.00167306	IL4R/PRKCZ/BCL6/CD86/TNFSF4/RARA/ANXA1/HLX/IL18/NLRP3	10
BP	GO:0016051	carbohydrate biosynthetic process	100/6498	214/18670	0.000196422	0.00247078	0.00167907	DGAT2/FUT8/GYG2/IGF1/PDK2/PPP1R3F/SLC25A13/ADCYAP1R1/AKR1B1/C1QTNF3/ENO1/FAM3A/NDST1/PGM1/ST6GALNAC1/EP300/HAS3/IMPAD1/NANS/NTSR1/PCK2/PGK1/SIRT1/SLC25A1/SMPD3/SORBS1/ENO3/GAPDH/GPI/GYS2/HAS1/KAT2A/PPARGC1A/SLC25A11/ST3GAL4/TGFB1/TPI1/AKR1A1/GBE1/KAT2B/LEPR/PASK/PLEK/PRKAG3/SLC2A1/CD244/CHST8/DYRK2/GNMT/GOT1/GOT2/NLN/PCK1/PPP1R3C/PTK2B/ARPP19/ATF4/INPP5K/MPDU1/PER2/RGN/LHCGR/RBP4/SDS/SLC37A4/C1QT…	100
BP	GO:0021700	developmental maturation	128/6498	284/18670	0.000201342	0.00252775	0.00171778	ANKS1A/BAIAP3/BTK/CDH3/CX3CL1/FARP2/IGF1/MBTPS2/MYOC/POU2F2/PTPRN/ROPN1/SEZ6/SOX8/AURKA/CBFB/DAZL/GAL/MMP2/NTN4/PAX2/PGR/PICALM/RFX3/SCARF1/SIRT2/SLC26A3/TRIP13/TUT7/CDC25B/FERMT1/HIF1A/NFATC4/PABPC1L/PALM/PICK1/REC8/SEZ6L/SYP/ANKRD27/CLCN3/GATA3/GHRHR/HOXA5/LHX6/LYL1/NEURL1/PFN1/RAB3A/SLC17A7/B4GALT6/CCR6/CDC20/EPAS1/FBXO5/FOXO3/KIF14/PCSK4/PTBP3/RAB32/ROPN1B/TFCP2L1/TUSC2/BCL11A/BMP2/C3/KCNIP2/…	128
BP	GO:0043112	receptor metabolic process	91/6498	192/18670	0.000202534	0.00253406	0.00172207	AP2B1/AP2S1/CALCRL/FUT8/MYLIP/NR1H3/SELE/SNX1/CACNG4/DRD4/EDN1/KIF16B/MTMR2/NEDD4/NSF/OPHN1/PICALM/TFRC/EZR/GRK3/HIF1A/JAK2/LGMN/PICK1/CAV1/CD81/DNM1/FGF21/HOXA5/IFNG/LILRB1/PLEKHJ1/RNF43/SFRP4/TGFB1/USP46/BVES/RAB29/SEC24A/ARFGEF2/ARR3/BECN1/CLTA/LRP1/OPTN/RAMP3/ACE2/APOE/MKLN1/PPARG/RAMP1/RAMP2/SAG/SNAP25/TBC1D5/AHI1/AP1AR/ARRB1/CD36/CD63/FLOT1/HTR2B/IL10/ITGAV/SCYL2/SDCBP/SORL1/ACKR3/ARF1/ARRB…	91
BP	GO:0000082	G1/S transition of mitotic cell cycle	126/6498	279/18670	0.000202631	0.00253406	0.00172207	BCAT1/BID/DBF4/FHL1/KMT2E/MCM10/MNAT1/MYO16/PIAS1/PKD1/POLA2/AURKA/BAX/CAMK2A/FGF10/GTSE1/JADE1/MCM2/MCM6/ORC1/ORC6/PCBP4/PSME1/RBL1/CDC34/CDC45/CDC6/CDC7/CDKN3/E2F1/EP300/FBXO31/GSPT1/MCM4/MCM5/PIM2/POLA1/POLE2/PSME2/RBL2/RGCC/CASP2/CCL2/CCND1/CCNE1/CDK6/EZH2/PTPN6/RPA3/ACVR1/ARID3A/CCND2/CCND3/CNOT6/FBXO5/GMNN/HYAL1/KIF14/MCM3/PKD2/PLAGL1/POLE4/RHOU/TFDP2/BTN2A2/CDK2/CNOT1/INHBA/MCM8/PRMT1/SOX4…	126
BP	GO:1905330	regulation of morphogenesis of an epithelium	86/6498	180/18670	0.000213249	0.00266169	0.00180881	AP2B1/AP2S1/BTBD7/HGF/MKS1/PSMA4/PSMB1/PSMC4/SNAI2/SOX8/CELSR1/ESR1/FGF10/NTN4/PAX2/PSMC5/PSME1/PSME4/SIRT6/PARD6A/PSMA3/PSMA6/PSMA7/PSMB5/PSMD7/PSME2/SFRP1/SIX4/ALOX12/DVL1/GATA3/PFN1/PLEKHA4/PSMA2/PSMD11/PSMD9/SMURF2/TGFB1/WNT2/FGF1/FOXP1/NPHP3/PSMD14/PTK7/STAT1/CITED1/PAX8/PSMB2/RREB1/SOX9/TBX2/WNT1/SMO/WNT2B/AHI1/ANKRD6/PRICKLE1/SEC24B/SULF1/ARHGEF19/ARRB2/CELSR2/CLTC/FGF7/ITGAX/PHLDB2/PSMA5/…	86
BP	GO:0000956	nuclear-transcribed mRNA catabolic process	97/6498	207/18670	0.000214191	0.0026683	0.00181329	CSDE1/EDC4/MRTO4/RPL18/RPS20/SAMD4A/DIS3/EXOSC5/PABPC1/RPL31/RPL6/RPLP0/RPS5/SMG6/TNRC6A/TNRC6C/TUT7/GSPT1/RPL3/TNRC6B/CPEB3/DCPS/DDX6/EXOSC3/LSM5/MAGOHB/RPL18A/RPL28/RPL34/RPS13/RPS16/RPS19/SMG9/CNOT6/HBS1L/RPL22/RPL24/RPS12/RPS15/RPS25/TENT4A/XRN1/AGO2/CNOT1/RPL21/RPL23/RPL5/RPS10/UPF3B/CTIF/HELZ2/LSM4/LSM7/RPL27/RPL36/RPS15A/RPS4Y1/ZFP36/CNOT6L/DHX34/PAN2/RC3H1/RPL35/RPLP1/RPS24/RPS6/TUT4/EIF4…	97
BP	GO:0002698	negative regulation of immune effector process	61/6498	120/18670	0.000214905	0.00267202	0.00181583	CD84/FOXP3/GRN/PARP3/RC3H2/CD59/FCGR2B/IL4R/IRAK3/PTPRC/TBX21/THOC1/UFD1/HMOX1/RNF125/CUEDC2/DHX58/IL2/JAK3/LILRB1/PTPN6/RPS19/TGFB1/BCL6/DUSP22/TNFSF4/TRIM38/C4BPA/CCR2/TGFB3/BST2/FGL2/IL2RA/LGALS3/SEC14L1/ANXA1/HAVCR2/HLX/IL10/IL33/RC3H1/TARBP2/TMBIM6/ARRB2/XCL1/ANGPT1/CD96/FER/RABGEF1/SERPING1/TKFC/APPL1/FCRL3/PGLYRP2/PGLYRP3/SLAMF8/VSIG4/ZBTB7B/HTRA1/PGLYRP4/CD300A	61
BP	GO:0044774	mitotic DNA integrity checkpoint	55/6498	106/18670	0.000218698	0.00271396	0.00184432	FOXN3/AURKA/BAX/GTSE1/ORC1/PCBP4/TIPIN/TOP2B/CDC6/CLSPN/E2F1/EP300/FBXO31/MSH2/NBN/RBL2/RGCC/CASP2/CCND1/CDK5RAP3/NOP53/ARID3A/CNOT6/NEK11/PLAGL1/TFDP2/CDK2/CNOT1/PRMT1/SOX4/CCNB1/E2F8/PCNA/TOP2A/CNOT6L/MDC1/CARM1/PML/TICRR/ATM/EME1/HMGA2/TAOK2/XPC/BTG2/CDC25C/DONSON/MRNIP/NAE1/RPL26/TAOK1/ZNF385A/E2F7/TOPBP1/CDK1	55
BP	GO:0050920	regulation of chemotaxis	101/6498	217/18670	0.000219719	0.00271832	0.00184729	ADGRA2/CCL26/CD74/F7/MYCBP2/SEMA3B/SEMA3F/SEMA3G/STAP1/WNK1/ANGPT2/EDN1/FGF10/GSTP1/SEMA3A/SEMA3C/SEMA5B/SEMA6A/DDT/LGMN/MAPK3/NRP1/PPM1F/STX4/TREM2/BST1/C5/CCL2/CCL7/CREB3/CXCL12/DUSP3/HSPB1/MET/PTN/RARRES2/TGFB1/TRPV4/WNT3/ARTN/CCR6/F3/FGF1/PADI2/PDGFRB/PGF/RIPOR2/SEMA5A/SMOC2/THBS4/CCR2/CCR7/CXCR4/DUSP1/EDN3/GPR18/NCKAP1L/PTK2B/TNFSF14/KDR/MOSPD2/MPP1/MTUS1/PLXNA3/RAC2/SWAP70/ZSWIM4/ZSWIM6/ADA…	101
BP	GO:0032653	regulation of interleukin-10 production	31/6498	52/18670	0.000220314	0.00271832	0.00184729	FOXP3/HGF/TYROBP/BCL3/FCGR2B/PIBF1/PRKCZ/CD40LG/PYCARD/TREM2/JAK3/LILRB1/VSIR/CD46/CD83/IL12B/MMP8/TNFSF4/TUSC2/CD274/SASH3/IDO1/IRF4/TLR4/HSPD1/TNFRSF21/TSLP/XCL1/FCER1G/INAVA/SYK	31
BP	GO:0045839	negative regulation of mitotic nuclear division	31/6498	52/18670	0.000220314	0.00271832	0.00184729	MAD1L1/SPDL1/TPR/ATRX/NDC80/TRIP13/ZW10/KLHL22/NAA10/RGCC/ANAPC15/CDC20/CENPF/FBXO5/MAD2L2/TTK/DUSP1/XRCC3/CCNB1/APC/USP44/TOM1L1/ATM/BUB3/CHEK1/BUB1B/MAD2L1/PTTG1/RAD21/BUB1/CDT1	31
BP	GO:0044706	multi-multicellular organism process	103/6498	222/18670	0.000221852	0.00273208	0.00185664	CD38/DSG2/EPN1/FKBP4/PRDM1/SPHK2/TAC1/ACSL4/AKR1B1/ANGPT2/COL16A1/EDN1/EPYC/ESR1/FBLN1/MMP2/PGR/PTGS2/TMED2/TRO/ACOD1/COMT/MAGED2/MAPK3/MMP9/OXT/PCSK5/STS/TIMP1/AMBP/KLF1/NAMPT/P2RX1/PTN/RLN1/RLN2/SMURF2/SYDE1/TGFB1/TLE6/ARID1A/ASH1L/BYSL/CLIC5/CNR1/IGFBP2/LNPEP/PGF/PPARD/PRLR/RGS2/SLC2A1/SPP1/STC2/TFCP2L1/ACVR1C/ACVR2A/ADCY7/AGO2/CRHR1/FOSB/GOT2/POLR1B/PTGFR/PTGIS/PZP/RECK/TGFB3/APOL2/IDO1/KRAS/…	103
BP	GO:0000209	protein polyubiquitination	138/6498	310/18670	0.000229029	0.0028151	0.00191305	ANKIB1/BRCA1/FBXL3/MYLIP/NEDD4L/PSMA4/PSMB1/PSMC4/RC3H2/UNKL/CBFB/CHFR/HACE1/HECTD1/HUWE1/KLHL20/KLHL42/NEDD4/PSMC5/PSME1/PSME4/RNF126/RNF31/UBE2T/CDC34/FBXL19/FBXO31/MGRN1/PSMA3/PSMA6/PSMA7/PSMB5/PSMD7/PSME2/RBX1/RFFL/RNF125/RNF40/STUB1/UBR5/BIRC2/CBL/FBXL15/FBXW4/FBXW7/FZR1/PRPF19/PSMA2/PSMD11/PSMD9/SMURF2/TNKS2/TRIM2/TRIM3/UBE2S/UBE4A/WSB1/FBXL4/FBXL5/FBXO30/FBXO6/LNPEP/PSMD14/RNF19B/RNF8/SASH…	138
BP	GO:0031331	positive regulation of cellular catabolic process	158/6498	361/18670	0.000230583	0.00282505	0.00191982	ANKIB1/BAD/DCN/GCLC/IGF1/MAPK9/MLXIPL/PIAS1/PIK3CB/PSMC4/TNFRSF1B/VPS13D/AURKA/BAX/CHFR/EDEM2/HSP90AA1/KEAP1/LRP2/MID2/P2RX7/PABPC1/ROCK1/SESN1/SIRT2/SPTLC1/TNRC6A/TNRC6C/ABCD1/AXIN1/BNIP3L/CCDC22/EZR/HIF1A/HMOX1/HTR2A/MAPK3/MEFV/PIM2/RBX1/RIPK2/RNF40/SIRT1/SPTLC2/STUB1/TNRC6B/TREM2/TRIB3/TSC2/CAV1/CD81/CDC37/CPEB3/CTSC/DVL1/FBXW7/FGF21/IFNG/NOD1/NOP53/SGTA/SH3D19/USP5/AADAC/BAG2/CSNK1A1/FBXL5/FO…	158
BP	GO:0034333	adherens junction assembly	48/6498	90/18670	0.000232137	0.00282505	0.00191982	ARHGAP6/GPM6B/LIMCH1/MYOC/SLK/VCL/ACTN1/CAMSAP3/COL16A1/FERMT2/MAP4K4/ROCK1/SLC9A1/TRIP6/ARHGEF7/CORO2B/NRP1/PPM1F/SFRP1/SORBS1/CORO1C/DUSP3/DUSP22/EPB41L5/ITGB1BP1/LRP1/PTK2B/TEK/KDR/MACF1/RAMP2/ROCK2/ACVRL1/THBS1/IQGAP1/PDPK1/PHLDB2/PIP5K1A/TBCD/WDPCP/DLG5/TAOK2/THY1/MMP14/CLASP2/DLC1/HIPK1/TSC1	48
BP	GO:0051304	chromosome separation	48/6498	90/18670	0.000232137	0.00282505	0.00191982	MAD1L1/NCAPD2/NCAPH2/SPDL1/TACC3/TPR/NDC80/TOP2B/TRIP13/ZW10/CDC6/KLHL22/ANAPC15/RECQL5/CDC20/CENPF/FBXO5/MAD2L2/TTK/DLGAP5/DUSP1/NCAPH/TEX11/XRCC3/CCNB1/TOP2A/APC/CENPE/ESPL1/NUMA1/RB1/USP44/ANAPC11/ANAPC1/ATM/BUB3/EME1/BUB1B/HFM1/MEIOB/NSMCE2/MAD2L1/PTTG1/RAD21/SMARCAD1/BUB1/CDT1/CENPX	48
BP	GO:0030326	embryonic limb morphogenesis	63/6498	125/18670	0.00023288	0.00282505	0.00191982	ALX4/CREBBP/CYP26B1/DLX6/HOXA11/MKS1/BAX/GLI2/GRHL2/HOXA9/LRP6/MAP3K20/PITX1/RARB/TBX5/TP63/FGF9/IMPAD1/RPGRIP1L/SALL1/SALL4/BMPR1A/DLX5/FBXW4/GLI3/LMBR1/MYH3/WNT3/ZBTB16/PRRX1/GDF5/HOXC11/MSX2/RDH10/RECK/RUNX2/TBX2/TWIST1/ALDH1A2/HOXD9/FBN2/LRP4/TBX3/TFAP2A/AFF3/LNPK/OSR1/SFRP2/SMAD4/TBC1D32/WDPCP/CACNA1C/GPC3/MBNL1/NOTCH1/FLVCR1/SKI/WDR19/EN1/HAND2/INTU/MSX1/NIPBL	63
BP	GO:0035113	embryonic appendage morphogenesis	63/6498	125/18670	0.00023288	0.00282505	0.00191982	ALX4/CREBBP/CYP26B1/DLX6/HOXA11/MKS1/BAX/GLI2/GRHL2/HOXA9/LRP6/MAP3K20/PITX1/RARB/TBX5/TP63/FGF9/IMPAD1/RPGRIP1L/SALL1/SALL4/BMPR1A/DLX5/FBXW4/GLI3/LMBR1/MYH3/WNT3/ZBTB16/PRRX1/GDF5/HOXC11/MSX2/RDH10/RECK/RUNX2/TBX2/TWIST1/ALDH1A2/HOXD9/FBN2/LRP4/TBX3/TFAP2A/AFF3/LNPK/OSR1/SFRP2/SMAD4/TBC1D32/WDPCP/CACNA1C/GPC3/MBNL1/NOTCH1/FLVCR1/SKI/WDR19/EN1/HAND2/INTU/MSX1/NIPBL	63
BP	GO:0045471	response to ethanol	63/6498	125/18670	0.00023288	0.00282505	0.00191982	BAD/BAK1/FYN/SPI1/TBXA2R/TNC/ADCYAP1R1/DRD4/GSTP1/ICAM1/OPRK1/OXCT1/SDF4/BIRC2/CBL/CCL7/CCND1/CSF3/GATA3/HAMP/IL2/USP46/CNR1/PSMD14/RGS2/RGS4/SPARC/ADCY7/CAT/CRHR1/DBH/DNMT3A/GOT2/PTK2B/CDO1/PEMT/PRKAA1/RARA/UNC79/ACTR2/CD27/GGH/RBP4/CRHBP/KCNMB1/NTRK3/S100A8/SETD7/SOD1/ALAD/DRD2/EPS8/GNRH1/GSN/CHRNB2/G6PD/VCAM1/CA3/CLDN3/CYBB/TP53INP1/CD14/CDK1	63
BP	GO:0046637	regulation of alpha-beta T cell differentiation	36/6498	63/18670	0.000232903	0.00282505	0.00191982	FOXP3/PRDM1/RC3H2/RUNX3/CBFB/IL4R/PRKCZ/TBX21/IL12RB1/RIPK2/GATA3/GLI3/IFNG/IL2/JAK3/ZBTB16/BCL6/CD83/CD86/IL12B/MYB/TNFSF4/ZAP70/CD80/NCKAP1L/SASH3/RARA/ANXA1/HLX/IRF4/RC3H1/IL18/NLRP3/ZBTB7B/SYK/TGFBR2	36
BP	GO:0050821	protein stabilization	85/6498	178/18670	0.000236367	0.00285745	0.00194184	GRN/IGF1/LAMP2/PER3/TYROBP/WIZ/ATP1B3/GTSE1/HSP90AA1/SEL1L/TESC/USP33/EP300/HSP90AB1/MTMR9/PIM2/RASSF2/STK3/STK4/TELO2/CDC37/CREBL2/CRYAB/DVL1/FBXW7/GAPDH/GTPBP4/NOP53/PFN1/PPARGC1A/WFS1/AAK1/BAG2/EPHA4/IFT46/P3H1/PARK7/PDCD10/TSPAN1/MCM8/NCLN/PIN1/RPL23/RPL5/SOX4/TCP1/USP9X/ATP1B2/CDK7/HIP1/SMO/VHL/CCNH/COG3/DSG1/FLOT1/PIM1/STXBP1/ANK2/ATP1B1/CCT6A/HSPD1/PIK3R1/RPL11/C10orf90/CCT5/SAV1/SEC16A/TA…	85
BP	GO:0010171	body morphogenesis	30/6498	50/18670	0.00023646	0.00285745	0.00194184	CDON/FUZ/PHLDB1/LRP6/MMP2/CRISPLD2/EP300/COL1A1/DLX5/MYH3/PLEKHA1/TGFB1/WNT3/CRISPLD1/RRAS/TGFB3/PDGFRA/CSRNP1/PHLDB2/ARID5B/GPC3/FLVCR1/SKI/ZNF281/CLASP2/MSX1/NIPBL/SGPL1/TIPARP/ANKRD11	30
BP	GO:0010771	negative regulation of cell morphogenesis involved in differentiation	51/6498	97/18670	0.000239601	0.00288999	0.00196395	CDKL3/FSTL4/IFRD1/NGFR/RTN4R/RUFY3/SEMA3B/SEMA3F/SEMA3G/ARHGAP4/FBLN1/MAP2/SEMA3A/SEMA3C/SEMA5B/SEMA6A/NFATC4/NRP1/CORO1C/KANK1/MAG/RAPGEF2/WNT3/GBP1/ITGB1BP1/SEMA5A/SPP1/TRAK2/UBE3A/ID1/OMG/EPHB2/FGF13/PLXNA3/POSTN/RNF6/SPART/AP1AR/LRP4/SEMA6D/SEMA7A/TRPC6/ARHGDIA/SLIT2/PTPRO/SEMA3D/THY1/DRAXIN/CDK5/MELTF/TRIM46	51
BP	GO:0097529	myeloid leukocyte migration	98/6498	210/18670	0.000240103	0.00289064	0.00196439	CCL26/CD74/CD99/CX3CL1/STAP1/CD200/CXCL2/EDN1/CCL17/CCL22/CD99L2/CHGA/DDT/FLT1/LGMN/MAPK3/TREM2/BST1/C5/CCL2/CCL24/CCL7/CCL8/CD81/CREB3/CXCL12/PIK3CG/RARRES2/RPS19/TRPV4/CCL20/IL1R1/PGF/RIPOR2/THBS4/CCR2/CCR7/CXCL6/DUSP1/EDN3/NCKAP1L/NUP85/PREX1/PTK2B/XG/ADGRE2/CCL25/LGALS3/MOSPD2/MPP1/MTUS1/RAC2/SWAP70/VAV3/ANXA1/C5AR2/CCL21/CXCL9/DYSF/EDNRB/EMILIN1/IL36A/IL36RN/IL6/P2RX4/THBS1/ITGA9/PLA2G7/S100…	98
BP	GO:0051092	positive regulation of NF-kappaB transcription factor activity	73/6498	149/18670	0.000241095	0.00289718	0.00196884	BTK/CFLAR/CX3CL1/DHX33/EIF2AK2/PRKCH/PRKCQ/TAB2/TRAF1/CAMK2A/ERC1/ICAM1/IRAK3/MID2/NFKB2/NLRC4/PRKCZ/RNF31/TRAF5/CAPN3/CD40/CD40LG/IKBKB/PSMA6/PYCARD/RIPK2/RPS6KA5/TAB1/TRADD/CAV1/NOD1/TGFB1/TRIM14/TRIM37/IL18R1/IL18RAP/TRIM38/TRIM62/CAT/LRRFIP1/RBCK1/TRAF2/EDA2R/KRAS/RIPK3/TICAM1/TRIM22/CD36/CLOCK/FLOT1/TLR4/APP/CARM1/RPS27A/S100A8/TNFRSF11A/ADAM8/FER/IL18/MTDH/RPS3/EDA/ITGB2/NLRP3/RPS6KA4/TAB3/…	73
BP	GO:0009152	purine ribonucleotide biosynthetic process	126/6498	280/18670	0.000243332	0.00291862	0.00198341	ELOVL1/ELOVL5/GUCY1B1/IGF1/MLXIPL/MPC1/NDC1/NUP160/PDK2/PDK4/SLC25A13/SPHK2/TPR/ACACB/ACSL4/COASY/ENO1/HDAC4/NUP37/P2RX7/PDK3/PFKP/PGM1/PKM/SEH1L/SIRT6/TIGAR/VPS9D1/ACOT7/ATP5F1D/GSTZ1/HIF1A/HTR2A/NME3/NME4/NUP93/PGK1/RAE1/SLC25A1/TAZ/TECR/TREM2/AK1/ENO3/GALK1/GAPDH/GCDH/GPI/IFNG/IMPDH1/PPARGC1A/TGFB1/TPI1/AMPD1/AMPD2/ELOVL4/NME5/NUP155/PFKFB4/PRKAG3/ADCY7/ATP5F1E/NUP153/NUP85/PANK3/ACSS2/ADCY4/N…	126
BP	GO:0001649	osteoblast differentiation	104/6498	225/18670	0.000246876	0.00295564	0.00200856	HDAC7/HGF/IBSP/IGF1/MRC2/MYOC/SNAI2/SOX8/TNC/UFL1/VCAN/WWTR1/ATP6AP1/CBFB/CHRD/GLI2/HDAC4/MEF2C/REST/TP63/FGF9/HIRA/JAG1/LRP5L/RASSF2/SFRP1/SUCO/BMPR1A/CDK6/COL1A1/DLX5/FBL/GLI1/GLI3/GTPBP4/HOXA2/TCIRG1/WNT3/ACVR1/ACVR2B/ASF1A/FBXO5/HSPE1/ID3/LOX/MEF2D/RPS15/SATB2/SMAD5/SPP1/ACVR2A/AMELX/BMP2/CAT/CITED1/ID1/MSX2/RUNX2/SNAI1/TNN/TWIST1/FIGNL1/HSD17B4/IL6ST/JUND/MEN1/MYBBP1A/RRAS2/SMO/TRPM4/TWSG1/B…	104
BP	GO:0072522	purine-containing compound biosynthetic process	139/6498	313/18670	0.000247954	0.00296306	0.0020136	ELOVL1/ELOVL5/GUCA1A/GUCY1B1/IGF1/MLXIPL/MPC1/NDC1/NUP160/PDK2/PDK4/SLC25A13/SPHK2/TPR/ACACB/ACSL4/COASY/ENO1/HDAC4/NUP37/P2RX7/PDK3/PFKP/PGM1/PKM/SEH1L/SIRT6/TIGAR/VPS9D1/ACOT7/ADA2/ATP5F1D/GSTZ1/HIF1A/HTR2A/NME3/NME4/NUP93/PGK1/PRTFDC1/RAE1/SLC25A1/TAZ/TECR/TREM2/AK1/ENO3/GALK1/GAPDH/GCDH/GPI/IFNG/IMPDH1/PPARGC1A/RCVRN/TGFB1/TPI1/AMPD1/AMPD2/DGUOK/ELOVL4/NME5/NUP155/PFKFB4/PRKAG3/ADCY7/AMD1/ATP…	139
BP	GO:0006469	negative regulation of protein kinase activity	108/6498	235/18670	0.000249249	0.00296753	0.00201664	DTNBP1/GPRC5A/IBTK/IPO5/MVP/PRKAR2B/SERPINB3/WNK1/WWTR1/GSTP1/HYAL2/IRAK3/LRP6/PTPRC/TESC/TFAP4/DNAJC3/GADD45B/GSKIP/PPM1F/PTK6/PYCARD/SFRP1/SIRT1/TRIB3/TSC2/CAV1/CBL/CDK5RAP3/CHORDC1/CORO1C/DUSP3/DVL1/HIPK3/HSPB1/IFNG/PRKAR1A/PTPN6/RASIP1/SH2B3/CBLB/DUSP22/ERRFI1/ITGB1BP1/KAT2B/PARK7/PRKAR2A/RGS2/RGS4/STK38/TNFAIP3/DUSP1/DUSP4/LAX1/PKN1/ADORA2A/APOE/CDKN1C/CDKN2D/CEP85/DUSP9/EPHB2/GMFG/GPS2/INPP…	108
BP	GO:0060560	developmental growth involved in morphogenesis	108/6498	235/18670	0.000249249	0.00296753	0.00201664	CDKL3/CDKL5/FSTL4/IFRD1/NEDD4L/RTN4R/RUFY3/SEMA3B/SEMA3F/SEMA3G/TNC/TNFRSF12A/VCL/ARHGAP4/AURKA/ESR1/FGF10/GAL/HSP90AA1/LRP6/MAP2/PRKCZ/SEMA3A/SEMA3C/SEMA5B/SEMA6A/SIRT6/SYT1/ADNP/DPYSL2/HSP90AB1/NIN/NRP1/RAB11A/SALL1/SFRP1/SIX4/SPG11/SYT17/CXCL12/DVL1/LHX2/LIMK1/LZTS2/MAG/RASAL1/RND2/TGFB1/WNT3/DBN1/EPB41L5/FGF1/FN1/ITGA4/KDM5B/NRP2/PLXNA1/PTK7/SEMA5A/SPP1/SRF/STK11/BCL11A/CPNE5/CXCR4/LRP1/RDH10…	108
BP	GO:0051224	negative regulation of protein transport	91/6498	193/18670	0.000253537	0.00301303	0.00204756	CX3CL1/CYP51A1/FOXP3/GOPC/NR1H3/RHBDF1/SERPINB1/C1QTNF3/CD200/DRD4/ERP29/FCGR2B/LMAN1/MAP4K4/RAB11FIP3/REST/SP100/SREBF1/CHGA/CSK/DERL3/EZR/FERMT1/NDFIP2/PPM1F/RANGAP1/RGCC/SFRP1/SYTL4/TLR8/CARD8/IL27RA/LILRB1/PSMD9/ADTRP/FN1/GBP1/IL1R2/ITGB1BP1/KLF7/PARK7/RAB23/SNX3/TNFAIP3/ACVR1C/BTN2A2/ENY2/SRGN/APOE/INPP5K/NDFIP1/PTPN22/RHBDF2/RSAD2/SERGEF/SYT11/SYT4/ANXA1/BARD1/C5AR2/CD36/HADH/IL10/IL33/IL36…	91
BP	GO:0014706	striated muscle tissue development	169/6498	390/18670	0.000259798	0.00308175	0.00209427	CDON/CFLAR/COL11A1/CTDP1/CYP26B1/DCN/DSG2/ELN/ERBB3/FOXC1/HMG20B/IFRD1/IGF1/LUC7L/PTCD2/SOX8/YBX3/CCNT2/COL19A1/EDN1/FGF20/HDAC4/LRP2/MEF2A/MEF2C/MYBPC2/NEBL/NOX4/PITX1/RARB/SEMA3C/SIRT2/SIRT6/SLC9A1/TBX5/TGFBR3/ASB2/CBY1/CCM2L/DDX17/EMD/EP300/FGF9/KLF5/MYL6/MYLK2/MYOM1/NPRL3/SGCG/SIX4/TAZ/TLL2/BMPR1A/CAV1/CAV2/ENG/GLI1/HAMP/HLF/KAT2A/MEOX2/MYF5/MYL2/NEURL1/PRKAR1A/SOX6/TGFB1/TGFBR1/WNT2/ACVR1/AR…	169
BP	GO:0031146	SCF-dependent proteasomal ubiquitin-dependent protein catabolic process	50/6498	95/18670	0.000265682	0.00314577	0.00213777	FBXL3/PSMA4/PSMB1/PSMC4/WWTR1/PSMC5/PSME1/PSME4/FBXO31/PSMA3/PSMA6/PSMA7/PSMB5/PSMD7/PSME2/RBX1/FBXL15/FBXW4/FBXW7/PSMA2/PSMD11/PSMD9/FBXL4/FBXL5/FBXO6/KIF14/PSMD14/SKP1/LRRC29/PSMB2/FBXL16/FBXO44/FBXL8/FBXL17/FBXO38/PSMA5/PSMB6/SKP2/AMN1/FBXL2/FBXO4/PSMA8/CCNF/FBXL13/FBXW5/PSMB4/PSMD4/BTRC/CUL5/PSMC3	50
BP	GO:0048015	phosphatidylinositol-mediated signaling	86/6498	181/18670	0.000268898	0.00317393	0.00215691	DCN/ERBB3/FGR/FLT4/FYN/HGF/IGF1/LTK/MYOC/PIK3C2A/PIK3CB/PREX2/EDN1/MYDGF/NEDD4/PITPNM2/SIRT2/TYRO3/EZR/FLT1/HTR2A/JAK2/MAPK3/MAZ/OSM/PIK3IP1/PPP1R16B/SIRT1/TSC2/CBL/CSF3/GAB1/GATA3/NCS1/NOP53/PIK3CG/PIK3R2/PLEKHA1/PTPN6/SLC9A3R1/UNC5B/CD160/PDGFRB/PLCH1/PPARD/UBE3A/BECN1/BTN2A2/CAT/HCST/PIK3CA/SOX9/TEK/TWIST1/KDR/CEP55/DAB2IP/HTR2B/IER3/KLF4/PDGFRA/PIK3C2G/PLCB2/PRR5L/SERPINE2/EGFR/HAX1/IGF1R/KCN…	86
BP	GO:0006613	cotranslational protein targeting to membrane	56/6498	109/18670	0.000269044	0.00317393	0.00215691	RPL18/RPS20/SEC61A2/TRAM2/RPL31/RPL6/RPLP0/RPS5/RPL3/SRP54/RPL18A/RPL28/RPL34/RPS13/RPS16/RPS19/SEC61B/RPL22/RPL24/RPS12/RPS15/RPS25/RPL21/RPL23/RPL5/RPS10/RPL27/RPL36/RPS15A/RPS4Y1/RPL35/RPLP1/RPS24/RPS6/RPL11/RPL13A/RPL32/RPL37/RPS11/RPS2/RPS27A/RPS3A/RPS8/SRP9/RPL10/RPL7/RPL7A/RPS3/RPL26/RPL29/RPL30/RPL8/ZFAND2B/RPL9/RPS14/SSR2	56
BP	GO:0043406	positive regulation of MAP kinase activity	117/6498	258/18670	0.000273955	0.00322425	0.0021911	CD74/EIF2AK2/HGF/IGF1/KITLG/MAP2K3/MAP3K14/MAP4K3/MAP4K5/PIK3CB/SPAG9/TAB2/TENM1/DRD4/EDN1/ERP29/FGF10/HACD3/MAP2K7/MAP3K20/MAP3K4/NOX4/P2RX7/PAK3/PTPRC/BIRC7/CD40/CD40LG/CSK/FLT1/GADD45B/HTR2A/JAK2/MAP3K1/MAPK3/RIPK2/TAB1/C5/CD81/EZH2/MAP4K1/NOD1/PIK3CG/RAPGEF1/TGFB1/TGFBR1/EPHA4/FGF1/GHR/LAMTOR2/PDCD10/PDGFRB/SASH1/AVPI1/BMP2/CXCR4/EDN3/GRM4/MAP2K2/PKN1/PTK2B/TGFB3/TRAF2/DUSP9/GADD45G/GDF15/KID…	117
BP	GO:0007409	axonogenesis	199/6498	468/18670	0.000274808	0.00322425	0.0021911	ANOS1/CDKL3/CDKL5/ETV1/FSTL4/FYN/IFRD1/LYPLA2/MYCBP2/NGFR/PIK3CB/PRKCQ/RTN4R/RUFY3/SEMA3B/SEMA3F/SEMA3G/TNFRSF12A/TRIO/VCL/ACTB/ARHGAP4/EFNB1/GLI2/HSP90AA1/IGSF9/MAP2/NTN4/OPHN1/PAK3/PAX2/PICALM/PLA2G10/SEMA3A/SEMA3C/SEMA5B/SEMA6A/TOP2B/USP33/ADNP/DOK5/DPYSL2/EZR/HSP90AB1/LAMA1/MAPK3/METRN/NEFH/NIN/NRP1/RAB11A/RPS6KA5/SPG11/C12orf57/CXCL12/DLX5/DVL1/EPHB6/GAB1/GATA3/GLI3/HOXA2/LHX2/LIMK1/MAG/PTPR…	199
BP	GO:0042326	negative regulation of phosphorylation	199/6498	468/18670	0.000274808	0.00322425	0.0021911	BAK1/DTNBP1/GPRC5A/HGF/IBTK/IPO5/MLXIPL/MVP/PPP2R5A/PRKAR2B/SERPINB3/STAP1/WNK1/WWTR1/ZMYND11/BAX/CYLD/DLG1/FBLN1/GSTP1/HDAC4/HYAL2/IGBP1/IRAK3/LRP6/MECOM/NCK2/P2RX7/PIBF1/PRKCZ/PTPRC/SEMA6A/SIRT2/SIRT6/TESC/TFAP4/TIGAR/CSK/DNAJC3/EZR/GADD45B/GSKIP/PARD6A/PIK3IP1/PPM1F/PTK6/PYCARD/RASSF2/SFRP1/SIRT1/TRIB3/TSC2/AMBP/CACTIN/CAV1/CBL/CDK5RAP3/CHORDC1/CORO1C/DUSP3/DVL1/EIF3A/ENG/FKBP8/FKTN/FOXM1/HIPK…	199
BP	GO:0003197	endocardial cushion development	27/6498	44/18670	0.000286917	0.00336021	0.0022835	ERBB3/SNAI2/TBX5/JAG1/BMPR1A/ENG/TGFBR1/ACVR1/BMP5/RBM24/BMP2/MSX2/SNAI1/SOX9/TBX2/TWIST1/ACVRL1/HEY2/SMAD4/NOTCH1/CRELD1/DCHS1/HEYL/MSX1/NOS3/TGFBR2/TMEM100	27
BP	GO:0010811	positive regulation of cell-substrate adhesion	61/6498	121/18670	0.000287542	0.00336143	0.00228432	CX3CL1/MYOC/CASS4/CCDC80/CEACAM6/COL16A1/ITGA6/LIMS2/MAP4K4/PRKCZ/ROCK1/ARHGEF7/FERMT1/JAK2/NRP1/OLFM4/PPM1F/SFRP1/TRIOBP/UNC13D/AGR2/CDK6/ECM2/PTN/SPOCK2/EPB41L5/FN1/ITGB1BP1/NEDD9/NID1/SMOC2/CCR7/PREX1/PTK2B/RREB1/TEK/CCL25/EMILIN2/KDR/NINJ1/CCL21/CD36/EMILIN1/MMRN1/CDH13/COL8A1/IQGAP1/ABI3BP/CCL28/DMP1/DOCK1/RSU1/THY1/UTRN/ITGA5/DISC1/EDIL3/EGFLAM/FBLN2/RELL2/TSC1	61
BP	GO:0002697	regulation of immune effector process	195/6498	458/18670	0.000290103	0.00338179	0.00229816	BIRC3/BTK/C6/CD74/CD84/CFH/FGR/FOXP3/GRN/PARP3/RC3H2/SPHK2/TNFRSF1B/TSPAN32/WAS/CD59/FCGR2B/IL4R/IRAK3/LAG3/MAVS/P2RX7/PRKCZ/PTPRC/PVR/RIF1/STX7/STXBP2/TBX21/TFRC/THOC1/TP53BP1/UFD1/CD40/CD40LG/HMOX1/IL12RB1/MAPK3/MSH2/PQBP1/PYCARD/RIPK2/RNF125/STX4/UNC13D/BIRC2/C5/CD81/CRTAM/CUEDC2/DDX58/DHX58/EXOSC3/FCER2/GATA3/GPI/HPX/IFNG/IL2/IL27RA/JAK3/LILRB1/NOP53/NSD2/PTPN6/RAPGEF1/RPS19/TGFB1/BCL6/C7/CD1…	195
BP	GO:2001252	positive regulation of chromosome organization	83/6498	174/18670	0.000290406	0.00338179	0.00229816	AKAP8L/BRCA1/DDX11/ERCC1/FOXP3/KMT2E/PAF1/PNKP/PRKCQ/SNAI2/SPHK2/TPR/ATRX/DNMT3B/MAP2K7/MAP3K4/RIF1/SIRT6/SREBF1/ACD/MAPK3/NBN/RNF40/RPS6KA5/SIRT1/SMARCB1/GATA3/KAT2A/PIH1D1/PPARGC1A/TGFB1/TNKS2/BCL6/KMT2A/MYB/NEK2/PHF1/PHF19/RAD50/BECN1/DLGAP5/SLF2/TCP1/CCNB1/DKC1/DNMT1/POT1/PRDM12/SLF1/TRIM28/ZNF304/ARRB1/ESPL1/NABP2/NUMA1/PKIB/RB1/TET1/ANAPC11/CCT6A/JDP2/NAF1/PML/SMAD4/ATM/CCT5/FBXO4/HMBOX1/NE…	83
BP	GO:0033044	regulation of chromosome organization	150/6498	342/18670	0.000291314	0.00338179	0.00229816	AKAP8L/BRCA1/DDX11/ERCC1/FOXP3/KMT2E/MAD1L1/MNAT1/PAF1/PNKP/PRKCQ/SNAI2/SPDL1/SPHK2/SPI1/TACC3/TPR/ATRX/DNMT3B/KDM5A/MAP2K7/MAP3K4/MCM2/NDC80/RIF1/SIRT6/SMG6/SREBF1/TRIP13/XRCC1/ZW10/ACD/CDC45/CDC6/HIRA/KLHL22/MAPK3/NAA10/NBN/RNF40/RPS6KA5/SIRT1/SMARCB1/UBR5/AICDA/ANAPC15/GATA3/KAT2A/PIH1D1/PPARGC1A/STN1/TGFB1/TNKS2/ZNHIT1/ASF1A/BCL6/CDC20/CENPF/FBXO5/KDM3A/KMT2A/MAD2L2/MYB/NEK2/PADI2/PHF1/PHF19/…	150
BP	GO:0010976	positive regulation of neuron projection development	126/6498	281/18670	0.00029138	0.00338179	0.00229816	CDKL3/CDKL5/CFLAR/CNTN1/CX3CL1/FYN/GRN/HGF/HSPA5/LTK/NEDD4L/NGFR/RUFY3/SS18L2/TNFRSF12A/ITGA6/MAPK6/PAK3/SCARF1/SYT1/ADNP/EP300/FBXO31/METRN/NIN/NRP1/PTK6/RAB11A/SYT17/ZMYND8/ANKRD27/CAPRIN2/CPEB3/CRTC1/CXCL12/DVL1/EZH2/IL2/LIMK1/NEURL1/PTN/RAPGEF1/RAPGEF2/RASAL1/RND2/SCN1B/SETX/SF3A2/TMEM106B/WNT3/ARSB/BMP5/CNR1/DBN1/DPYSL3/EPHA4/FN1/NFE2L2/P3H1/PLPPR5/PLXNA1/PTK7/RGS2/SEMA5A/SNX3/SRF/STK11/TMEM…	126
BP	GO:0010972	negative regulation of G2/M transition of mitotic cell cycle	49/6498	93/18670	0.000294601	0.00339845	0.00230948	BRCA1/FHL1/FOXN3/PSMA4/PSMB1/PSMC4/AURKA/ORC1/PSMC5/PSME1/PSME4/CDC6/CLSPN/NBN/PSMA3/PSMA6/PSMA7/PSMB5/PSMD7/PSME2/RBX1/CDK5RAP3/NOP53/PSMA2/PSMD11/PSMD9/MIIP/PSMD14/SKP1/PSMB2/PSMA5/PSMB6/TICRR/ATM/HMGA2/PSMA8/TAOK2/DONSON/MRNIP/NAE1/PSMB4/PSMD4/TAOK1/CHMP4C/PSMC3/RAD21/TOPBP1/ZFYVE19/CDK1	49
BP	GO:1901655	cellular response to ketone	49/6498	93/18670	0.000294601	0.00339845	0.00230948	CFLAR/SPHK2/TNC/AKR1B1/ATP2B1/DNMT3B/ICAM1/TFAP4/ACOD1/PCK2/SFRP1/SIRT1/AHR/DCPS/MAP4K1/TGFB1/ERRFI1/FOXO3/KLF9/NR3C1/PARK7/RWDD1/SPP1/TNFSF4/XRN1/PCK1/PTGFR/ASS1/GNAI1/KLF2/PPARG/PRKAA1/ROCK2/SERPINF1/ADCY3/CDK4/KLF4/USP8/ADAM15/EGFR/SRD5A1/AKR1C2/FOXO1/MSN/AIFM1/FBXO32/ADCY1/GJB2/AR	49
BP	GO:0010812	negative regulation of cell-substrate adhesion	38/6498	68/18670	0.000294866	0.00339845	0.00230948	ARHGAP6/CX3CL1/MYOC/ANGPT2/FBLN1/MAP4K4/CORO2B/JAG1/LGALS1/COL1A1/CORO1C/KANK1/BCL6/DUSP22/GBP1/ITGB1BP1/HOXA7/LRP1/WNT1/MEN1/POSTN/ACVRL1/AP1AR/THBS1/ADAM15/PHLDB2/PIK3R1/RASA1/TBCD/CDKN2A/NOTCH1/PTPRO/SPOCK1/FZD7/MMP14/CLASP2/DLC1/MELTF	38
BP	GO:0006936	muscle contraction	157/6498	360/18670	0.000294922	0.00339845	0.00230948	ATP1A2/ATP2B4/CACNA1G/CALCRL/CD38/DSG2/HSPB6/MAP2K3/MYH13/MYLK/NEDD4L/PIK3C2A/PTGER3/SCN4A/TBXA2R/UTS2/VCL/VIM/ATP2B1/CACNA1S/DLG1/EDN1/ENO1/HDAC4/ITGB5/MYBPC2/PPP1R12B/PTGS2/PXN/ROCK1/SLC9A1/SMPX/TMEM38A/CHGA/EMD/HTR2A/MYL6/MYL9/MYLK2/MYOM1/OXT/PABPN1/SLC8A3/SNTA1/SORBS1/TAZ/ACTA2/C12orf57/CAV1/COMP/CRYAB/DMPK/KCNA1/MYH1/MYH3/MYL2/NMU/P2RX1/PIK3CG/SCN1B/SGCA/TNNT1/CASQ2/FGF12/NUP155/RGS2/SMAD5/S…	157
BP	GO:0007224	smoothened signaling pathway	66/6498	133/18670	0.000296403	0.00340943	0.00231695	CC2D2A/CDON/CREBBP/FUZ/HHAT/MKS1/EVC/FGF10/GLI2/HSPB11/RORA/FGF9/KIAA0586/MGRN1/RPGRIP1L/SFRP1/FKBP8/GLI1/GLI3/PKD2L1/TTC26/TUBD1/ARL6/IFT46/PRRX1/PTCH2/RFX4/DYRK2/GLIS2/IFT81/RUNX2/STIL/TTC21B/WDR11/FOXA1/MAP3K10/POR/SMO/TTBK2/ARL3/DHH/DZIP1/RB1/SERPINE2/BOC/DISP2/FBXL17/GAS8/GPR161/TBC1D32/ULK3/WDPCP/CENPJ/DLG5/GPC3/NSDHL/ZIC1/WDR19/BTRC/HIPK1/INTU/IQUB/PTCHD1/STK36/TGFBR2/ARL13B	66
BP	GO:0030330	DNA damage response, signal transduction by p53 class mediator	55/6498	107/18670	0.000298838	0.00343132	0.00233182	BRCA1/CD74/SNAI2/ATRX/AURKA/BAX/BCL3/GTSE1/PCBP4/SP100/TFAP4/E2F1/EP300/NBN/NDRG1/RBL2/RGCC/SIRT1/CASP2/FOXM1/ING4/YJU2/ARID3A/CNOT6/FOXO3/PLAGL1/TFDP2/CDK2/CNOT1/EEF1E1/PRMT1/SNAI1/SOX4/TWIST1/CCNB1/E2F8/PCNA/BRCA2/CNOT6L/CARM1/PMAIP1/PML/ATM/PLA2R1/BATF/BTG2/CDC25C/PAXIP1/RPL26/ZNF385A/E2F7/MSX1/PYHIN1/SPRED1/CDK1	55
BP	GO:0051310	metaphase plate congression	33/6498	57/18670	0.000301071	0.00345082	0.00234507	CENPQ/MAD1L1/SPDL1/KIF22/NDC80/PIBF1/SEH1L/SPAG5/ZW10/CHMP4B/FAM83D/RAB11A/CENPF/KIF14/VPS4B/BECN1/KIF18A/CCNB1/CHMP1A/CHMP2A/PSRC1/CDCA8/CENPE/NUMA1/ANKRD53/CDCA5/CENPC/KIF2C/NUF2/CHMP4C/GEM/SPICE1/CDT1	33
BP	GO:1901342	regulation of vasculature development	181/6498	422/18670	0.000302511	0.00346117	0.00235211	ADGRA2/BRCA1/C6/CFLAR/CX3CL1/DCN/E2F2/EPN1/FOXC1/GRN/HDAC7/HGF/HSPB6/NGFR/PIK3C2A/RNH1/STAB1/TBXA2R/TIE1/TNFRSF12A/TNMD/ANGPT2/CMA1/MYDGF/NFATC3/PKM/PTGS2/RAPGEF3/ROCK1/SEMA6A/SIRT6/SP100/ANGPT4/CARD10/CD40/CTSH/FGF9/FLT1/HIF1A/HMOX1/ISM1/NFATC2/NRP1/PGK1/PPP1R16B/RGCC/SFRP1/SIRT1/SRPX2/CCL24/ENG/FBXW7/GAB1/HDAC5/HOXA5/HSPB1/HTATIP2/ITGB8/MEOX2/PTN/RAPGEF2/RLN2/AKT3/CD160/F3/FASLG/FGF1/HYAL1/ITGB…	181
BP	GO:0048017	inositol lipid-mediated signaling	87/6498	184/18670	0.000304687	0.0034799	0.00236484	DCN/ERBB3/FGR/FLT4/FYN/HGF/IGF1/LTK/MYOC/PIK3C2A/PIK3CB/PREX2/EDN1/MYDGF/NEDD4/PITPNM2/PLD1/SIRT2/TYRO3/EZR/FLT1/HTR2A/JAK2/MAPK3/MAZ/OSM/PIK3IP1/PPP1R16B/SIRT1/TSC2/CBL/CSF3/GAB1/GATA3/NCS1/NOP53/PIK3CG/PIK3R2/PLEKHA1/PTPN6/SLC9A3R1/UNC5B/CD160/PDGFRB/PLCH1/PPARD/UBE3A/BECN1/BTN2A2/CAT/HCST/PIK3CA/SOX9/TEK/TWIST1/KDR/CEP55/DAB2IP/HTR2B/IER3/KLF4/PDGFRA/PIK3C2G/PLCB2/PRR5L/SERPINE2/EGFR/HAX1/IGF1…	87
BP	GO:0009308	amine metabolic process	68/6498	138/18670	0.000313823	0.00357791	0.00243144	AOC1/ATP2B4/GDE1/PSMA4/PSMB1/PSMC4/DRD4/MOXD1/PSMC5/PSME1/PSME4/SMOX/COMT/DHPS/HDAC10/PSMA3/PSMA6/PSMA7/PSMB5/PSMD7/PSME2/SMS/AADAT/GCDH/OAZ1/PSMA2/PSMD11/PSMD9/AGMAT/ODC1/PARK7/PSMD14/SRM/AMD1/DBH/PDE1B/PSMB2/SARDH/AOC2/AOC3/DDC/DMGDH/IDO1/PNKD/SAT1/OAZ3/PSMA5/PSMB6/SAT2/SNCA/ACMSD/AZIN1/GDPD1/HNMT/PAOX/PSMA8/TDO2/CHRNB2/HAAO/ITGB2/NAPEPLD/PSMB4/PSMD4/SLC7A7/VCAM1/ATP7A/HPRT1/PSMC3	68
BP	GO:0031647	regulation of protein stability	127/6498	284/18670	0.000316892	0.00360653	0.00245089	CREBBP/CTSA/FBXL3/GRN/IGF1/ISOC2/LAMP2/MYLIP/NEDD4L/PER3/TYROBP/WIZ/ATP1B3/AURKA/CHFR/GTSE1/HSP90AA1/SEL1L/SIRT6/SREBF1/TESC/TF/USP33/CAPN3/CTSH/EP300/HSP90AB1/MTMR9/PIM2/PYCARD/RASSF2/SIRT1/STK3/STK4/STUB1/TELO2/CD81/CDC37/CREBL2/CRYAB/DVL1/FBXW7/GAPDH/GTPBP4/HSPA8/KAT2A/NOP53/PFN1/PPARGC1A/WFS1/AAK1/BAG2/EPHA4/IFT46/P3H1/PARK7/PDCD10/TSPAN1/USP34/UTP25/BMP2/GIPC1/ID1/MCM8/NCLN/PIN1/RPL23/RPL5/S…	127
BP	GO:0009167	purine ribonucleoside monophosphate metabolic process	149/6498	340/18670	0.000318545	0.00361896	0.00245934	ATP1A2/BAD/BID/IGF1/MLXIPL/NDC1/NDUFAB1/NDUFB4/NUP160/SLC25A13/SPHK2/TPR/UQCRC1/COQ9/DLG1/ENO1/HDAC4/NDUFB2/NT5C2/NUP37/P2RX7/PFKP/PGM1/PKM/SDHA/SEH1L/SIRT6/TIGAR/VPS9D1/ABCD1/ATP5F1D/HIF1A/HTR2A/MSH2/NDUFB7/NUP93/PGK1/RAE1/TAZ/TREM2/TSPO/AK1/ENO3/GALK1/GAPDH/GPI/HSPA8/IFNG/IMPDH1/MYH3/NDUFC1/NDUFS8/PPARGC1A/TGFB1/TPI1/AMPD1/AMPD2/COX6A1/COX7A2/NDUFA8/NDUFB3/NDUFS7/NUP155/PARK7/PFKFB4/PRKAG3/ATP5…	149
BP	GO:0098534	centriole assembly	25/6498	40/18670	0.000319766	0.00362645	0.00246443	BRCA1/WDR62/CCP110/CEP152/CEP76/KAT2A/MDM1/TRIM37/ALMS1/CEP72/KAT2B/VPS4B/CDK2/STIL/CHMP2A/PLK4/C10orf90/CENPJ/CETN2/CCDC78/SASS6/CEP295/DEUP1/SPICE1/CEP120	25
BP	GO:0046599	regulation of centriole replication	16/6498	22/18670	0.000321504	0.00363339	0.00246914	BRCA1/CEP76/KAT2A/MDM1/TRIM37/ALMS1/KAT2B/VPS4B/STIL/CHMP2A/PLK4/C10orf90/CENPJ/CEP295/SPICE1/CEP120	16
BP	GO:1903077	negative regulation of protein localization to plasma membrane	16/6498	22/18670	0.000321504	0.00363339	0.00246914	GOPC/PPP2R5A/PICALM/CSK/TGFB1/GBP1/TMEM59/RHOQ/PPFIA1/MRAP2/TMBIM1/CLTC/DAB2/LYPD1/PID1/PKDCC	16
BP	GO:1902117	positive regulation of organelle assembly	41/6498	75/18670	0.000326301	0.00368028	0.00250101	CROCC/FUZ/MAPK9/MARK4/ZMYND10/EDN1/FSCN1/SPAG5/CCP110/KCTD17/RP1/CCDC88A/CNOT6/KIAA1324/PROX1/RAB3GAP2/SDC1/VPS4B/WRAP73/BECN1/CNOT1/GPSM2/CNOT6L/DZIP1/G3BP2/LCP1/NUMA1/PAN2/SDCBP/BBS4/PLK4/ASAP1/CENPJ/LRSAM1/MSN/PAN3/PIP4K2A/ARHGAP35/CEP295/CSF2/CEP120	41
BP	GO:0032613	interleukin-10 production	32/6498	55/18670	0.000327067	0.00368028	0.00250101	FOXP3/HGF/TYROBP/BCL3/FCGR2B/PIBF1/PRKCZ/CD40LG/PYCARD/TREM2/JAK3/LILRB1/VSIR/CD46/CD83/IL12B/MMP8/TNFSF4/TUSC2/CD274/SASH3/IDO1/IRF4/TLR4/HSPD1/TNFRSF21/TSLP/XCL1/FCER1G/INAVA/PRKCD/SYK	32
BP	GO:0006596	polyamine biosynthetic process	11/6498	13/18670	0.000327364	0.00368028	0.00250101	SMOX/SMS/OAZ1/AGMAT/ODC1/SRM/AMD1/SAT1/OAZ3/AZIN1/PAOX	11
BP	GO:0055076	transition metal ion homeostasis	65/6498	131/18670	0.000329353	0.0036962	0.00251183	SLC11A1/ATP6AP1/CYBRD1/FTL/HEPH/HYAL2/PICALM/SLC22A17/SLC46A1/TF/TFRC/TTC7A/CCDC22/HIF1A/HMOX1/HMOX2/NUBP1/SLC30A4/CAND1/HAMP/HPX/TFR2/ABCB6/ABCG2/EPAS1/FBXL5/SKP1/SLC30A3/SLC39A7/STEAP3/ACO1/ATP7B/MT2A/NDFIP1/NEDD8/SCO2/STEAP4/ATP6V1G1/IREB2/MYC/SLC31A1/SLC39A5/SLC40A1/APP/ARF1/S100A8/SLC39A6/SMAD4/SOD1/BMP6/LCN2/SLC25A28/SLC25A37/SLC39A12/SLC39A4/ATP13A2/ATP6V0D1/FLVCR1/SLC30A7/STEAP2/ATP7A/MEL…	65
BP	GO:0001841	neural tube formation	54/6498	105/18670	0.000331954	0.00371892	0.00252727	CC2D2A/FUZ/MKS1/CELSR1/GRHL2/LRP2/LRP6/PAX2/TMED2/HIF1A/MIB1/SALL4/SFRP1/STK3/STK4/TSC2/DVL1/FOLR1/KAT2A/LHX2/PFN1/TGFB1/ARID1A/BMP5/NPHP3/PTK7/APAF1/LIAS/MTHFD1L/OVOL2/SOX4/STIL/TWIST1/VASP/RARA/KIF20B/PRICKLE1/SEC24B/SHROOM3/BBS4/GDF7/LMO4/SFRP2/ADM/KDM6A/ST14/ARHGAP35/FZD1/SKI/CTHRC1/DLC1/SPINT1/TBXT/TSC1	54
BP	GO:0032350	regulation of hormone metabolic process	24/6498	38/18670	0.00033482	0.00374453	0.00254467	DKK3/GAL/REST/HIF1A/STUB1/GATA3/GNB3/HPN/IFNG/PPARGC1A/BMP5/CLCN2/STC2/BMP2/EGR1/PAX8/RDH10/TRERF1/POR/DGKQ/ADM/BMP6/TCF7L2/GFI1	24
BP	GO:0019884	antigen processing and presentation of exogenous antigen	86/6498	182/18670	0.000337434	0.00376723	0.00256009	AP2B1/AP2S1/CD74/CYBA/KIF26A/PSMA4/PSMB1/PSMC4/DYNC1I2/FCGR2B/ITGB5/KIF22/KIF2A/KIF4A/LAG3/PSMC5/PSME1/PSME4/AP1B1/IKBKB/KIF3B/LGMN/NCF4/PSMA3/PSMA6/PSMA7/PSMB5/PSMD7/PSME2/SEC23A/AP1S1/CLEC4A/PSMA2/PSMD11/PSMD9/LNPEP/NCF2/PSMD14/SEC24A/VAMP8/CANX/CLTA/KIF18A/KLC1/PSMB2/AP1M2/DCTN4/KIF3A/CD36/CENPE/CTSL/CTSV/DCTN3/DYNC1LI2/ITGAV/KIF11/KIF23/SEC24B/ARF1/CLTC/KIF2C/OSBPL1A/PSMA5/PSMB6/AP1S3/FCGR1A/…	86
BP	GO:0007517	muscle organ development	176/6498	410/18670	0.000345954	0.00384912	0.00261574	ALX4/CDON/CFLAR/COL11A1/CTDP1/CYP26B1/DCN/ELN/ERBB3/ETV1/FHL1/FOXC1/HMG20B/IGF1/LUC7L/MYLK/PTCD2/SOX8/YBX3/CCNT2/COL19A1/EDN1/EVC/FGF20/HDAC4/LRP2/MEF2A/MEF2C/MYBPC2/PITX1/SIRT2/SIRT6/SPEG/TBX5/TGFBR3/ASB2/CAPN3/CCM2L/CHKB/DDX17/EMD/EP300/FGF9/KLF5/MYL6/MYLK2/MYOM1/SGCG/SIRT1/SIX4/TAZ/TLL2/BMPR1A/CAV1/CAV2/CRYAB/ENG/FKTN/GLI1/HAMP/HLF/KAT2A/MEOX2/MYF5/MYH3/MYL2/NEURL1/SGCA/SOX6/TGFB1/TGFBR1/WNT2/…	176
BP	GO:1904376	negative regulation of protein localization to cell periphery	17/6498	24/18670	0.000345961	0.00384912	0.00261574	GOPC/PPP2R5A/PICALM/CSK/TGFB1/GBP1/TMEM59/RHOQ/PPFIA1/MRAP2/TMBIM1/CLTC/DAB2/LYPD1/PID1/PKDCC/LZTFL1	17
BP	GO:1904950	negative regulation of establishment of protein localization	92/6498	197/18670	0.000354491	0.00393723	0.00267562	CX3CL1/CYP51A1/FOXP3/GOPC/NR1H3/RHBDF1/SERPINB1/C1QTNF3/CD200/DRD4/ERP29/FCGR2B/LMAN1/MAP4K4/RAB11FIP3/REST/SP100/SREBF1/CHGA/CORO2B/CSK/DERL3/EZR/FERMT1/NDFIP2/PPM1F/RANGAP1/RGCC/SFRP1/SYTL4/TLR8/CARD8/IL27RA/LILRB1/PSMD9/ADTRP/FN1/GBP1/IL1R2/ITGB1BP1/KLF7/PARK7/RAB23/SNX3/TNFAIP3/ACVR1C/BTN2A2/ENY2/SRGN/APOE/INPP5K/NDFIP1/PTPN22/RHBDF2/RSAD2/SERGEF/SYT11/SYT4/ANXA1/BARD1/C5AR2/CD36/HADH/IL10/IL…	92
BP	GO:0051017	actin filament bundle assembly	74/6498	153/18670	0.00035971	0.00398833	0.00271035	ARHGAP6/BAIAP2L1/CX3CL1/ELN/LIMA1/LIMCH1/MYOC/TAC1/WAS/ACTN1/ADD2/ARHGAP28/FSCN1/ITGB5/NOX4/PXN/RAPGEF3/ROCK1/SLC9A1/ARHGEF10/CORO2B/EZR/NRP1/PLS3/PPM1F/RGCC/SFRP1/SORBS1/LIMK1/MET/PFN1/RND2/TGFBR1/ALMS1/DPYSL3/ITGB1BP1/NEDD9/PLEK/RND3/SRF/STMN1/AIF1L/ID1/PTK2B/SORBS3/TGFB3/BAIAP2L2/INPP5K/PPFIA1/ROCK2/SPIRE1/SWAP70/ARRB1/LCP1/RDX/RHOF/BBS4/GPR65/PHLDB2/PIK3R1/RHOB/TMEFF2/TPM1/ADD3/EPS8/FAM171A1/…	74
BP	GO:0019058	viral life cycle	144/6498	328/18670	0.000361212	0.00399811	0.002717	CD4/CD74/EIF2AK2/NDC1/NEDD4L/NUP160/PKN2/SERPINB3/TPR/VTA1/YTHDC2/ATG16L1/CCNK/CD209/FCN1/HACD3/HYAL2/ICAM1/ITGB5/LAMP3/MAVS/MID2/NUCKS1/NUP37/OAS1/PABPC1/PVR/SEH1L/TFRC/TOP2B/TYRO3/APOBEC3H/CHMP4B/EEA1/HSP90AB1/HTR2A/KPNA3/LGALS1/NUP93/PCSK5/RAE1/SMARCB1/SRPK1/AICDA/CAV1/CAV2/CCL2/CCL8/CD81/DDX6/OAS3/SELPLG/SMC3/CD46/CD86/CR2/HYAL1/NR5A2/NUP155/PROX1/RAB29/SLAMF1/SNX3/TRIM38/TRIM62/VAMP8/VPS4B/C…	144
BP	GO:0071219	cellular response to molecule of bacterial origin	98/6498	212/18670	0.000364712	0.00401621	0.0027293	CD6/CX3CL1/NR1H3/PAF1/SBNO2/STAP1/TBXA2R/TFPI/TNFRSF1B/TNIP3/VIM/CXCL2/FCGR2B/GSTP1/ICAM1/MEF2C/OPRK1/SIRT2/ACOD1/BPI/CTSG/HCK/MAPK3/PABPN1/PYCARD/RIPK2/TREM2/TSPO/AICDA/CACTIN/CARD8/CCL2/CSF3/HAMP/HDAC5/LILRB1/NFKBIB/PPARGC1A/TGFB1/CD86/IL12B/LY86/PLSCR4/PPARD/SASH1/TNFAIP3/TNFSF4/CD274/CD80/CXCL6/IRF3/ASS1/CD180/CD68/CDC73/CMPK2/LILRB2/NR1H2/PTPN22/RARA/TICAM1/ZFP36/CASP1/CD36/CDK4/CXCL9/DAB2IP…	98
BP	GO:0044106	cellular amine metabolic process	64/6498	129/18670	0.000365996	0.00401621	0.0027293	ATP2B4/GDE1/PSMA4/PSMB1/PSMC4/DRD4/MOXD1/PSMC5/PSME1/PSME4/SMOX/COMT/DHPS/HDAC10/PSMA3/PSMA6/PSMA7/PSMB5/PSMD7/PSME2/SMS/AADAT/GCDH/OAZ1/PSMA2/PSMD11/PSMD9/AGMAT/ODC1/PARK7/PSMD14/SRM/AMD1/DBH/PDE1B/PSMB2/SARDH/DDC/DMGDH/IDO1/PNKD/SAT1/OAZ3/PSMA5/PSMB6/SAT2/SNCA/ACMSD/AZIN1/GDPD1/HNMT/PAOX/PSMA8/TDO2/CHRNB2/HAAO/ITGB2/NAPEPLD/PSMB4/PSMD4/SLC7A7/ATP7A/HPRT1/PSMC3	64
BP	GO:0008286	insulin receptor signaling pathway	69/6498	141/18670	0.000366756	0.00401621	0.0027293	ATP6V0A1/BAIAP2L1/BCAR1/INSRR/PDK2/PDK4/PIK3C2A/PRKCQ/ATP6AP1/NUCKS1/OSBPL8/PRKCZ/SREBF1/SIRT1/SLA2/SORBS1/TSC2/ZNF106/C2CD5/CAV2/GAB1/KANK1/PIK3R2/RARRES2/TCIRG1/ATP6V0B/ATP6V0E1/CCND3/CISH/FOXO3/GPLD1/RPE65/SOS1/IDE/PIK3CA/RHOQ/SOCS2/ATP6V1F/CSRP3/INPP5K/KL/PRKAA1/PTPRE/APC/ATP6V1G1/CDK4/SLC2A8/SORL1/ATP6V1C2/IGF1R/PHIP/PIK3R1/ATP6V0D2/EIF4EBP2/FER/FOXO1/OGT/PID1/SOGA1/ADIPOR1/APPL1/ATP6V0D1/NC…	69
BP	GO:0050709	negative regulation of protein secretion	69/6498	141/18670	0.000366756	0.00401621	0.0027293	CX3CL1/CYP51A1/FOXP3/NR1H3/RHBDF1/SERPINB1/C1QTNF3/CD200/DRD4/ERP29/FCGR2B/MAP4K4/RAB11FIP3/REST/SREBF1/CHGA/EZR/RGCC/SFRP1/SYTL4/TLR8/CARD8/IL27RA/LILRB1/PSMD9/ADTRP/FN1/GBP1/IL1R2/KLF7/TNFAIP3/ACVR1C/BTN2A2/ENY2/SRGN/APOE/PTPN22/RHBDF2/RSAD2/SERGEF/SYT11/SYT4/ANXA1/C5AR2/HADH/IL10/IL33/IL36RN/LRRC32/MAPKBP1/TMBIM6/NLRP12/PFKL/PML/TNFRSF21/ADRA2A/ANGPT1/BANK1/DRD2/FRMD4A/RABGEF1/GHRL/KCNB1/NLRP3…	69
BP	GO:0008608	attachment of spindle microtubules to kinetochore	21/6498	32/18670	0.000367204	0.00401621	0.0027293	MAD1L1/NDC80/SEH1L/SIRT2/SPAG5/ECT2/NEK2/BECN1/CCNB1/KNSTRN/SGO1/APC/CENPE/KNL1/RB1/CENPC/KIF2C/NUF2/BUB3/RACGAP1/CDT1	21
BP	GO:0060317	cardiac epithelial to mesenchymal transition	21/6498	32/18670	0.000367204	0.00401621	0.0027293	SNAI2/TGFBR3/JAG1/ENG/TGFBR1/WNT2/ACVR1/BMP2/MSX2/SNAI1/TWIST1/HEY2/ADAM15/SMAD4/NOTCH1/PDCD4/HEYL/MSX1/SPRY1/TGFBR2/TMEM100	21
BP	GO:0060325	face morphogenesis	21/6498	32/18670	0.000367204	0.00401621	0.0027293	LRP6/MMP2/CRISPLD2/EP300/COL1A1/DLX5/MYH3/PLEKHA1/TGFB1/CRISPLD1/RRAS/TGFB3/PDGFRA/CSRNP1/ARID5B/SKI/MSX1/NIPBL/SGPL1/TIPARP/ANKRD11	21
BP	GO:0006066	alcohol metabolic process	158/6498	364/18670	0.000367964	0.00401772	0.00273032	AKR7A2/CYP51A1/DGAT2/DKK3/DPM1/GDE1/IGF1/LIMA1/MBTPS2/NFYA/OSBPL5/PNPLA4/RETSAT/SPHK2/ACACB/ACADVL/ADCYAP1R1/AKR1B1/APOB/CETP/LIPE/MOXD1/MTMR2/REST/SCARF1/SPTLC1/SREBF1/SULT2B1/APOL1/ASAH1/CYB5R3/HAO1/HSD3B7/IMPAD1/ITPK1/LMF1/NTSR1/PCK2/SEC14L2/SPTLC2/SQLE/ALDH2/CUBN/GALK1/GNB3/IFNG/INPP4B/MINPP1/MVK/TPI1/ACADL/AKR1A1/BMP5/CLCN2/DHCR24/FGF1/HMGCS1/LEPR/NPC2/PARK7/PLCD4/PLCH1/PLEK/PPARD/RPE65/SPR/…	158
BP	GO:0050858	negative regulation of antigen receptor-mediated signaling pathway	19/6498	28/18670	0.000369491	0.00402758	0.00273702	PHPT1/FCGR2B/EZR/DUSP3/LPXN/PTPN6/CD160/DUSP22/GBP1/BTN2A2/ELF1/GPS2/LGALS3/PTPN22/PLCL2/THY1/FCRL3/UBASH3A/CD300A	19
BP	GO:0043372	positive regulation of CD4-positive, alpha-beta T cell differentiation	20/6498	30/18670	0.000370967	0.00403685	0.00274332	FOXP3/IL4R/PRKCZ/IL12RB1/RIPK2/IFNG/CD83/CD86/IL12B/MYB/TNFSF4/CD80/NCKAP1L/SASH3/RARA/ANXA1/HLX/IL18/NLRP3/ZBTB7B	20
BP	GO:0009126	purine nucleoside monophosphate metabolic process	149/6498	341/18670	0.000373464	0.00405718	0.00275714	ATP1A2/BAD/BID/IGF1/MLXIPL/NDC1/NDUFAB1/NDUFB4/NUP160/SLC25A13/SPHK2/TPR/UQCRC1/COQ9/DLG1/ENO1/HDAC4/NDUFB2/NT5C2/NUP37/P2RX7/PFKP/PGM1/PKM/SDHA/SEH1L/SIRT6/TIGAR/VPS9D1/ABCD1/ATP5F1D/HIF1A/HTR2A/MSH2/NDUFB7/NUP93/PGK1/RAE1/TAZ/TREM2/TSPO/AK1/ENO3/GALK1/GAPDH/GPI/HSPA8/IFNG/IMPDH1/MYH3/NDUFC1/NDUFS8/PPARGC1A/TGFB1/TPI1/AMPD1/AMPD2/COX6A1/COX7A2/NDUFA8/NDUFB3/NDUFS7/NUP155/PARK7/PFKFB4/PRKAG3/ATP5…	149
BP	GO:0055123	digestive system development	71/6498	146/18670	0.000383635	0.00415223	0.00282173	ALX4/OTC/PKD1/PRDM1/FGF10/GLI2/ITGA6/RARB/SCT/TCF7/TIGAR/TP63/FGF9/HIF1A/KLF5/PCSK5/PTK6/SALL1/SFRP1/AGR2/C1GALT1/CCKBR/GLI1/GLI3/HOXA5/NKX3-2/RARRES2/TGFB1/ACVR2B/EPB41L5/NPHP3/TCF21/WLS/OVOL2/SPDEF/TBX2/TGFB3/ALDH1A2/ASS1/BARX1/CCNB1/CDKN1C/PYY/SMO/AHI1/EDNRB/FOXF2/HLX/PDGFRA/RB1/CCDC39/CCDC40/EGFR/MYOCD/PDGFC/SFRP2/WDPCP/DNAAF1/NOTCH1/SAV1/KIT/PKDCC/WDR19/CLMP/DACT1/DCHS1/NIPBL/RET/SLC4A2/SOX1…	71
BP	GO:0031214	biomineral tissue development	78/6498	163/18670	0.000384714	0.00415223	0.00282173	FGR/GPM6B/IBSP/IGF1/SBNO2/ATP2B1/MEF2C/P2RX7/PTGS2/ROCK1/TXLNG/HIF1A/SMPD3/ASPN/BMPR1A/COL1A1/COMP/FAM20A/FBXL15/MINPP1/PTN/TCIRG1/TGFB1/ACVR1/ACVR2B/FBXO5/ITGB1BP1/LOX/SPP1/WNT6/ACVR2A/AMELX/BMP2/HTN1/MSX2/OMD/PTK2B/SOX9/SRGN/TGFB3/TWIST1/ATF4/ENAM/KL/ROCK2/TRPM4/BMP2K/BMPR1B/FBN2/GPNMB/HEY2/MMP13/MMP20/TFAP2A/ECM1/OSR1/SLC20A1/ANKH/BMP6/DMP1/DSPP/FOXO1/GPC3/KLF10/NOTCH1/ALPL/ASGR2/CNNM4/DDR2/MA…	78
BP	GO:1903555	regulation of tumor necrosis factor superfamily cytokine production	78/6498	163/18670	0.000384714	0.00415223	0.00282173	CX3CL1/CYBA/FOXP3/IFNGR1/IGF1/TYROBP/BCL3/GSTP1/IRAK3/MAVS/PTPRC/ACP5/BPI/DDT/DICER1/JAK2/NFATC4/PYCARD/RIPK2/TREM2/TSPO/CACTIN/CD33/CLEC4A/DDX58/HSPB1/IFNG/IL27RA/LILRB1/NOD1/PTPN6/VSIR/CD2/CD86/ERRFI1/FOXP1/IFIH1/IL12B/MMP8/POMC/SELENOK/SLAMF1/TNFAIP3/ARFGEF2/CCR2/CD274/FRMD8/GPR18/SASH3/TNFRSF8/TWIST1/AKAP12/PTPN22/RARA/SYT11/TICAM1/ZFP36/C5AR2/CD36/GPNMB/HAVCR2/IL10/THBS1/TLR4/APP/ARRB2/PIK3R…	78
BP	GO:0016054	organic acid catabolic process	123/6498	275/18670	0.000386118	0.00415223	0.00282173	AASS/ACAA1/ATP2B4/BCAT1/CROT/CYP26B1/OTC/ACACB/ACADVL/HMMR/HSD17B10/HYAL2/LIPE/MCCC1/SLC9A1/ABCD1/ACOT8/AHCY/BCKDK/CEMIP/CRAT/ECHDC1/FAH/GCAT/GSTZ1/HAO1/MCAT/PCK2/PLA2G15/RENBP/SLC25A17/TXN2/XYLB/AADAT/ACBD5/ASPA/BCAT2/ECH1/ETFB/GCDH/IL4I1/TGFB1/ABCD3/ACADL/ADTRP/AKR1A1/CNR1/FAAH/GLS/HMGCL/HYAL1/MECR/PCYOX1/PEX7/PPARD/ACADS/ACAT2/AKR1D1/ALDH6A1/ECHDC2/GOT1/GOT2/IDUA/NAGK/PCK1/SARDH/TWIST1/CDO1/EC…	123
BP	GO:0046395	carboxylic acid catabolic process	123/6498	275/18670	0.000386118	0.00415223	0.00282173	AASS/ACAA1/ATP2B4/BCAT1/CROT/CYP26B1/OTC/ACACB/ACADVL/HMMR/HSD17B10/HYAL2/LIPE/MCCC1/SLC9A1/ABCD1/ACOT8/AHCY/BCKDK/CEMIP/CRAT/ECHDC1/FAH/GCAT/GSTZ1/HAO1/MCAT/PCK2/PLA2G15/RENBP/SLC25A17/TXN2/XYLB/AADAT/ACBD5/ASPA/BCAT2/ECH1/ETFB/GCDH/IL4I1/TGFB1/ABCD3/ACADL/ADTRP/AKR1A1/CNR1/FAAH/GLS/HMGCL/HYAL1/MECR/PCYOX1/PEX7/PPARD/ACADS/ACAT2/AKR1D1/ALDH6A1/ECHDC2/GOT1/GOT2/IDUA/NAGK/PCK1/SARDH/TWIST1/CDO1/EC…	123
BP	GO:0060759	regulation of response to cytokine stimulus	89/6498	190/18670	0.000386816	0.00415223	0.00282173	BIRC3/CD74/IFNGR1/NR1H3/PIAS1/SPPL2B/STAP1/TRAF1/CBFB/CYLD/EDN1/GSTP1/IRAK3/MAVS/PTPRC/RNF31/TXK/HIF1A/HSP90AB1/IKBKB/IL7/JAK2/PYCARD/RFFL/RIPK2/SAMHD1/TRADD/TREM2/BIRC2/CACTIN/CARD8/CAV1/CDC37/CLIP3/DDX58/HPX/IFNG/PIAS4/PTPN6/SH2B3/IFIH1/IL1R1/IL1R2/LIFR/PADI2/STAT1/TNFAIP3/CXCR4/ELF1/IRF3/RBCK1/RNF113A/TRAF2/ZBP1/GPS2/NR1H2/PPARG/PXDN/CASP1/IL36RN/IL6/KLF4/PARP9/RNASEL/SPPL2A/TLR4/ECM1/NLRC5/NO…	89
BP	GO:0032355	response to estradiol	66/6498	134/18670	0.000387361	0.00415223	0.00282173	BAD/CD38/CD4/CFLAR/F7/TFPI/ADCYAP1R1/APOB/DNMT3B/ESR1/FGF10/GSTP1/MBD3/NCOA1/PTGS2/GGT1/OXT/SFRP1/WFDC1/CCND1/COL1A1/CRYAB/EZH2/PPARGC1A/PTN/TGFB1/IGFBP2/PDGFRB/CAT/CSN1S1/DNMT3A/DUSP1/KIF18A/MSX2/NCOA3/OPRL1/PTGFR/RAMP3/SOCS2/ALDH1A2/ARPC1B/ASS1/BCL2L2/FOXA1/MAP1B/PCNA/POSTN/RAMP2/RARA/ANXA1/DHH/ETS1/IL10/SSTR1/STXBP1/CCNA2/CRHBP/CYP1A2/EGFR/PAM/SRD5A1/POU4F1/AIFM1/SLC6A1/GJB2/UCN	66
BP	GO:0048565	digestive tract development	66/6498	134/18670	0.000387361	0.00415223	0.00282173	ALX4/OTC/PKD1/PRDM1/FGF10/GLI2/ITGA6/RARB/SCT/TCF7/TIGAR/TP63/FGF9/HIF1A/KLF5/PCSK5/PTK6/SALL1/SFRP1/AGR2/C1GALT1/CCKBR/GLI1/GLI3/HOXA5/NKX3-2/RARRES2/TGFB1/ACVR2B/EPB41L5/NPHP3/TCF21/OVOL2/SPDEF/TBX2/TGFB3/ALDH1A2/ASS1/CCNB1/PYY/SMO/AHI1/EDNRB/FOXF2/HLX/PDGFRA/RB1/CCDC39/CCDC40/EGFR/MYOCD/PDGFC/SFRP2/DNAAF1/NOTCH1/SAV1/KIT/PKDCC/CLMP/DACT1/DCHS1/NIPBL/RET/SLC4A2/SOX17/TGFBR2	66
BP	GO:0071706	tumor necrosis factor superfamily cytokine production	80/6498	168/18670	0.000395527	0.00423273	0.00287644	CX3CL1/CYBA/FOXP3/IFNGR1/IGF1/SPHK2/TYROBP/BCL3/GSTP1/IRAK3/MAVS/PTPRC/ACP5/BPI/DDT/DICER1/JAK2/NFATC4/PYCARD/RIPK2/TREM2/TSPO/CACTIN/CD33/CLEC4A/DDX58/HSPB1/IFNG/IL27RA/LILRB1/NOD1/PTPN6/VSIR/CD2/CD86/ERRFI1/FOXP1/IFIH1/IL12B/MMP8/POMC/SELENOK/SLAMF1/TNFAIP3/ARFGEF2/CCR2/CD274/FRMD8/GPR18/SASH3/TNFRSF8/TWIST1/AKAP12/PTPN22/RARA/SYT11/TICAM1/ZFP36/C5AR2/CD36/GPNMB/HAVCR2/IL10/THBS1/TLR4/APP/ARRB2…	80
BP	GO:0002758	innate immune response-activating signal transduction	132/6498	298/18670	0.000398009	0.00425223	0.00288969	BIRC3/BTK/CREBBP/CYBA/FYN/MARCO/NR1H3/PSMA4/PSMB1/PSMC4/TAB2/TNIP3/ALPK1/APOB/CD209/CYLD/ESR1/FCN1/GRAMD4/ICAM3/IRAK3/PAK3/PSMC5/PSME1/PSME4/TYRO3/UFD1/WDFY1/ACOD1/EP300/HCK/IKBKB/LGMN/MAP3K1/PSMA3/PSMA6/PSMA7/PSMB5/PSMD7/PSME2/RIPK2/RNF125/RPS6KA5/TAB1/TLR8/BIRC2/CACTIN/CAV1/CLEC4A/DDX58/DHX58/ICAM2/NOD1/NOP53/PSMA2/PSMD11/PSMD9/RAB11FIP2/RELB/UNC93B1/ERBIN/IFIH1/PSMD14/SKP1/TNFAIP3/BPIFB1/FFAR2…	132
BP	GO:0002696	positive regulation of leukocyte activation	164/6498	380/18670	0.000399804	0.00425918	0.00289441	BAD/BTK/CD38/CD4/CD6/CD74/FGR/FOXP3/FYN/IGF1/PRKCQ/RUNX3/SPHK2/STAP1/TAC1/TYROBP/CBFB/CD209/CYLD/EFNB1/FGF10/FLT3LG/GLI2/IL4R/MEF2C/NCK2/PAK3/PRKCZ/PTPRC/RIF1/SIRPG/TBX21/TFRC/TP53BP1/ATP11C/CD276/CD40/CD40LG/CORO1A/CSK/DNAJA3/GRAP2/IL12RB1/IL7/LGALS1/MSH2/NFATC2/PYCARD/RIPK2/SIRPB1/STX4/TNFSF13B/TREM2/BST1/CAV1/CCL2/CD5/CD81/CTSC/DOCK8/EBI3/EXOSC3/GATA3/GLI3/IFNG/IL2/JAK3/LILRB1/NSD2/PTPN6/RASAL…	164
BP	GO:0071222	cellular response to lipopolysaccharide	95/6498	205/18670	0.000399979	0.00425918	0.00289441	CD6/CX3CL1/NR1H3/PAF1/SBNO2/STAP1/TBXA2R/TFPI/TNFRSF1B/TNIP3/VIM/CXCL2/GSTP1/ICAM1/MEF2C/OPRK1/ACOD1/BPI/CTSG/HCK/MAPK3/PABPN1/PYCARD/RIPK2/TSPO/AICDA/CACTIN/CARD8/CCL2/CSF3/HAMP/HDAC5/LILRB1/NFKBIB/PPARGC1A/TGFB1/CD86/IL12B/LY86/PLSCR4/PPARD/SASH1/TNFAIP3/TNFSF4/CD274/CD80/CXCL6/IRF3/ASS1/CD180/CD68/CDC73/CMPK2/LILRB2/NR1H2/PTPN22/RARA/TICAM1/ZFP36/CASP1/CD36/CDK4/CXCL9/DAB2IP/EDNRB/HAVCR2/IL10/…	95
BP	GO:0046916	cellular transition metal ion homeostasis	55/6498	108/18670	0.000404473	0.00429995	0.00292211	SLC11A1/ATP6AP1/CYBRD1/FTL/HEPH/SLC22A17/SLC46A1/TF/TFRC/TTC7A/CCDC22/HIF1A/HMOX1/HMOX2/NUBP1/SLC30A4/CAND1/HAMP/HPX/TFR2/ABCB6/ABCG2/FBXL5/SKP1/SLC30A3/SLC39A7/ACO1/ATP7B/MT2A/NDFIP1/NEDD8/SCO2/ATP6V1G1/IREB2/MYC/SLC31A1/SLC39A5/SLC40A1/APP/ARF1/S100A8/SLC39A6/SMAD4/SOD1/BMP6/LCN2/SLC39A12/SLC39A4/ATP13A2/ATP6V0D1/FLVCR1/SLC30A7/ATP7A/S100A9/SLC39A13	55
BP	GO:0045665	negative regulation of neuron differentiation	103/6498	225/18670	0.000406914	0.00431657	0.00293341	ASPM/CD38/CDKL3/FKBP4/FSTL4/IFRD1/MYLIP/NGFR/RTN4R/RUFY3/SEMA3B/SEMA3F/SEMA3G/SOX8/VIM/ARHGAP4/MAP2/MAP4K4/REST/SEMA3A/SEMA3C/SEMA5B/SEMA6A/CTSZ/JAG1/LGALS1/MIB1/NFATC4/NRP1/STX1B/DDX6/GLI3/HOXA2/KANK1/MAG/PMP22/RAPGEF2/TRPV4/WNT3/DGUOK/DPYSL3/EPHA4/FOXO3/ID3/NR2E1/RAB29/SEMA5A/SPP1/TRAK2/UBE3A/BCL11A/ID1/LRP1/OMG/SOX9/APOE/EPHB2/FGF13/KLK8/PLXNA3/RNF6/SPART/DTX1/EDNRB/ITM2C/LBX1/LRP4/SEMA6D/SEMA…	103
BP	GO:0002831	regulation of response to biotic stimulus	68/6498	139/18670	0.000407375	0.00431657	0.00293341	BIRC3/CX3CL1/CYBA/GRN/TSPAN32/FAM3A/MAVS/PVR/SIRT2/TIGAR/UFD1/ACOD1/IL12RB1/MAPK3/PQBP1/PYCARD/RIPK2/RNF125/BIRC2/CACTIN/CARD8/CRTAM/DDX58/DHX58/LILRB1/NOD1/NOP53/CD160/FOXP1/IL12B/LY86/SASH1/SELENOK/STAT1/TNFAIP3/TRIM38/CD274/CXCL6/OPTN/ANKRD17/APOBEC3F/CD180/FGL2/IL2RA/NECTIN2/SEC14L1/SYT11/CD36/DDX60/HAVCR2/HERC5/MAPKBP1/PARP9/TARBP2/FBXO38/HSPD1/BMP6/CD226/LRSAM1/LY96/PRKCA/TKFC/AIM2/CGAS/DTX…	68
BP	GO:0022406	membrane docking	84/6498	178/18670	0.000413857	0.00437387	0.00297235	CC2D2A/MARK4/MKS1/PRKAR2B/CAMK2A/DYNC1I2/EXOC5/HSP90AA1/ICAM1/NDE1/NSF/PCM1/ROCK1/STX7/STXBP2/SYT1/CCP110/CEP152/CEP192/CEP76/EZR/RAB11A/RPGRIP1L/STX1B/STX4/CAV2/MOSPD3/RAB3A/RAB3D/STX10/STX1A/ALMS1/BVES/CEP72/CNTRL/ESYT2/NEK2/PLEK/SNX3/VAMP8/B9D2/PEX16/AKAP9/HAUS8/SNAP25/TTBK2/TUBG1/UNC13A/AHI1/CEP162/DCTN3/ESYT1/EXOC6/NEDD1/ODF2/RABEPK/STX11/STX17/STX6/STXBP1/SYTL2/USO1/CEP131/CPLX2/EXOC6B/NPHP…	84
BP	GO:0016579	protein deubiquitination	126/6498	283/18670	0.000414324	0.00437387	0.00297235	BIRC3/BRCA1/PSMA4/PSMB1/PSMC4/TNIP3/ZRANB1/ACTB/CYLD/ESR1/KEAP1/OTUB2/PSMC5/PSME1/PSME4/UFD1/USP33/ACTR5/CCP110/CLSPN/EP300/HIF1A/PSMA3/PSMA6/PSMA7/PSMB5/PSMD7/PSME2/TAB1/USP31/BABAM1/BIRC2/DDX58/GATA3/KAT2A/NOP53/PSMA2/PSMD11/PSMD9/SMURF2/TFPT/TGFBR1/USP46/USP5/CDC20/IFIH1/INO80B/INO80D/KAT2B/PARK7/PSMD14/SNX3/STAM2/TNFAIP3/UCHL3/UCHL5/USP34/USP9Y/BECN1/DESI2/ENY2/PSMB2/TRAF2/USP45/USP9X/ADRM1/C…	126
BP	GO:0002686	negative regulation of leukocyte migration	29/6498	49/18670	0.000414816	0.00437387	0.00297235	STAP1/CD200/DDT/HMOX1/C5/CCL2/CXCL12/IL27RA/ADTRP/BMP5/PADI2/RIPOR2/DUSP1/GPR18/HOXA7/CCL25/C5AR2/CCL21/EMILIN1/IL33/LRCH1/SLIT2/CCL28/MIA3/RABGEF1/NBL1/SLAMF8/CD200R1/CD300A	29
BP	GO:0045765	regulation of angiogenesis	165/6498	383/18670	0.000425375	0.00447789	0.00304304	ADGRA2/BRCA1/C6/CX3CL1/DCN/E2F2/EPN1/FOXC1/GRN/HDAC7/HGF/HSPB6/NGFR/PIK3C2A/RNH1/STAB1/TBXA2R/TIE1/TNFRSF12A/TNMD/ANGPT2/CMA1/MYDGF/PKM/PTGS2/RAPGEF3/ROCK1/SEMA6A/SIRT6/SP100/ANGPT4/CARD10/CD40/CTSH/FLT1/HIF1A/HMOX1/ISM1/NRP1/PGK1/PPP1R16B/RGCC/SFRP1/SIRT1/SRPX2/CCL24/ENG/FBXW7/GAB1/HDAC5/HOXA5/HSPB1/HTATIP2/ITGB8/MEOX2/PTN/RLN2/AKT3/CD160/F3/FASLG/FGF1/HYAL1/ITGB1BP1/NFE2L2/NR2E1/PDCD10/PDCL3/PG…	165
BP	GO:0030518	intracellular steroid hormone receptor signaling pathway	65/6498	132/18670	0.000430409	0.00452351	0.00307404	BRCA1/CALCOCO1/FKBP4/KDM5D/PIAS1/UFL1/CBFB/ESR1/NCOA1/NEDD4/PGR/PIAS2/PLPP1/TP63/AXIN1/DDX17/EP300/JAK2/RBFOX2/RHOXF1/SFRP1/SIRT1/UBR5/BUD31/CCNE1/GHRHR/PPARGC1A/SCGB2A2/ARID1A/FOXP1/KDM3A/NR3C1/PADI2/PARK7/RWDD1/TCF21/UBE3A/CNOT1/CRY2/DDX54/GPAM/NCOA3/PMEPA1/CDK7/FOXA1/LATS1/RAN/RNF6/SMARCA4/CLOCK/RB1/YAP1/ARRB2/CARM1/ESR2/NCOR1/PARP1/SKP2/TGFB1I1/DAB2/TAF1/FOXH1/PPARGC1B/HEYL/AR	65
BP	GO:0009314	response to radiation	190/6498	448/18670	0.000436748	0.00456056	0.00309922	ATP1A2/BAK1/BRCA1/CREBBP/CYBA/ERCC1/FBXL3/GUCA1A/HSPA5/MAP4K3/OPN3/PER3/PIAS1/PNKP/POLD1/RAD51/SNAI2/SPRTN/TMEM161A/ANGPT2/ASNS/BAX/BCL3/CNGB1/DNMT3B/GNA11/HYAL2/ICAM1/MAP2K7/MAP3K20/MAP3K4/NEDD4/NOX4/NUCKS1/OPRK1/PPEF1/PTGS2/PTPRC/RAD18/RAD54L/SDF4/SEMA5B/SLC1A3/SLC24A1/SMC1A/TIGAR/TIPIN/TP53BP1/ACTR5/CACNA1F/CIRBP/EEF1D/EP300/HIF1A/MSH2/NFATC4/PDE6C/RBL2/RP1/SFRP1/SIRT1/BABAM1/BRAT1/CBL/CCL7/CC…	190
BP	GO:0042698	ovulation cycle	38/6498	69/18670	0.000437607	0.00456056	0.00309922	HSPA5/PTPRN/ESR1/NCOA1/OPRK1/PGR/TYRO3/ADNP/SIRT1/CASP2/HAS1/PLEKHA1/PTN/FOXO3/EGR1/INHBA/MMP19/OPRL1/TGFB3/PCNA/SERPINF1/ARRB1/BMPR1B/ETS1/LHCGR/MMP7/PDGFRA/ARRB2/EGFR/PAM/SLIT2/ADAMTS1/GNRH1/TIMP4/NOS3/PTX3/SGPL1/AXL	38
BP	GO:0050771	negative regulation of axonogenesis	38/6498	69/18670	0.000437607	0.00456056	0.00309922	CDKL3/FSTL4/IFRD1/NGFR/RTN4R/RUFY3/SEMA3B/SEMA3F/SEMA3G/ARHGAP4/MAP2/SEMA3A/SEMA3C/SEMA5B/SEMA6A/NRP1/MAG/WNT3/SEMA5A/SPP1/TRAK2/OMG/EPHB2/FGF13/PLXNA3/RNF6/SPART/LRP4/SEMA6D/SEMA7A/ARHGDIA/SLIT2/PTPRO/SEMA3D/THY1/DRAXIN/CDK5/TRIM46	38
BP	GO:0071300	cellular response to retinoic acid	38/6498	69/18670	0.000437607	0.00456056	0.00309922	CYP26B1/LTK/TNC/BRINP1/PAX2/RARB/TESC/ADNP2/PTK6/COL1A1/HOXA2/SETX/WNT2/WNT3/WNT5B/HTRA2/MYB/PTK7/WNT6/PCK1/PTK2B/SOX9/ALDH1A2/PPARG/RARA/SERPINF1/KLF4/YAP1/ABL2/NTRK3/OSR1/ATM/STRA8/FZD7/WNT9B/ABCA1/RET/TBXT	38
BP	GO:0090130	tissue migration	156/6498	360/18670	0.000437881	0.00456056	0.00309922	ADGRA2/ANLN/BCAR1/DCN/FLT4/GRN/HDAC7/MAP2K3/PIK3C2A/PKN2/PRSS3/TAC1/TBXA2R/ANGPT2/EDN1/FAP/FAT2/FGF10/GRHL2/MAP4K4/MEF2C/PTGS2/PXN/SEMA3A/SP100/ANGPT4/CARD10/CD40/CTSH/FERMT1/HIF1A/HMOX1/LGMN/MMP9/NRP1/PPM1F/RAB11A/RGCC/SH3BP1/SIRT1/SRPX2/ACTA2/ALOX12/CORO1C/FBXW7/GATA3/GPI/HDAC5/HSPB1/IFNG/KANK1/MEOX2/MET/PBLD/PFN1/PTN/TGFB1/TGFBR1/ADTRP/AKT3/ARSB/CCR6/EPB41L5/FGF1/FOXP1/GPLD1/HBEGF/HYAL1/ITGB1B…	156
BP	GO:0031099	regeneration	92/6498	198/18670	0.000438176	0.00456056	0.00309922	BAK1/CFLAR/F7/GRN/HGF/IFRD1/IGF1/RTN4R/TNC/ANGPT2/AURKA/FGF10/GSTP1/MAP4K4/PKM/SCARF1/TGFBR3/CAPN3/HMOX1/JAK2/KLF5/SRSF5/STK24/TSPO/CCND1/CD81/CXCL12/ENO3/EZH2/FOLR1/GLI1/GLI3/HAMP/MAG/PTN/SGCA/TGFB1/BCL9/EPHA4/MTR/NR4A3/PGF/PPARD/PRRX1/SPP1/WDR35/LRP1/OMG/WNT1/CCNB1/KLK8/LGR6/LPIN1/MAP1B/MATN2/NINJ1/PCNA/POSTN/PPARG/PPAT/PTGFRN/RGN/ANXA1/ANXA3/ATIC/CDK4/DYSF/FPGS/IL10/KLF4/LCP1/MAPK8IP3/NREP/PNP…	92
BP	GO:0002028	regulation of sodium ion transport	45/6498	85/18670	0.000445322	0.00462748	0.0031447	ATP1A2/ATP2B4/CNTN1/NEDD4L/PRSS8/WNK1/ATP1B3/DLG1/DRD4/FXYD3/FXYD5/NEDD4/NKAIN1/P2RX7/SLC9A1/TESC/NKAIN4/SNTA1/RANGRF/SCN1B/SLC9A3R1/TGFB1/FGF12/KLHL24/WNK4/ATP1B2/FXYD2/FXYD6/P2RX4/SERPINE2/ARF1/ATP1B1/OSR1/CNKSR3/DRD2/GPD1L/SCN2B/UTRN/SPTBN4/NETO1/NOS3/SCN3B/SLMAP/ADRB2/AHCYL1	45
BP	GO:0045058	T cell selection	28/6498	47/18670	0.000447045	0.00463047	0.00314672	CD4/CD74/FOXP3/CYLD/PTPRC/TBX21/IL12RB1/FOXN1/GATA3/GLI3/IL12B/SRF/STK11/ZAP70/BCL11B/CCR7/LY9/DOCK2/IL6/IRF4/AIRE/BATF/CD1D/CD3G/SLAMF6/IL15/SYK/CD3D	28
BP	GO:0061383	trabecula morphogenesis	28/6498	47/18670	0.000447045	0.00463047	0.00314672	SBNO2/MMP2/TGFBR3/CCM2L/SFRP1/BMPR1A/COL1A1/ENG/TGFBR1/ADGRG6/BMP5/SOS1/SRF/MSX2/OVOL2/TEK/DLL4/CHAD/FBN2/HEY2/RBP4/SLC40A1/ADAMTS1/NOTCH1/FOXH1/NRG1/PPARGC1B/PLXNB1	28
BP	GO:0002467	germinal center formation	12/6498	15/18670	0.000449076	0.00464168	0.00315435	BCL3/MEF2C/NFKB2/TNFSF13B/UNC13D/BCL6/TNFAIP3/PKN1/RC3H1/ADAM17/CXCL13/TNFRSF13C	12
BP	GO:0002286	T cell activation involved in immune response	54/6498	106/18670	0.000449566	0.00464168	0.00315435	FOXP3/ITGAL/RC3H2/SLC11A1/APBB1IP/BCL3/FCGR2B/ICAM1/IL4R/PRKCZ/RORA/TBX21/IL12RB1/RIPK2/CD81/GATA3/IFNG/IL2/JAK3/LILRB1/RELB/BCL6/CD46/CD86/FOXP1/IL12B/IL18R1/MYB/TNFSF4/CD80/LY9/FGL2/LGALS3/RARA/ANXA1/HAVCR2/HLX/IL6/IRF4/LCP1/RC3H1/RPS6/RORC/IFNK/IL18/BATF/CD1C/FCER1G/NLRP3/SLAMF6/ZBTB7B/ATP7A/EOMES/TSC1	54
BP	GO:0019319	hexose biosynthetic process	48/6498	92/18670	0.000454294	0.004683	0.00318243	DGAT2/PDK2/SLC25A13/AKR1B1/C1QTNF3/ENO1/FAM3A/PGM1/EP300/PCK2/PGK1/SIRT1/SLC25A1/ENO3/GAPDH/GPI/KAT2A/PPARGC1A/SLC25A11/TPI1/KAT2B/LEPR/GNMT/GOT1/GOT2/NLN/PCK1/ARPP19/ATF4/PER2/RBP4/SDS/SLC37A4/DGKQ/FOXK2/G6PC3/MDH2/SORD/ALDOA/FOXO1/OGT/RANBP2/SOGA1/ATF3/CRTC2/PFKFB1/FBP1/FOXK1	48
BP	GO:0006986	response to unfolded protein	83/6498	176/18670	0.000458331	0.00471708	0.00320558	BAK1/CREB3L3/DDX11/EIF2AK2/HSPA5/JKAMP/MBTPS2/PDIA5/ACADVL/ASNS/BAX/DNAJB11/EDEM2/HSP90AA1/MYDGF/NCK2/PPP1R15A/ARFGAP1/DERL3/DNAJC3/EP300/HSP90AB1/KDELR3/STUB1/AGR2/CCL2/CCND1/CDK5RAP3/COMP/CREB3/DNAJC4/FGF21/FKBP14/HSPA8/HSPB1/TBL2/WFS1/ATF6/EDEM3/FBXO6/HSPA9/HSPE1/NFE2L2/STC2/THBS4/ZBTB17/CANX/HSPH1/KLHDC3/OPTN/ATF4/CHAC1/EDEM1/DAB2IP/DERL1/DNAJB2/THBS1/TLN1/TMBIM6/CREB3L4/HDGF/HSPD1/MANF/PDIA6…	83
BP	GO:0042176	regulation of protein catabolic process	164/6498	381/18670	0.00046325	0.00476011	0.00323483	ANKIB1/CTSA/CYP51A1/FYN/GCLC/MAPK9/MYCBP2/MYLIP/NEDD4L/PIAS1/PKD1/PSMC4/RHBDF1/SNX1/TIMP2/TNFRSF1B/UFL1/AURKA/CHFR/EDEM2/HSP90AA1/IRAK3/KEAP1/LAMP3/LRP2/NEDD4/NSF/OPHN1/PSME1/ROCK1/SIRT2/AXIN1/CCDC22/CST3/DERL3/EEF1A2/EZR/FAM83D/GGA1/HSP90AB1/LAPTM4B/PSME2/RBX1/RHBDD3/RNF40/SGSM3/STUB1/TIMP1/TREM2/TRIB3/CAV1/CD81/CDK5RAP3/CTSC/DVL1/FBXW7/FZR1/IFNG/NOP53/OAZ1/RIC1/SGTA/SH3D19/SMURF2/SNRNP70/USP5/B…	164
BP	GO:0006949	syncytium formation	33/6498	58/18670	0.000466559	0.0047865	0.00325276	CDON/CFLAR/EHD2/ERCC1/PLEKHO1/SBNO2/TYROBP/FLT3LG/IL4R/RAPGEF3/NFATC2/TREM2/CD81/DYRK1B/EHD1/MYF5/SH3PXD2A/RIPOR2/TANC1/TNFSF14/WNT1/CAMK1/GDF15/PTGFRN/ADGRB3/CXCL9/FLOT1/MYOF/CD53/KCNH1/TCTA/ADAM12/DCSTAMP	33
BP	GO:0050867	positive regulation of cell activation	169/6498	394/18670	0.000468391	0.00479766	0.00326035	BAD/BTK/CD38/CD4/CD6/CD74/FGR/FOXP3/FYN/IGF1/PRKCQ/RUNX3/SPHK2/STAP1/TAC1/TYROBP/CBFB/CD209/CYLD/EFNB1/FGF10/FLT3LG/GLI2/IL4R/MEF2C/NCK2/PAK3/PRKCZ/PTPRC/RIF1/SIRPG/TBX21/TFRC/TP53BP1/ATP11C/CAPN3/CD276/CD40/CD40LG/CORO1A/CSK/DNAJA3/GRAP2/IL12RB1/IL7/JAK2/LGALS1/MSH2/NFATC2/PYCARD/RIPK2/SIRPB1/STX4/TNFSF13B/TREM2/BST1/CAV1/CCL2/CD5/CD81/CTSC/DOCK8/EBI3/EXOSC3/GATA3/GLI3/IFNG/IL2/JAK3/LILRB1/NSD2/…	169
BP	GO:0034332	adherens junction organization	69/6498	142/18670	0.000473034	0.00483754	0.00328744	ARHGAP6/CDH3/GPM6B/LIMCH1/MYOC/SLK/VCL/ACTN1/CAMSAP3/CDH19/COL16A1/FERMT2/MAP4K4/PVR/ROCK1/SLC9A1/TRIP6/ARHGEF7/CDH20/CORO2B/CSK/NRP1/PPM1F/SFRP1/SORBS1/CORO1C/DUSP3/CDH6/CDH9/DUSP22/EPB41L5/ITGB1BP1/LRP1/PTK2B/TEK/AFDN/KDR/MACF1/NECTIN2/RAMP2/ROCK2/ACVRL1/RDX/THBS1/CDH11/CDH13/IQGAP1/IQSEC1/KIFC3/NECTIN4/PDPK1/PHLDB2/PIP5K1A/TBCD/WDPCP/BMP6/CDH12/CDH22/DLG5/TAOK2/THY1/CADM3/MMP14/CLASP2/DLC1/HIP…	69
BP	GO:0002833	positive regulation of response to biotic stimulus	27/6498	45/18670	0.000480473	0.00490584	0.00333386	CYBA/GRN/PVR/ACOD1/MAPK3/RIPK2/CRTAM/DHX58/NOD1/CD160/IL12B/LY86/SASH1/CD274/OPTN/ANKRD17/CD180/NECTIN2/DDX60/HAVCR2/FBXO38/HSPD1/BMP6/CD226/LRSAM1/LY96/PRKCA	27
BP	GO:0016570	histone modification	192/6498	454/18670	0.000485464	0.00494897	0.00336317	AKAP8L/ARID4A/ARID4B/BRCA1/CREBBP/DPF1/FOXP3/HDAC7/JADE2/KDM5D/KDM7A/KMT2C/KMT2E/MSL3/PAF1/PRDM6/RSF1/SNAI2/SPHK2/SPI1/ACTL6B/ATRX/AURKA/BAZ2A/DNMT3B/HDAC4/HUWE1/ING3/JADE1/JMJD6/KAT6A/KDM5A/MBD3/MECOM/NCOA1/RCOR1/REST/RIF1/SIRT2/SIRT6/SREBF1/TBL1Y/BRPF3/EP300/HDAC10/HSF4/JADE3/JAK2/KAT8/MAPK3/MRGBP/PPM1F/RNF40/RPS6KA5/SIRT1/SMARCB1/SUV39H1/UBR5/VRK1/DOT1L/EZH1/EZH2/FBL/GATA3/HDAC5/ING4/KAT2A/MIE…	192
BP	GO:1904019	epithelial cell apoptotic process	56/6498	111/18670	0.000487849	0.00496545	0.00337437	BAD/BID/CFLAR/E2F2/EXOC5/ICAM1/CD40/CD40LG/E2F1/HMOX1/JAK2/RGCC/STK3/STK4/CCL2/FGF21/GATA3/KRT18/PIAS4/PIK3CG/PPARGC1A/SFRP4/WFS1/CD160/FASLG/FOXO3/ITGA4/NFE2L2/SEMA5A/TIA1/TNFAIP3/DNMT3A/TEK/KDR/PAK4/RAMP2/ZFP36/DAB2IP/IL10/IL6/RB1/SIX3/THBS1/ARRB2/CAPN10/PDPK1/ANGPT1/CAST/GSN/PDCD4/TCF7L2/HIPK1/PRKCI/TERT/TGFBR2/ANGPTL4	56
BP	GO:0071216	cellular response to biotic stimulus	107/6498	236/18670	0.000491757	0.00499107	0.00339178	BTK/CD6/CX3CL1/HSPA5/NR1H3/PAF1/SBNO2/STAP1/TBXA2R/TFPI/TNFRSF1B/TNIP3/VIM/CXCL2/FCGR2B/GSTP1/ICAM1/MEF2C/OPRK1/SIRT2/SMC1A/TIGAR/ACOD1/BPI/CTSG/HCK/MAPK3/PABPN1/PYCARD/RIPK2/TREM2/TSPO/AICDA/CACTIN/CARD8/CCL2/CSF3/HAMP/HDAC5/LILRB1/NFKBIB/PPARGC1A/TGFB1/WFS1/CD86/IL12B/LY86/PLSCR4/PPARD/SASH1/TNFAIP3/TNFSF4/APAF1/CD274/CD80/CXCL6/IRF3/ASS1/CD180/CD68/CDC73/CMPK2/LILRB2/NR1H2/PTPN22/RARA/TICAM1/Z…	107
BP	GO:0043524	negative regulation of neuron apoptotic process	71/6498	147/18670	0.000491914	0.00499107	0.00339178	CX3CL1/ERBB3/FYN/GCLC/GRN/BAX/FGF20/MEF2C/ROCK1/TYRO3/ADNP/CORO1A/HIF1A/HMOX1/HSP90AB1/JAK2/LGMN/MSH2/NFATC4/NRP1/SIX4/TOX3/CCL2/MAG/PPARGC1A/PTPRZ1/UNC5B/WFS1/CPEB4/KIF14/NR4A3/PARK7/SOD2/CITED1/CNTFR/GDF5/LRP1/PIK3CA/PIN1/PTK2B/TGFB3/ADORA2A/APOE/CHL1/KRAS/NES/AGAP2/ARRB1/MAP3K12/STXBP1/ARRB2/GABRB2/PDPK1/RASA1/SNCA/SOD1/ADAM8/ANGPT1/HYOU1/NTRK2/POU4F1/RETREG1/BTG2/DRAXIN/PINK1/EN1/FOXQ1/OXR1/P…	71
BP	GO:0006401	RNA catabolic process	170/6498	397/18670	0.000496786	0.00503049	0.00341857	CSDE1/EDC4/MRTO4/PSMA4/PSMB1/PSMC4/RNASET2/RNH1/RPL18/RPS20/SAMD4A/SLC11A1/TNFRSF1B/VIM/YBX1/YBX3/DAZL/DIS3/EXOSC5/IGF2BP2/PABPC1/PABPC4/PCBP4/PKP1/PSMC5/PSME1/PSME4/ROCK1/RPL31/RPL6/RPLP0/RPS5/SMG6/TNPO1/TNRC6A/TNRC6C/TUT7/CIRBP/E2F1/GSPT1/POP1/PSMA3/PSMA6/PSMA7/PSMB5/PSMD7/PSME2/RPL3/TNRC6B/CPEB3/DCPS/DDX6/EXOSC3/HSPA8/HSPB1/LSM5/MAGOHB/OAS2/PSMA2/PSMD11/PSMD9/RNASEH2A/RPL18A/RPL28/RPL34/RPS13/…	170
BP	GO:0006520	cellular amino acid metabolic process	158/6498	366/18670	0.000497358	0.00503049	0.00341857	AASS/ALDH18A1/ATP2B4/BCAT1/DPEP1/GATB/GCLC/OTC/PSMA4/PSMB1/PSMC4/SLC7A2/ASNS/DCT/FOLH1/HSD17B10/MCCC1/NAALAD2/NOX4/P4HA2/PLOD1/PSMC5/PSME1/PSME4/SEPHS1/SLC1A3/SLC7A8/AHCY/BCKDK/COMT/EARS2/FAH/GCAT/GGT1/GGT5/GSS/GSTZ1/PHGDH/PSMA3/PSMA6/PSMA7/PSMB5/PSMD7/PSME2/PYCR3/SLC7A6/SMS/TXN2/UPB1/AADAT/ACCS/AIMP2/ART4/ASPA/BCAT2/GCDH/IL4I1/OAZ1/PLOD3/PSMA2/PSMD11/PSMD9/SARS2/SEPSECS/AGMAT/DARS2/GLS/HMGCL/MTR…	158
BP	GO:1903322	positive regulation of protein modification by small protein conjugation or removal	66/6498	135/18670	0.000502709	0.00507666	0.00344994	BIRC3/BRCA1/DCUN1D1/HSPA5/MAGEC2/MAPK9/MYCBP2/PIAS1/SPRTN/CDC14B/CHFR/HDAC4/HUWE1/TOLLIP/AXIN1/BIRC7/NDFIP2/RASD2/RIPK2/RNF40/STUB1/TRIB3/AIMP2/BIRC2/CAV1/CDK5RAP3/FBXW7/FZR1/NOP53/PIAS4/UBE2S/WFS1/ARRDC3/CDC20/UBE3A/AVPR2/MASTL/NMI/PIN1/HSPBP1/NDFIP1/PTPN22/TICAM1/ARRB1/DCUN1D5/DERL1/PRICKLE1/TANK/ARRB2/ARRDC4/FANCI/RPS2/SKP2/TBC1D7/TNIP1/ANGPT1/FBXO4/KLHL40/PAXIP1/PINK1/RNF111/INAVA/RCHY1/RNF18…	66
BP	GO:0120162	positive regulation of cold-induced thermogenesis	50/6498	97/18670	0.00050579	0.0050839	0.00345486	ADRB1/FH/IL4R/SIRT6/JAK2/OXT/ZNF516/CAV1/FGF21/PPARGC1A/UCP1/ACADL/ALMS1/EPAS1/KDM3A/LEPR/MFAP2/PRLR/CCR2/CXCR4/DBH/G0S2/GADD45G/LPIN1/PEMT/PER2/APC/APPL2/CD36/HADH/IRF4/IGF1R/PDGFC/PLAC8/PRDM16/TRPM8/ACSL1/IL18/LCN2/OGT/ADIPOR1/GHRL/OMA1/PPARGC1B/ZBTB7B/FABP5/SYK/TSHR/ADRB2/BSCL2	50
BP	GO:1990868	response to chemokine	50/6498	97/18670	0.00050579	0.0050839	0.00345486	CCL26/CX3CL1/FOXC1/WNK1/CXCL2/EDN1/THPO/CCL17/CCL22/HIF1A/TREM2/CCL2/CCL24/CCL7/CCL8/CXCL12/DOCK8/SH2B3/CCL20/CCR6/LOX/PADI2/RIPOR2/CCR2/CCR7/CCRL2/CXCL6/CXCR4/DUSP1/GPR75/PTK2B/RNF113A/ACKR4/CCL25/CCL21/CXCL9/LRCH1/ACKR3/GPR17/SLIT2/XCL1/XCL2/CCR5/CXCL13/CXCR5/RBM15/CCR1/CXCL1/CXCL3/CXCL5	50
BP	GO:1990869	cellular response to chemokine	50/6498	97/18670	0.00050579	0.0050839	0.00345486	CCL26/CX3CL1/FOXC1/WNK1/CXCL2/EDN1/THPO/CCL17/CCL22/HIF1A/TREM2/CCL2/CCL24/CCL7/CCL8/CXCL12/DOCK8/SH2B3/CCL20/CCR6/LOX/PADI2/RIPOR2/CCR2/CCR7/CCRL2/CXCL6/CXCR4/DUSP1/GPR75/PTK2B/RNF113A/ACKR4/CCL25/CCL21/CXCL9/LRCH1/ACKR3/GPR17/SLIT2/XCL1/XCL2/CCR5/CXCL13/CXCR5/RBM15/CCR1/CXCL1/CXCL3/CXCL5	50
BP	GO:0000768	syncytium formation by plasma membrane fusion	32/6498	56/18670	0.000510007	0.00511036	0.00347285	CDON/CFLAR/EHD2/PLEKHO1/SBNO2/TYROBP/FLT3LG/IL4R/RAPGEF3/NFATC2/TREM2/CD81/DYRK1B/EHD1/MYF5/SH3PXD2A/RIPOR2/TANC1/TNFSF14/WNT1/CAMK1/GDF15/PTGFRN/ADGRB3/CXCL9/FLOT1/MYOF/CD53/KCNH1/TCTA/ADAM12/DCSTAMP	32
BP	GO:0140253	cell-cell fusion	32/6498	56/18670	0.000510007	0.00511036	0.00347285	CDON/CFLAR/EHD2/PLEKHO1/SBNO2/TYROBP/FLT3LG/IL4R/RAPGEF3/NFATC2/TREM2/CD81/DYRK1B/EHD1/MYF5/SH3PXD2A/RIPOR2/TANC1/TNFSF14/WNT1/CAMK1/GDF15/PTGFRN/ADGRB3/CXCL9/FLOT1/MYOF/CD53/KCNH1/TCTA/ADAM12/DCSTAMP	32
BP	GO:0071281	cellular response to iron ion	9/6498	10/18670	0.000513018	0.00513257	0.00348794	TF/HMOX1/TFR2/CCNB1/SLC40A1/TFAP2A/BMP6/ATP7A/B2M	9
BP	GO:0042088	T-helper 1 type immune response	26/6498	43/18670	0.000514798	0.0051424	0.00349462	SLC11A1/BCL3/IL4R/IL12RB1/RIPK2/EBI3/IL27RA/JAK3/RELB/IL12B/IL18R1/IL18RAP/IL1R1/IL1RL1/TNFSF4/CCR2/CD80/ANXA1/HAVCR2/HLX/IL18BP/IL33/TLR4/XCL1/IL18/IL6R	26
BP	GO:0071347	cellular response to interleukin-1	84/6498	179/18670	0.000516361	0.00515005	0.00349981	CCL26/CX3CL1/PSMA4/PSMB1/PSMC4/TAB2/TFPI/EDN1/HYAL2/ICAM1/IRAK3/PSMC5/PSME1/PSME4/RORA/TOLLIP/ACOD1/CCL17/CCL22/HIF1A/IKBKB/MAPK3/PSMA3/PSMA6/PSMA7/PSMB5/PSMD7/PSME2/PYCARD/RBX1/RIPK2/RPS6KA5/SFRP1/TAB1/CACTIN/CCL2/CCL24/CCL7/CCL8/NOD1/PSMA2/PSMD11/PSMD9/CCL20/GBP1/HYAL1/IL1R1/IL1R2/IL1RL2/PSMD14/SKP1/EGR1/PCK1/PSMB2/PTGIS/SOX9/AKAP12/CCL25/CHI3L1/KLF2/ADAMTS7/CCL21/DAB2IP/IL6/RC3H1/TANK/PELI2/PS…	84
BP	GO:0005996	monosaccharide metabolic process	129/6498	292/18670	0.000523725	0.00520886	0.00353978	BAD/DGAT2/FUCA2/FUT8/GCLC/GSTO2/H6PD/IGF1/MAN2B2/NISCH/PDK2/PDK4/PPP1R3F/SLC25A13/SLC2A3/TKTL1/ACACB/AKR1B1/C1QTNF3/DUSP12/ENO1/FAM3A/OAS1/PDK3/PFKP/PGM1/PKM/RORA/SLC23A2/TIGAR/CYB5R3/EP300/MAN2B1/PCK2/PGK1/PMM1/RUBCNL/SIRT1/SLC25A1/SLC35A2/SORBS1/XYLB/BRAT1/DHDH/ENO3/GALK1/GAPDH/GNB3/GPI/KAT2A/PPARGC1A/SLC25A11/TPI1/AKR1A1/GALE/GPLD1/KAT2B/LEPR/MAN2A1/PASK/PFKFB4/POMC/PPARD/SLC2A1/DYRK2/GNMT/GOT…	129
BP	GO:0043409	negative regulation of MAPK cascade	86/6498	184/18670	0.000523873	0.00520886	0.00353978	SERPINB3/ZMYND11/CYLD/DLG1/FBLN1/GSTP1/HYAL2/IGBP1/IRAK3/MECOM/P2RX7/PTPRC/SEMA6A/CSK/EZR/SFRP1/AMBP/CAV1/CDK5RAP3/DUSP3/EIF3A/FKTN/FOXM1/HIPK3/PIK3R2/PTPN6/RAPGEF1/SH2B3/SLC9A3R1/ASH1L/ERRFI1/GBP1/ITGB1BP1/RGS2/RGS4/STK38/BTN2A2/DUSP1/DUSP4/KLHL31/LAX1/PIN1/APOE/DUSP9/EPHB2/GPS2/INPP5K/MEN1/PTPN22/ARRB1/DAB2IP/DUSP5/DUSP6/EMILIN1/KLF4/MYC/SORL1/SPRY2/TLR4/IGF1R/MARVELD3/NCOR1/NLRP12/SFRP2/SIRT3/…	86
BP	GO:0010595	positive regulation of endothelial cell migration	63/6498	128/18670	0.000531518	0.00527106	0.00358205	ADGRA2/BCAR1/FLT4/GRN/HDAC7/MAP2K3/PIK3C2A/EDN1/PTGS2/ANGPT4/CD40/HIF1A/HMOX1/LGMN/NRP1/SIRT1/SRPX2/ALOX12/GATA3/GPI/HSPB1/MET/TGFB1/AKT3/FGF1/FOXP1/GPLD1/ITGB1BP1/NFE2L2/NRP2/PROX1/SASH1/SEMA5A/SMOC2/SPARC/PTK2B/RHOJ/STAT5A/TEK/AAMP/KDR/ROCK2/ANXA1/ANXA3/ETS1/FGF2/FGFBP1/P2RX4/THBS1/PDPK1/RHOB/ADAM17/ANGPT1/NUS1/PRKCA/VEGFC/EMC10/FGF18/PLPP3/AMOTL1/JCAD/NOS3/ATOH8	63
BP	GO:0010631	epithelial cell migration	152/6498	351/18670	0.000532578	0.00527106	0.00358205	ADGRA2/ANLN/BCAR1/DCN/FLT4/GRN/HDAC7/MAP2K3/PIK3C2A/PKN2/PRSS3/TAC1/TBXA2R/ANGPT2/EDN1/FAP/FAT2/FGF10/MAP4K4/MEF2C/PTGS2/PXN/SEMA3A/SP100/ANGPT4/CARD10/CD40/CTSH/FERMT1/HIF1A/HMOX1/LGMN/MMP9/NRP1/PPM1F/RAB11A/RGCC/SH3BP1/SIRT1/SRPX2/ALOX12/CORO1C/FBXW7/GATA3/GPI/HDAC5/HSPB1/IFNG/KANK1/MEOX2/MET/PBLD/PFN1/PTN/TGFB1/TGFBR1/ADTRP/AKT3/ARSB/CCR6/EPB41L5/FGF1/FOXP1/GPLD1/HBEGF/HYAL1/ITGB1BP1/LGALS8/NF…	152
BP	GO:0051260	protein homooligomerization	152/6498	351/18670	0.000532578	0.00527106	0.00358205	BID/CD79B/GOPC/KCNG1/OTC/POLQ/RAD51/RAD52/SPAG9/ACACB/ATG16L1/BAX/DGKD/FUS/HSD17B10/JMJD6/LNX1/MCOLN1/NLRC4/PFKP/PKM/SYT1/TMEM38A/TP53BP1/TP63/BIK/CBY1/CHMP4B/GSDMD/HM13/HMOX1/HSF4/ITPR3/KCTD17/KCTD9/OLFM4/PYCARD/SAMHD1/SMPD3/TCL1A/UPB1/CAV1/CD79A/CRTC1/CRYAB/EHD1/FSD1/KCNA1/MPP2/P2RX1/PKD2L1/SLC1A2/TWNK/VWF/ACADL/ACOT13/DPYSL3/ECT2/GBP1/GLS/HTRA2/KCNC4/PKD2/RIPOR2/SOD2/THG1L/APAF1/ATL2/CAT/CLPP/…	152
BP	GO:0007045	cell-substrate adherens junction assembly	43/6498	81/18670	0.000547448	0.0053871	0.00366091	ARHGAP6/GPM6B/LIMCH1/MYOC/SLK/ACTN1/CAMSAP3/COL16A1/FERMT2/MAP4K4/ROCK1/SLC9A1/TRIP6/ARHGEF7/CORO2B/NRP1/PPM1F/SFRP1/SORBS1/CORO1C/DUSP3/DUSP22/EPB41L5/ITGB1BP1/LRP1/PTK2B/TEK/KDR/MACF1/ROCK2/ACVRL1/THBS1/IQGAP1/PDPK1/PHLDB2/PIP5K1A/WDPCP/TAOK2/THY1/MMP14/CLASP2/DLC1/TSC1	43
BP	GO:0048041	focal adhesion assembly	43/6498	81/18670	0.000547448	0.0053871	0.00366091	ARHGAP6/GPM6B/LIMCH1/MYOC/SLK/ACTN1/CAMSAP3/COL16A1/FERMT2/MAP4K4/ROCK1/SLC9A1/TRIP6/ARHGEF7/CORO2B/NRP1/PPM1F/SFRP1/SORBS1/CORO1C/DUSP3/DUSP22/EPB41L5/ITGB1BP1/LRP1/PTK2B/TEK/KDR/MACF1/ROCK2/ACVRL1/THBS1/IQGAP1/PDPK1/PHLDB2/PIP5K1A/WDPCP/TAOK2/THY1/MMP14/CLASP2/DLC1/TSC1	43
BP	GO:0035136	forelimb morphogenesis	25/6498	41/18670	0.000549601	0.0053871	0.00366091	ALX4/HOXA11/ATRX/HOXA9/TBX5/TP63/RPGRIP1L/WNT3/ZBTB16/GDF5/MSX2/RDH10/RECK/RUNX2/TWIST1/ALDH1A2/HOXD9/TBX3/TFAP2A/LNPK/OSR1/CACNA1C/EN1/MSX1/NIPBL	25
BP	GO:0003198	epithelial to mesenchymal transition involved in endocardial cushion formation	13/6498	17/18670	0.000550147	0.0053871	0.00366091	SNAI2/ENG/TGFBR1/ACVR1/MSX2/SNAI1/HEY2/SMAD4/NOTCH1/HEYL/MSX1/TGFBR2/TMEM100	13
BP	GO:0007076	mitotic chromosome condensation	13/6498	17/18670	0.000550147	0.0053871	0.00366091	AKAP8L/NCAPD2/NCAPH2/NCAPG/SMC4/TENT4A/NCAPH/CHMP1A/NUSAP1/SMC2/CDCA5/TTN/NIPBL	13
BP	GO:0010715	regulation of extracellular matrix disassembly	13/6498	17/18670	0.000550147	0.0053871	0.00366091	FAP/FSCN1/CST3/TGFB1/LRP1/ETS1/IL6/CARMIL2/DDR2/FGFR4/PDPN/CLASP2/MELTF	13
BP	GO:2000811	negative regulation of anoikis	13/6498	17/18670	0.000550147	0.0053871	0.00366091	PDK4/SNAI2/CEACAM6/CAV1/CEACAM5/PIK3CA/ZNF304/MCL1/PTRH2/ITGB1/NOTCH1/NTRK2/ITGA5	13
BP	GO:0032103	positive regulation of response to external stimulus	141/6498	323/18670	0.000553744	0.0054141	0.00367926	BTK/CCL26/CD6/CD74/CREB3L3/CX3CL1/CYBA/F7/GRN/PTGER3/STAP1/TAC1/WNK1/EDN1/FGF10/HYAL2/MGST2/PTGS2/SCARF1/ACOD1/DDT/JAK2/LGMN/MAPK3/NRP1/OSM/PPM1F/RIPK2/STX4/TRADD/TREM2/CCL24/CCL7/CD81/CREB3/CTSC/CXCL12/DHX58/HSPB1/IL2/MET/NOD1/PIK3CG/PTN/RARRES2/RPS19/TGFB1/TRPV4/ARTN/CCR6/CNR1/F3/IL12B/IL1RL1/LY86/MMP8/PARK7/PDGFRB/PGF/RIPOR2/SASH1/SEMA5A/SMOC2/THBS4/TNFSF4/VAMP8/C3/CCR2/CCR7/CXCR4/EDN3/FFAR2/L…	141
BP	GO:0002720	positive regulation of cytokine production involved in immune response	31/6498	54/18670	0.00055685	0.00542878	0.00368924	CD74/MAVS/PRKCZ/MAPK3/CD81/DDX58/GATA3/LILRB1/CD160/IL18R1/IL1R1/NR4A3/TNFSF4/FFAR2/SASH3/TRAF2/RSAD2/TICAM1/CD36/IL6/SEMA7A/TLR4/XCL1/CD226/IL18/FCER1G/NLRP3/SPON2/TNFRSF14/DDX21/B2M	31
BP	GO:0042770	signal transduction in response to DNA damage	65/6498	133/18670	0.000558504	0.00542878	0.00368924	BID/BRCA1/CD74/SNAI2/ATRX/AURKA/BAX/BCL3/CDC14B/GTSE1/PCBP4/SP100/TFAP4/E2F1/EP300/NBN/NDRG1/RBL2/RGCC/SIRT1/BABAM1/CASP2/FOXM1/FZR1/ING4/PRPF19/YJU2/ARID3A/CNOT6/FOXO3/MAD2L2/PLAGL1/TFDP2/CDK2/CNOT1/EEF1E1/PRMT1/SNAI1/SOX4/TWIST1/WNT1/CCNB1/E2F8/PCNA/BRCA2/CNOT6L/CARM1/DTL/PMAIP1/PML/ATM/CHEK1/PLA2R1/BATF/BTG2/CDC25C/PAXIP1/RPL26/ZNF385A/ABRAXAS1/E2F7/MSX1/PYHIN1/SPRED1/CDK1	65
BP	GO:0043618	regulation of transcription from RNA polymerase II promoter in response to stress	60/6498	121/18670	0.00055861	0.00542878	0.00368924	CREB3L3/CREBBP/HSPA5/MBTPS2/PSMA4/PSMB1/PSMC4/NCK2/NEDD4/PSMC5/PSME1/PSME4/SIRT2/ELOB/EP300/HIF1A/HMOX1/HSF4/PSMA3/PSMA6/PSMA7/PSMB5/PSMD7/PSME2/RBL2/RBX1/CA9/PSMA2/PSMD11/PSMD9/ATF6/EPAS1/NFE2L2/PSMD14/CHD6/EGR1/HIF3A/PSMB2/ATF4/EGLN3/KLF2/VHL/TMBIM6/LIMD1/PSMA5/PSMB6/RPS27A/CHEK1/ELOC/IMPACT/NOTCH1/PSMA8/TAF1/ATF3/BACH1/CREB3L1/NCK1/PSMB4/PSMD4/PSMC3	60
BP	GO:0046718	viral entry into host cell	60/6498	121/18670	0.00055861	0.00542878	0.00368924	CD4/CD74/SERPINB3/CD209/FCN1/HYAL2/ICAM1/ITGB5/MID2/PVR/TFRC/TYRO3/HTR2A/KPNA3/LGALS1/CAV1/CAV2/CD81/SELPLG/CD46/CD86/CR2/HYAL1/SLAMF1/SNX3/TRIM38/TRIM62/VAMP8/CD80/CXCR4/IDE/NUP153/WWP1/ACE2/APCS/NECTIN2/TRIM21/ITGAV/ITGB7/SCARB2/DYNLT1/EGFR/EPHA2/FCN3/IFITM3/NECTIN4/NPC1/GPR15/GSN/ITGB1/NCAM1/TRIM11/CCR5/F11R/ITGA5/TNFRSF14/CTSB/PTX3/AXL/CDK1	60
BP	GO:1901888	regulation of cell junction assembly	46/6498	88/18670	0.000560042	0.00543451	0.00369313	ARHGAP6/GPM6B/LIMCH1/MYOC/PRKCH/SLK/SNAI2/CAMSAP3/CBFB/COL16A1/MAP4K4/ROCK1/SLC9A1/IKBKB/NRP1/PPM1F/SFRP1/TJP1/CAV1/CORO1C/DUSP3/RAPGEF1/RAPGEF2/DUSP22/EPB41L5/ITGB1BP1/LRP1/SNAI1/TEK/ACE2/KDR/MACF1/ROCK2/ACVRL1/FLOT1/THBS1/EPHA2/IQGAP1/NPHP1/PHLDB2/WDPCP/THY1/MMP14/CLASP2/DLC1/TSC1	46
BP	GO:0042116	macrophage activation	49/6498	95/18670	0.000562056	0.00543832	0.00369572	CD74/CX3CL1/GRN/IFNGR1/NR1H3/SBNO2/SLC11A1/SLC7A2/STAP1/TYROBP/ADGRF5/CD200/CST7/FCGR2B/IL4R/JMJD6/PLA2G10/PTPRC/RORA/BPI/JAK2/TLR8/TREM2/CTSC/IFNG/NAMPT/FOXP1/IL1RL1/MMP8/CD93/TICAM1/DYSF/HAVCR2/IL10/IL33/IL6/THBS1/TLR4/APP/HSPD1/SNCA/ATM/MFHAS1/ITGB2/VSIG4/CSF2/LRFN5/SYK/TLR3	49
BP	GO:0032874	positive regulation of stress-activated MAPK cascade	81/6498	172/18670	0.00056212	0.00543832	0.00369572	EIF2AK2/FLT4/MAP4K5/MAPK8IP2/NOX1/RB1CC1/SPAG9/EDN1/FCGR2B/HACD3/MAP2K7/MAP3K20/MAP3K4/OPRK1/SEMA3A/TRAF4/AXIN1/BIRC7/CD40LG/GADD45B/MID1/PYCARD/RASSF2/RIPK2/STK3/IL26/LTBR/MAP4K1/NOD1/TRPV4/DUSP22/EPHA4/MMP8/PDCD10/SASH1/SLAMF1/BMP2/CCR7/PKN1/PRMT1/PTK2B/TRAF2/EDA2R/GADD45G/KLHDC10/MAP3K10/TNFRSF19/ANKRD6/CCL21/CD27/DAB2IP/EDAR/IL36A/IL36RN/MAP3K12/MAPK8IP3/MDFIC/SDCBP/TLR4/APP/FGD2/MAP3K21/MAP3…	81
BP	GO:0090132	epithelium migration	153/6498	354/18670	0.000567716	0.00548424	0.00372692	ADGRA2/ANLN/BCAR1/DCN/FLT4/GRN/HDAC7/MAP2K3/PIK3C2A/PKN2/PRSS3/TAC1/TBXA2R/ANGPT2/EDN1/FAP/FAT2/FGF10/GRHL2/MAP4K4/MEF2C/PTGS2/PXN/SEMA3A/SP100/ANGPT4/CARD10/CD40/CTSH/FERMT1/HIF1A/HMOX1/LGMN/MMP9/NRP1/PPM1F/RAB11A/RGCC/SH3BP1/SIRT1/SRPX2/ALOX12/CORO1C/FBXW7/GATA3/GPI/HDAC5/HSPB1/IFNG/KANK1/MEOX2/MET/PBLD/PFN1/PTN/TGFB1/TGFBR1/ADTRP/AKT3/ARSB/CCR6/EPB41L5/FGF1/FOXP1/GPLD1/HBEGF/HYAL1/ITGB1BP1/LGA…	153
BP	GO:1902036	regulation of hematopoietic stem cell differentiation	39/6498	72/18670	0.00057746	0.00557003	0.00378523	EIF2AK2/FOXC1/PSMA4/PSMB1/PSMC4/CBFB/PSMC5/PSME1/PSME4/PUS7/TCF3/OSM/PSMA3/PSMA6/PSMA7/PSMB5/PSMD7/PSME2/CDK6/GATA3/PSMA2/PSMD11/PSMD9/HSPA9/KMT2A/MYB/NFE2L2/PSMD14/PSMB2/LMO2/YAP1/PSMA5/PSMB6/TCF12/PSMA8/PSMB4/PSMD4/TAL1/PSMC3	39
BP	GO:0010977	negative regulation of neuron projection development	74/6498	155/18670	0.000582014	0.00560558	0.00380938	CD38/CDKL3/FKBP4/FSTL4/IFRD1/MYLIP/NGFR/RTN4R/RUFY3/SEMA3B/SEMA3F/SEMA3G/VIM/ARHGAP4/MAP2/MAP4K4/SEMA3A/SEMA3C/SEMA5B/SEMA6A/CTSZ/LGALS1/NFATC4/NRP1/STX1B/KANK1/MAG/PMP22/RAPGEF2/TRPV4/WNT3/DGUOK/DPYSL3/EPHA4/RAB29/SEMA5A/SPP1/TRAK2/UBE3A/BCL11A/ID1/LRP1/OMG/APOE/EPHB2/FGF13/KLK8/PLXNA3/RNF6/SPART/ITM2C/LRP4/SEMA6D/SEMA7A/TRPC6/ZNF365/ARHGDIA/CARM1/CERS2/PTPRG/SLIT2/ASAP1/PTPRO/SEMA3D/SPOCK1/TBX6…	74
BP	GO:0010761	fibroblast migration	24/6498	39/18670	0.000584321	0.00561941	0.00381878	ARHGAP4/HYAL2/PAK3/TNS1/ARHGEF7/RFFL/CORO1C/HAS1/TGFB1/ITGB1BP1/AKAP12/APPL2/FGF2/PRR5L/THBS1/PIP5K1A/PML/WDPCP/ARID5B/FER/APPL1/CYGB/DDR2/SGPL1	24
BP	GO:0030522	intracellular receptor signaling pathway	124/6498	280/18670	0.000591434	0.00567935	0.00385951	BIRC3/BRCA1/CALCOCO1/CYP26B1/DCBLD2/FKBP4/KDM5D/NR1H3/PIAS1/SNAI2/TAB2/UFL1/ALPK1/CBFB/CYLD/ESR1/NCOA1/NEDD4/PDK3/PGR/PIAS2/PLPP1/RARB/RORA/SREBF1/TP63/UFD1/AXIN1/DDX17/EP300/JAK2/RBFOX2/RHOXF1/RIPK2/RNF125/SFRP1/SIRT1/SLA2/TAB1/UBR5/AHR/BIRC2/BUD31/CCNE1/DDX58/DHX58/EZH2/GHRHR/NOD1/NOP53/PPARGC1A/SCGB2A2/ARID1A/ERBIN/FAM120B/FOXP1/IFIH1/KDM3A/NR3C1/NR4A3/NR5A2/PADI2/PARK7/PPARD/RWDD1/TCF21/TNFAI…	124
BP	GO:0051188	cofactor biosynthetic process	142/6498	326/18670	0.000592872	0.0056847	0.00386315	CYBA/ELOVL1/ELOVL5/FYN/GCLC/GGCT/HAGH/IGF1/MLXIPL/MPC1/NDC1/NUP160/PDK2/PDK4/SLC25A39/TPR/ACACB/ACSL4/COASY/COQ9/ENO1/HDAC4/MGST2/NUP37/P2RX7/PDK3/PFKP/PGM1/PKM/PTGS2/SEH1L/SIRT6/TIGAR/ACOT7/GGT1/GGT5/GSS/GSTZ1/HIF1A/HTR2A/NUP93/PGK1/RAE1/SLC25A1/TECR/TSPO/COQ5/ENO3/GALK1/GAPDH/GCDH/GPI/IFNG/NAMPT/PNPO/PPARGC1A/TPI1/ABCB6/AKR1A1/ELOVL4/NFE2L2/NUDT12/NUP155/PFKFB4/PRKAG3/SPR/COQ6/COQ8B/LIAS/MOCS1/…	142
BP	GO:0051346	negative regulation of hydrolase activity	196/6498	466/18670	0.000595145	0.00569562	0.00387057	ANOS1/ARFGEF1/BIRC3/BOD1L1/CFLAR/DPEP1/HGF/IPO5/ITIH4/MNAT1/NGFR/PLAUR/SERPINB1/SERPINB3/SLC7A14/SPHK2/TFPI/TIMP2/TNK2/WNK1/BIRC5/CAMSAP3/CST7/DLG3/FETUB/GMIP/IGBP1/KDM5A/LAMP3/MAP2/MCM2/PAX2/PICALM/PPP1R15A/PRKCZ/PTGS2/ROCK1/TMED2/BIRC7/CEP192/CST3/CST4/CST9L/GPATCH2/IKBKB/ITIH6/MMP9/PAPLN/PCSK1N/RENBP/RFFL/SIRT1/SPINT3/TIMP1/WFDC1/AIP/AMBP/BIRC2/C5/CARD8/CRYAB/CSRNP2/GAPDH/PIH1D1/PPP1R37/PTN/SP…	196
BP	GO:0002221	pattern recognition receptor signaling pathway	91/6498	197/18670	0.000595776	0.00569562	0.00387057	BIRC3/BTK/CYBA/MARCO/NR1H3/TAB2/TNIP3/ALPK1/APOB/CYLD/ESR1/FCN1/GRAMD4/IRAK3/TYRO3/UFD1/WDFY1/ACOD1/IKBKB/LGMN/MAP3K1/RIPK2/RNF125/TAB1/TLR8/BIRC2/CACTIN/CAV1/DDX58/DHX58/NOD1/NOP53/RAB11FIP2/UNC93B1/ERBIN/IFIH1/TNFAIP3/BPIFB1/FFAR2/IRF1/IRF3/SFTPA1/ANKRD17/GPS2/PTPN22/RFTN1/RSAD2/SEC14L1/SMPDL3B/TICAM1/APPL2/CD36/CNPY3/CTSL/DAB2IP/DDX60/FLOT1/HAVCR2/IRF4/TANK/TLR4/ARRB2/CTSK/HSPD1/PDPK1/RPS27A/S…	91
BP	GO:0009123	nucleoside monophosphate metabolic process	161/6498	375/18670	0.000597697	0.00570553	0.0038773	ATP1A2/BAD/BID/IGF1/MLXIPL/NDC1/NDUFAB1/NDUFB4/NUP160/PNKP/SLC25A13/SPHK2/TPR/UQCRC1/AK6/COQ9/DLG1/ENO1/HDAC4/NDUFB2/NT5C2/NUP37/P2RX7/PFKP/PGM1/PKM/SDHA/SEH1L/SIRT6/TIGAR/VPS9D1/ABCD1/ATP5F1D/HIF1A/HTR2A/MSH2/NDUFB7/NUP93/PGK1/RAE1/TAZ/TREM2/TSPO/AK1/ENO3/GALK1/GAPDH/GPI/HSPA8/IFNG/IMPDH1/MYH3/NDUFC1/NDUFS8/PPARGC1A/TGFB1/TPI1/AMPD1/AMPD2/COX6A1/COX7A2/DGUOK/DNPH1/NDUFA8/NDUFB3/NDUFS7/NUP155/PAR…	161
BP	GO:1901605	alpha-amino acid metabolic process	101/6498	222/18670	0.000600512	0.00572393	0.00388981	AASS/ALDH18A1/ATP2B4/BCAT1/DPEP1/GCLC/OTC/ASNS/DCT/MCCC1/NOX4/P4HA2/PLOD1/SEPHS1/SLC1A3/AHCY/COMT/FAH/GCAT/GGT1/GSTZ1/PHGDH/PYCR3/SMS/AADAT/ACCS/ART4/ASPA/BCAT2/GCDH/IL4I1/PLOD3/SEPSECS/AGMAT/GLS/HMGCL/MTR/ODC1/PARK7/ALDH6A1/ASL/GNMT/GOT1/GOT2/P4HA1/PRDX4/SARDH/ASS1/BHMT2/CDO1/CKMT2/EGLN3/GAMT/GFPT2/IDO1/IVD/MCCC2/MPST/PEMT/PPAT/RIDA/SCLY/SERINC3/TST/CSAD/FPGS/GLS2/GLUL/MTHFS/PSAT1/SDS/SDSL/AMT/E…	101
BP	GO:0032330	regulation of chondrocyte differentiation	30/6498	52/18670	0.000607197	0.00577912	0.00392731	HOXA11/SNAI2/GLG1/GLI2/RARB/CHADL/TRPS1/GLI3/NKX3-2/SOX6/TGFBR1/ZBTB16/EFEMP1/GDF5/RUNX2/SOX9/LOXL2/POR/ACVRL1/ADAMTS7/BMPR1B/SOX5/LNPK/ADAMTS12/BMP6/FGF18/GDF6/PKDCC/ZNF219/AXIN2	30
BP	GO:0120034	positive regulation of plasma membrane bounded cell projection assembly	51/6498	100/18670	0.000617671	0.00584096	0.00396934	ANLN/CROCC/FUZ/MARK4/NCKAP1/TENM1/ZMYND10/FSCN1/HDAC4/P2RX7/CCP110/KCTD17/NRP1/PALM/PLEK2/RP1/ZMYND8/NEURL1/PFN1/TGFBR1/CCDC88A/DPYSL3/PLPPR5/RIPOR2/SRF/WRAP73/CCR7/RHOQ/TGFB3/WNT1/CDC42EP1/EPS8L1/RAC2/APC/CCL21/DZIP1/FNBP1L/BBS4/MIEN1/TENM2/CENPJ/DOCK11/EPS8/ARHGAP35/CARMIL2/KIT/WASF2/ATP7A/CDC42EP3/CDC42EP5/CEP120	51
BP	GO:0002714	positive regulation of B cell mediated immunity	23/6498	37/18670	0.00061822	0.00584096	0.00396934	BTK/PTPRC/RIF1/TBX21/TFRC/TP53BP1/CD40/MSH2/EXOSC3/FCER2/HPX/IL2/NSD2/TGFB1/MAD2L2/TNFSF4/C3/NECTIN2/XCL1/CD226/FCER1G/PAXIP1/TNFSF13	23
BP	GO:0002891	positive regulation of immunoglobulin mediated immune response	23/6498	37/18670	0.00061822	0.00584096	0.00396934	BTK/PTPRC/RIF1/TBX21/TFRC/TP53BP1/CD40/MSH2/EXOSC3/FCER2/HPX/IL2/NSD2/TGFB1/MAD2L2/TNFSF4/C3/NECTIN2/XCL1/CD226/FCER1G/PAXIP1/TNFSF13	23
BP	GO:0060323	head morphogenesis	23/6498	37/18670	0.00061822	0.00584096	0.00396934	LRP6/MMP2/CRISPLD2/EP300/COL1A1/DLX5/MYH3/PLEKHA1/TGFB1/WNT3/CRISPLD1/RRAS/TGFB3/PDGFRA/CSRNP1/ARID5B/FLVCR1/SKI/MSX1/NIPBL/SGPL1/TIPARP/ANKRD11	23
BP	GO:2000403	positive regulation of lymphocyte migration	23/6498	37/18670	0.00061822	0.00584096	0.00396934	WNK1/CD99L2/MADCAM1/PYCARD/CCL7/CXCL12/DOCK8/CCL20/ITGA4/SELENOK/CCR2/PTK2B/TNFSF14/ADAM10/CCL21/APP/S100A7/XCL1/XCL2/ADAM17/ADAM8/CXCL13/TNFRSF14	23
BP	GO:0007173	epidermal growth factor receptor signaling pathway	59/6498	119/18670	0.000621039	0.00585901	0.0039816	BCAR1/EPN1/GPRC5A/PIK3C2A/PLAUR/RHBDF1/DGKD/KIF16B/NCK2/RNF126/ARHGEF7/MMP9/PTK6/RASSF2/RPS6KA5/AGR2/CBL/DUSP3/FBXW7/GAB1/NEURL1/TGFB1/CBLB/DOK1/EFEMP1/ERBIN/ERRFI1/FASLG/HBEGF/SOS1/STAM2/IFI6/PIK3CA/PTK2B/SOX9/HIP1/RHBDF2/VPS25/DAB2IP/SPRY2/APP/CDH13/EGFR/IQGAP1/MVB12A/PDPK1/PIK3R1/ADAM17/ADRA2A/FAM83A/FER/SH3KBP1/NCF1/SHKBP1/ZFYVE28/CAMLG/PIGR/SPRY1/TGFA	59
BP	GO:0002726	positive regulation of T cell cytokine production	14/6498	19/18670	0.000627367	0.00591007	0.0040163	PRKCZ/CD81/GATA3/IL18R1/IL1R1/TNFSF4/SASH3/TRAF2/RSAD2/IL6/XCL1/IL18/NLRP3/B2M	14
BP	GO:0002478	antigen processing and presentation of exogenous peptide antigen	82/6498	175/18670	0.000632644	0.00594243	0.0040383	AP2B1/AP2S1/CD74/CYBA/KIF26A/PSMA4/PSMB1/PSMC4/DYNC1I2/FCGR2B/ITGB5/KIF22/KIF2A/KIF4A/LAG3/PSMC5/PSME1/PSME4/AP1B1/IKBKB/KIF3B/LGMN/NCF4/PSMA3/PSMA6/PSMA7/PSMB5/PSMD7/PSME2/SEC23A/AP1S1/CLEC4A/PSMA2/PSMD11/PSMD9/LNPEP/NCF2/PSMD14/SEC24A/VAMP8/CANX/CLTA/KIF18A/KLC1/PSMB2/AP1M2/DCTN4/KIF3A/CD36/CENPE/CTSL/CTSV/DCTN3/DYNC1LI2/ITGAV/KIF11/KIF23/SEC24B/ARF1/CLTC/KIF2C/OSBPL1A/PSMA5/PSMB6/AP1S3/FCGR1A/…	82
BP	GO:0120032	regulation of plasma membrane bounded cell projection assembly	82/6498	175/18670	0.000632644	0.00594243	0.0040383	ANLN/CDKL5/CROCC/FUZ/IFT88/MARK4/NCKAP1/STAP1/SYNE2/TENM1/WAS/ZMYND10/ATP8B1/CYLD/FSCN1/HDAC4/ICAM1/P2RX7/PLD1/CCP110/CDKL1/KCTD17/KLF5/NRP1/PALM/PLEK2/PPP1R16B/RP1/ZMYND8/CAV1/CORO1C/KANK1/NEURL1/PFN1/TBC1D30/TGFBR1/CCDC88A/DPYSL3/MAK/PLPPR5/RIPOR2/SRF/WRAP73/CCR7/RAB17/RHOQ/TGFB3/WNT1/CDC42EP1/EPS8L1/PODXL/RAC2/APC/CCL21/DYNC2LI1/DZIP1/FNBP1L/RDX/ADAMTS16/BBS4/EPHA2/EVI5L/MIEN1/MYO10/SLIT2/TBC1…	82
BP	GO:0010517	regulation of phospholipase activity	38/6498	70/18670	0.0006385	0.00597137	0.00405796	ARHGAP6/LPAR2/SELE/ADCYAP1R1/ESR1/PRKCZ/TXK/FLT1/HTR2A/ITK/PDGFRB/RGS2/ADRA1A/ARL1/GNA13/LRP1/PLA2G5/S1PR4/ANGPTL3/ANXA1/FGF2/GPR55/HTR2B/PDGFRA/PLCB2/ABL2/AGTR1/EGFR/NTRK3/PDPK1/SNCA/BICD1/EDNRA/NTRK2/PLA2R1/GNAQ/KIT/AVPR1A	38
BP	GO:0034121	regulation of toll-like receptor signaling pathway	38/6498	70/18670	0.0006385	0.00597137	0.00405796	BIRC3/CYBA/NR1H3/ESR1/GRAMD4/IRAK3/TYRO3/WDFY1/ACOD1/BIRC2/CACTIN/CAV1/TNFAIP3/BPIFB1/IRF1/GPS2/PTPN22/RSAD2/SMPDL3B/TICAM1/APPL2/CD36/DAB2IP/FLOT1/IRF4/TLR4/ARRB2/PDPK1/LY96/MFHAS1/APPL1/FCRL3/GFI1/LRRC14/OTUD4/TLR3/CD14/CD300A	38
BP	GO:0061515	myeloid cell development	38/6498	70/18670	0.0006385	0.00597137	0.00405796	ARID4A/TYROBP/ADGRF5/ATP6AP1/JMJD6/PABPC4/THPO/EP300/FBXW7/LILRB1/PTPN6/SH2B3/SOX6/BCL6/FOXP1/PTBP3/SRF/NCKAP1L/KLF2/NOTCH2/TSPAN2/RPS6/TMOD3/APP/LYAR/MEIS1/FLI1/LRRK1/PIP4K2A/FLVCR1/G6PD/KIT/TAL1/TRIM58/WASF2/ZNF385A/FBN1/SLC9B2	38
BP	GO:0003203	endocardial cushion morphogenesis	22/6498	35/18670	0.000650345	0.00607334	0.00412726	SNAI2/BMPR1A/ENG/TGFBR1/ACVR1/BMP5/BMP2/MSX2/SNAI1/SOX9/TBX2/TWIST1/ACVRL1/HEY2/SMAD4/NOTCH1/DCHS1/HEYL/MSX1/NOS3/TGFBR2/TMEM100	22
BP	GO:0001736	establishment of planar polarity	61/6498	124/18670	0.000656603	0.00610528	0.00414896	AP2B1/AP2S1/FUZ/MKS1/PSMA4/PSMB1/PSMC4/CELSR1/DLG3/EXOC5/PSMC5/PSME1/PSME4/TP63/PARD6A/PSMA3/PSMA6/PSMA7/PSMB5/PSMD7/PSME2/RPGRIP1L/SFRP1/DVL1/PFN1/PLEKHA4/PSMA2/PSMD11/PSMD9/SMURF2/NPHP3/PSMD14/PTK7/PSMB2/WNT1/ANKRD6/FOXF2/PRICKLE1/SEC24B/ARHGEF19/ARRB2/CELSR2/CLTC/PSMA5/PSMB6/RSPO3/SFRP2/ASTN2/DAB2/GPC3/PSMA8/FZD1/FZD7/PSMB4/PSMD4/WNT9B/CTHRC1/DACT1/INTU/PRICKLE2/PSMC3	61
BP	GO:0007164	establishment of tissue polarity	61/6498	124/18670	0.000656603	0.00610528	0.00414896	AP2B1/AP2S1/FUZ/MKS1/PSMA4/PSMB1/PSMC4/CELSR1/DLG3/EXOC5/PSMC5/PSME1/PSME4/TP63/PARD6A/PSMA3/PSMA6/PSMA7/PSMB5/PSMD7/PSME2/RPGRIP1L/SFRP1/DVL1/PFN1/PLEKHA4/PSMA2/PSMD11/PSMD9/SMURF2/NPHP3/PSMD14/PTK7/PSMB2/WNT1/ANKRD6/FOXF2/PRICKLE1/SEC24B/ARHGEF19/ARRB2/CELSR2/CLTC/PSMA5/PSMB6/RSPO3/SFRP2/ASTN2/DAB2/GPC3/PSMA8/FZD1/FZD7/PSMB4/PSMD4/WNT9B/CTHRC1/DACT1/INTU/PRICKLE2/PSMC3	61
BP	GO:0051101	regulation of DNA binding	61/6498	124/18670	0.000656603	0.00610528	0.00414896	FOXC1/IGF1/PLAUR/RSF1/BCL3/SIRT2/SP100/TFAP4/ACD/E2F1/EP300/HMOX1/JAK2/MMP9/DOT1L/EDF1/FBXW7/GATA3/IFNG/LHX2/TGFB1/ID3/MAD2L2/MDFI/MMP8/NEK2/PARK7/HJURP/ID1/MSX2/TWIST1/HABP4/PER2/PPARG/SMO/TRIM28/HEY2/IRF4/KLF4/RB1/TXN/CDCA5/GZMA/MYOCD/PARP1/ZNF593/CEBPG/HMGA2/POU4F1/TAF1/ZNF462/SKI/HAND2/HMGB2/IFI16/MSX1/NIPBL/NSD1/PYHIN1/TAF10/CDT1	61
BP	GO:0032873	negative regulation of stress-activated MAPK cascade	29/6498	50/18670	0.000661116	0.00612078	0.0041595	SERPINB3/ZMYND11/CYLD/DLG1/GSTP1/IGBP1/MECOM/EZR/SFRP1/AMBP/DUSP3/FKTN/FOXM1/HIPK3/DUSP1/KLHL31/GPS2/MEN1/PTPN22/MYC/MARVELD3/NCOR1/SFRP2/FOXO1/PDCD4/PINK1/SH3RF2/DACT1/DUSP19	29
BP	GO:0060425	lung morphogenesis	29/6498	50/18670	0.000661116	0.00612078	0.0041595	TNC/CELSR1/FGF10/GRHL2/CTSH/CTSZ/ESRP2/LAMA1/MAPK3/HOXA5/PLOD3/WNT2/SRF/TCF21/ID1/RDH10/SOX9/FOXA1/FOXP2/KRAS/WNT2B/SEC24B/SPRY2/YAP1/FGF7/DLG5/NFIB/SPRY1/TGFBR2	29
BP	GO:0070303	negative regulation of stress-activated protein kinase signaling cascade	29/6498	50/18670	0.000661116	0.00612078	0.0041595	SERPINB3/ZMYND11/CYLD/DLG1/GSTP1/IGBP1/MECOM/EZR/SFRP1/AMBP/DUSP3/FKTN/FOXM1/HIPK3/DUSP1/KLHL31/GPS2/MEN1/PTPN22/MYC/MARVELD3/NCOR1/SFRP2/FOXO1/PDCD4/PINK1/SH3RF2/DACT1/DUSP19	29
BP	GO:0031334	positive regulation of protein complex assembly	119/6498	268/18670	0.000666981	0.00616623	0.00419039	BAIAP2L1/BID/CCL26/DHX33/ERCC1/FNIP2/MAPK9/NCKAP1/PSMC4/RHOBTB2/TENM1/WAS/BAX/DLG1/ESR1/FSCN1/HSP90AA1/ICAM1/NAV3/NCK2/PSMC5/BIK/CORO1A/HCK/NIN/PICK1/PYCARD/RBX1/STUB1/TCL1A/ARPC3/CAND1/CCL24/CSF3/IFNG/MED25/MET/PFN1/PIH1D1/RASIP1/RPA3/SETX/TGFB1/ACTR3/CNOT6/PLEK/SRF/CCR7/CNOT1/IDE/NCKAP1L/PTK2B/SLF2/TWIST1/VASP/ACTR3B/AKAP9/ARPC1B/BAIAP2L2/CDC42EP1/CLIP1/GMFG/JCHAIN/MAP1B/PSRC1/SLF1/SPIRE1/ABI2/…	119
BP	GO:0045185	maintenance of protein location	53/6498	105/18670	0.000670739	0.0061921	0.00420797	CD4/GOPC/HSPA5/PKD1/SPAG4/SYNE2/TMSB10/VPS13D/BCL3/KEAP1/SP100/ARL2BP/CCDC22/EZR/KDELR3/RANGAP1/SUN2/TSPO/CAV1/DBN1/MDFI/PARK7/PKD2/SKP1/SRGN/LATS1/SYNE1/VPS13C/BARD1/DZIP1/FBN2/FLNB/G3BP2/IL10/SORL1/TLN1/TXN/BBS4/NFKBIE/PML/GSN/TMSB4Y/TWF1/MORC3/NBL1/PINK1/SHANK1/SPTBN4/TMSB15A/TMSB15B/TONSL/CDK5/FBN1	53
BP	GO:0031397	negative regulation of protein ubiquitination	41/6498	77/18670	0.000672903	0.00619435	0.0042095	FYN/GCLC/U2AF2/UFL1/RASD2/TSPO/UBR5/CAV1/GTPBP4/LIMK1/BAG2/FBXO5/IVNS1ABP/MAD2L2/PARK7/TNFAIP3/RPL23/RPL5/SOX4/GNL3L/GPS2/PER2/PRR7/ARRB1/DYSF/USP44/ARRB2/RPL11/SPOPL/OGT/RPS3/TAF1/KLHL40/SH3RF2/UBXN1/VPS28/CAMLG/CDK5/DTX3L/MAD2L1/TRIM44	41
BP	GO:0061418	regulation of transcription from RNA polymerase II promoter in response to hypoxia	41/6498	77/18670	0.000672903	0.00619435	0.0042095	CREBBP/PSMA4/PSMB1/PSMC4/PSMC5/PSME1/PSME4/SIRT2/ELOB/EP300/HIF1A/PSMA3/PSMA6/PSMA7/PSMB5/PSMD7/PSME2/RBX1/CA9/PSMA2/PSMD11/PSMD9/EPAS1/NFE2L2/PSMD14/EGR1/HIF3A/PSMB2/EGLN3/VHL/LIMD1/PSMA5/PSMB6/RPS27A/ELOC/NOTCH1/PSMA8/BACH1/PSMB4/PSMD4/PSMC3	41
BP	GO:0043010	camera-type eye development	137/6498	314/18670	0.000674425	0.00619953	0.00421301	ATP2B4/BAK1/CC2D2A/CDON/FOXC1/PROM1/SOX8/VIM/ATP2B1/BAX/CRYBG3/DLG1/FAT1/FGF10/GRHL2/JMJD6/LRP6/PAX2/PDS5B/CELF4/CRYBB1/HIF1A/HSF4/JAG1/LAMA1/LRP5L/MYOM1/NRP1/PDE6C/RP1/RPGRIP1L/C12orf57/CASP2/CRYAB/FKBP8/FZR1/GATA3/GLI3/LHX2/MDM1/MYF5/PTN/SLC17A7/TCIRG1/TGFB1/TGFBR1/WNT2/WNT5B/ACVR2B/ARID1A/ARL6/CLCN2/EFEMP1/GRM6/KDM5B/MAN2A1/NR2E1/PDGFRB/PROX1/PROX2/RPE65/RPL24/SOS1/SRF/TGIF2/WNT6/BCL11B/CRYGN/…	137
BP	GO:0032640	tumor necrosis factor production	77/6498	163/18670	0.000676711	0.00620767	0.00421854	CX3CL1/CYBA/FOXP3/IFNGR1/IGF1/SPHK2/TYROBP/BCL3/GSTP1/IRAK3/MAVS/PTPRC/ACP5/BPI/DDT/DICER1/JAK2/NFATC4/PYCARD/RIPK2/TREM2/TSPO/CACTIN/CD33/CLEC4A/DDX58/HSPB1/IFNG/IL27RA/LILRB1/NOD1/PTPN6/VSIR/CD2/ERRFI1/FOXP1/IFIH1/IL12B/MMP8/POMC/SELENOK/SLAMF1/TNFAIP3/ARFGEF2/CCR2/FRMD8/GPR18/SASH3/TNFRSF8/TWIST1/AKAP12/PTPN22/RARA/SYT11/TICAM1/ZFP36/C5AR2/CD36/GPNMB/HAVCR2/IL10/THBS1/TLR4/APP/ARRB2/PIK3R1/ANG…	77
BP	GO:0090150	establishment of protein localization to membrane	144/6498	332/18670	0.000677235	0.00620767	0.00421854	BAD/BID/FYN/GOPC/HSPA5/RPL18/RPS20/SEC61A2/TRAM2/BAX/GRIPAP1/HSP90AA1/NSF/REEP1/RPL31/RPL6/RPLP0/RPS5/TP63/ARFRP1/CEMIP/CHMP4B/CSK/E2F1/GGA1/GZMB/MICALL1/RAB11A/RPL3/SRP54/STX1B/TIMM13/TOMM22/UBL4A/BBC3/C2CD5/KRT18/PDCD5/RPL18A/RPL28/RPL34/RPS13/RPS16/RPS19/SEC61B/SGTA/ARL6/BLZF1/GRIN3B/ITGB1BP1/RAB3GAP2/RPL22/RPL24/RPS12/RPS15/RPS25/SPTBN1/TFDP2/BBS2/OPTN/PEX16/ROMO1/RPL21/RPL23/RPL5/RPS10/AFDN/…	144
BP	GO:0046633	alpha-beta T cell proliferation	21/6498	33/18670	0.000679487	0.00621947	0.00422656	PTPRC/RIPK2/CD81/EBI3/RASAL3/VSIR/IL12B/TNFSF4/ZAP70/CCR2/CD274/IRF1/TWSG1/DOCK2/XCL1/IL18/TNFRSF14/ZBTB7B/IL15/SYK/TGFBR2	21
BP	GO:0003206	cardiac chamber morphogenesis	63/6498	129/18670	0.000689516	0.00630233	0.00428287	COL11A1/FOXC1/MKS1/PTCD2/GRHL2/LRP2/MEF2C/RARB/SEMA3C/TBX5/TGFBR3/CCM2L/HIF1A/JAG1/NRP1/BMPR1A/CPE/ENG/GATA3/MYL2/NSD2/TGFB1/TGFBR1/WNT2/ACVR1/ADGRG6/BMP5/NRP2/PROX1/SOS1/SRF/TNNT2/MSX2/OVOL2/SOX4/TBX2/TEK/DLL4/NOTCH2/RARA/SMO/HEY2/MYBPC3/RBP4/TBX3/SFRP2/SLIT2/SMAD4/TPM1/ADAMTS1/NOTCH1/POU4F1/SAV1/DHRS3/FOXH1/FZD1/MYL3/NRG1/RBM15/HAND2/HEYL/NOS3/TGFBR2	63
BP	GO:0031398	positive regulation of protein ubiquitination	58/6498	117/18670	0.000690513	0.00630252	0.004283	BIRC3/BRCA1/DCUN1D1/HSPA5/MAGEC2/MAPK9/MYCBP2/SPRTN/CDC14B/CHFR/HUWE1/AXIN1/BIRC7/NDFIP2/RIPK2/RNF40/STUB1/TRIB3/AIMP2/BIRC2/CAV1/CDK5RAP3/FBXW7/FZR1/UBE2S/WFS1/ARRDC3/CDC20/UBE3A/AVPR2/MASTL/NMI/PIN1/HSPBP1/NDFIP1/PTPN22/TICAM1/ARRB1/DCUN1D5/DERL1/PRICKLE1/ARRB2/ARRDC4/FANCI/RPS2/SKP2/TBC1D7/ANGPT1/FBXO4/KLHL40/PAXIP1/PINK1/RNF111/INAVA/RCHY1/RNF180/ADRB2/CENPX	58
BP	GO:0016072	rRNA metabolic process	113/6498	253/18670	0.00069204	0.00630753	0.00428641	DDX11/MRTO4/NOP58/TFB1M/THUMPD1/TSR3/UTP18/WDR18/WDR3/BUD23/DIS3/ESF1/EXOSC5/GTF3C1/TCOF1/DDX17/NOP56/PES1/RBFA/SIRT1/SMARCB1/SNU13/SUV39H1/DDX49/EXOSC3/FBL/GAR1/GTPBP4/NOP2/NOP53/NPM3/PIH1D1/POP4/RPS16/RPS19/SPIN1/BYSL/CD3EAP/EBNA1BP2/ERI3/HEATR1/MDN1/RPS15/RRP9/TAF1B/UTP25/XRN1/DDX27/DDX54/EMG1/GTF3A/GTF3C4/IPPK/POLR1B/RIOK1/RPL5/RPP40/RRP36/TRIR/UTP20/DKC1/KRI1/NOL11/NSUN5/RPL27/SMARCA4/WDR74/…	113
BP	GO:0060606	tube closure	47/6498	91/18670	0.000694239	0.00631865	0.00429396	CC2D2A/FUZ/MKS1/CELSR1/FGF10/GRHL2/LRP2/LRP6/PAX2/TMED2/SALL4/SFRP1/TSC2/DVL1/FOLR1/KAT2A/LHX2/PFN1/TGFB1/ARID1A/NPHP3/PTK7/APAF1/LIAS/MTHFD1L/STIL/TWIST1/VASP/RARA/KIF20B/PRICKLE1/SEC24B/SHROOM3/BBS4/LMO4/SFRP2/ADM/KDM6A/ST14/ARHGAP35/FZD1/SKI/CTHRC1/DLC1/SPINT1/TBXT/TSC1	47
BP	GO:0023061	signal release	194/6498	462/18670	0.000697036	0.00633517	0.00430519	ABCC8/APBA2/BAD/BAIAP3/BTK/CACNA2D2/CD38/CYB5R4/DTNBP1/GIPR/ICA1/NNAT/PHPT1/PTPRN/SLC25A5/SNCAIP/SYN1/TAC1/TSPOAP1/C1QTNF3/CADPS2/CAMK2A/EDN1/GAL/LTBP4/MAP4K4/MEF2C/OPRK1/OXCT1/P2RX7/RAB11FIP3/RAPGEF3/REST/RFX3/SCT/SREBF1/SYT1/ARL2BP/CDK16/CHGA/HIF1A/HRH3/HTR2A/IL11/ITPR3/JAK2/LRP5L/OSM/RIMS4/SFRP1/SLC32A1/SMPD3/STX1B/STX4/SYP/SYT17/SYTL4/APBA1/CPE/DVL1/GATA3/GHRHR/HSPA8/IFNG/LIN7A/LIN7B/NAPA/NCS…	194
BP	GO:0042180	cellular ketone metabolic process	111/6498	248/18670	0.000699403	0.00634649	0.00431288	AKR7A2/ATP2B4/BRCA1/CD74/DGAT2/DKK3/ELOVL5/HAGH/MLXIPL/NR1H3/PDK2/PDK4/PSMA4/PSMB1/PSMC4/ACACB/ACADVL/AKR1B1/COQ9/OXCT1/PDK3/PIBF1/PSMC5/PSME1/PSME4/PTGS2/REST/SREBF1/ABCD1/COMT/GSTZ1/PSMA3/PSMA6/PSMA7/PSMB5/PSMD7/PSME2/SIRT1/TRIB3/AADAT/CAV1/COQ5/OAZ1/PPARGC1A/PSMA2/PSMD11/PSMD9/TPI1/ACADL/AKR1A1/BMP5/CLCN2/CNR1/NR4A3/ODC1/PARK7/PROX1/PSMD14/BMP2/COQ6/COQ8B/EGR1/GLO1/GOT2/PSMB2/RDH10/TWIST1/APOC…	111
BP	GO:0070304	positive regulation of stress-activated protein kinase signaling cascade	81/6498	173/18670	0.000700248	0.00634649	0.00431288	EIF2AK2/FLT4/MAP4K5/MAPK8IP2/NOX1/RB1CC1/SPAG9/EDN1/FCGR2B/HACD3/MAP2K7/MAP3K20/MAP3K4/OPRK1/SEMA3A/TRAF4/AXIN1/BIRC7/CD40LG/GADD45B/MID1/PYCARD/RASSF2/RIPK2/STK3/IL26/LTBR/MAP4K1/NOD1/TRPV4/DUSP22/EPHA4/MMP8/PDCD10/SASH1/SLAMF1/BMP2/CCR7/PKN1/PRMT1/PTK2B/TRAF2/EDA2R/GADD45G/KLHDC10/MAP3K10/TNFRSF19/ANKRD6/CCL21/CD27/DAB2IP/EDAR/IL36A/IL36RN/MAP3K12/MAPK8IP3/MDFIC/SDCBP/TLR4/APP/FGD2/MAP3K21/MAP3…	81
BP	GO:0045737	positive regulation of cyclin-dependent protein serine/threonine kinase activity	20/6498	31/18670	0.000704132	0.00636382	0.00432466	MNAT1/PKD1/CCNK/CCNT2/MAPRE3/CDC6/RGCC/CCND1/CCND2/CCND3/PKD2/PROX1/CKS2/CCNB1/CCNT1/PSRC1/EGFR/ADAM17/CCNYL1/SPDYA	20
BP	GO:2000406	positive regulation of T cell migration	20/6498	31/18670	0.000704132	0.00636382	0.00432466	WNK1/CD99L2/PYCARD/CXCL12/DOCK8/CCL20/ITGA4/SELENOK/CCR2/TNFSF14/ADAM10/CCL21/APP/S100A7/XCL1/XCL2/ADAM17/ADAM8/CXCL13/TNFRSF14	20
BP	GO:0042130	negative regulation of T cell proliferation	33/6498	59/18670	0.000707493	0.00638525	0.00433922	FOXP3/MAD1L1/DLG1/LILRB1/PRKAR1A/PTPN6/TGFB1/VSIR/CD86/PLA2G2D/BTN2A2/CD274/CD80/TMEM131L/IDO1/IL2RA/LILRB2/TWSG1/VTCN1/GPNMB/HAVCR2/IL10/LRRC32/PDE5A/RC3H1/TNFRSF21/XCL1/DLG5/GNRH1/TNFRSF14/VSIG4/ZBTB7B/CTLA4	33
BP	GO:0002711	positive regulation of T cell mediated immunity	28/6498	48/18670	0.000718616	0.00645053	0.00438358	FOXP3/P2RX7/PRKCZ/PTPRC/PVR/STX7/IL12RB1/CD81/GATA3/IL12B/IL18R1/IL1R1/TNFSF4/SASH3/TRAF2/NECTIN2/RSAD2/IL6/FBXO38/HSPD1/XCL1/IL18/CD1B/CD1C/CD1D/CD1E/NLRP3/B2M	28
BP	GO:0030865	cortical cytoskeleton organization	28/6498	48/18670	0.000718616	0.00645053	0.00438358	ANLN/EHD2/NCKAP1/WAS/DLG1/EPB41L2/LLGL2/ROCK1/EZR/IKBKB/TRPV4/ECT2/PLEK/RTKN/WIPF1/CIT/NCKAP1L/RHOQ/WIPF3/ROCK2/KIF23/TLN1/RAB13/EPB41/FMNL2/FMNL3/RACGAP1/CDK5	28
BP	GO:0006766	vitamin metabolic process	65/6498	134/18670	0.000719724	0.00645053	0.00438358	CYP26B1/GCLC/GSTO2/MTHFD2/PRSS3/SLC2A3/SNAI2/TKTL1/LRP2/MCCC1/SLC23A2/SLC46A1/ACP5/CYB5R3/LGMN/PLTP/CUBN/FOLR1/IFNG/PIAS4/PNPO/AKR1A1/MTR/PPARD/RPE65/SLC19A2/SLC2A1/VNN1/VNN2/ABCD4/MTHFD1L/PDZD11/RDH10/SLC25A19/SNAI1/ALDH1A2/MCCC2/MMACHC/RGN/ALDH1L2/AOX1/FPGS/MMAB/MTHFS/PSAT1/SLC19A3/SLC5A6/ALDH1L1/CYP11A1/RLBP1/GSTO1/CBR3/CYP3A4/FLAD1/GFI1/HAAO/HLCS/PDXK/AMN/CYB5A/FOLR2/MTHFD2L/SLC25A32/BTD/CD320	65
BP	GO:0007272	ensheathment of neurons	65/6498	134/18670	0.000719724	0.00645053	0.00438358	ADAM22/BCAS1/GALC/HGF/MYOC/TNFRSF1B/TYMP/ATRN/CST7/DLG1/MPP5/MTMR2/RARB/SIRT2/ABCD1/ARHGEF10/DICER1/FA2H/NDRG1/SLC8A3/ASPA/CTSC/MAG/PMP22/PRX/PTN/PTPRZ1/TGFB1/ADGRG6/B4GALT6/KIF14/PIKFYVE/PPARD/QKI/CXCR4/EGR2/FAM126A/PLP1/KLK8/RARA/SBF2/TSPAN2/WASF3/DHH/NAB1/SCN2A/ANK2/ITGAX/MALL/NTRK3/SOD1/TNFRSF21/LGI4/MARVELD1/NTRK2/PARD3/TENM4/B4GALT5/MPZ/NRG1/S100B/SKI/JAM3/SERINC5/TSC1	65
BP	GO:0008366	axon ensheathment	65/6498	134/18670	0.000719724	0.00645053	0.00438358	ADAM22/BCAS1/GALC/HGF/MYOC/TNFRSF1B/TYMP/ATRN/CST7/DLG1/MPP5/MTMR2/RARB/SIRT2/ABCD1/ARHGEF10/DICER1/FA2H/NDRG1/SLC8A3/ASPA/CTSC/MAG/PMP22/PRX/PTN/PTPRZ1/TGFB1/ADGRG6/B4GALT6/KIF14/PIKFYVE/PPARD/QKI/CXCR4/EGR2/FAM126A/PLP1/KLK8/RARA/SBF2/TSPAN2/WASF3/DHH/NAB1/SCN2A/ANK2/ITGAX/MALL/NTRK3/SOD1/TNFRSF21/LGI4/MARVELD1/NTRK2/PARD3/TENM4/B4GALT5/MPZ/NRG1/S100B/SKI/JAM3/SERINC5/TSC1	65
BP	GO:0030511	positive regulation of transforming growth factor beta receptor signaling pathway	19/6498	29/18670	0.000722421	0.00645677	0.00438782	CREBBP/TGFBR3/EP300/FERMT1/HSP90AB1/STK11/CITED1/GIPC1/GOT1/CDKN1C/MEN1/SDCBP/THBS1/MYOCD/SMAD4/TGFB1I1/ADAM17/DAB2/RNF111	19
BP	GO:1903846	positive regulation of cellular response to transforming growth factor beta stimulus	19/6498	29/18670	0.000722421	0.00645677	0.00438782	CREBBP/TGFBR3/EP300/FERMT1/HSP90AB1/STK11/CITED1/GIPC1/GOT1/CDKN1C/MEN1/SDCBP/THBS1/MYOCD/SMAD4/TGFB1I1/ADAM17/DAB2/RNF111	19
BP	GO:0034101	erythrocyte homeostasis	60/6498	122/18670	0.000729887	0.00651447	0.00442703	ARID4A/KMT2E/SPI1/ADGRF5/JMJD6/TGFBR3/ANKRD54/HIF1A/HMOX1/JAK2/RBFOX2/CDK6/DNASE2/ETV2/GATA3/HOXA5/JAK3/KLF1/RPS19/SH2B3/SOX6/BCL6/EPAS1/FOXO3/HSPA9/PRDX1/PTBP3/SMAD5/SMAP1/SRF/STAT1/ACVR2A/INHBA/NCKAP1L/PRMT1/ATP5IF1/KLF2/ZFP36/ACVR1B/ETS1/IREB2/RB1/RPS24/RPS6/TMOD3/LYAR/SLC25A38/CEBPG/MFHAS1/NCAPG2/ADAR/FLVCR1/G6PD/KIT/TAL1/TRIM58/HMGB2/RPS14/AXL/B2M	60
BP	GO:0010970	transport along microtubule	76/6498	161/18670	0.000749809	0.00667382	0.00453532	DTNBP1/IFT88/KIF1B/RAB27B/SYNE2/CAMSAP3/HSPB11/KIF4A/MAP2/NDE1/PCM1/PRKCZ/TNPO1/HIF1A/KIF3B/NEFH/SPG11/SUN2/TRIP11/APBA1/ARHGAP21/HSPA8/HSPB1/TTC26/ACTL8/IFT43/IFT46/KIF17/MAK/MREG/SSX2IP/TRAK2/WDR34/WDR35/DYNLRB1/IFT81/TTC21B/UXT/WDR60/IFT22/KIF1A/KIF3A/MAP1B/MAP1S/ARL3/BICDL1/BLOC1S1/DYNC2LI1/KIF13A/KIF23/LCA5/LRPPRC/MAPK8IP3/MGARP/APP/ARL8A/CEP131/PEX14/RHOT2/SOD1/BICD1/DLG2/DST/FEZ1/SYBU/UCHL…	76
BP	GO:0099111	microtubule-based transport	76/6498	161/18670	0.000749809	0.00667382	0.00453532	DTNBP1/IFT88/KIF1B/RAB27B/SYNE2/CAMSAP3/HSPB11/KIF4A/MAP2/NDE1/PCM1/PRKCZ/TNPO1/HIF1A/KIF3B/NEFH/SPG11/SUN2/TRIP11/APBA1/ARHGAP21/HSPA8/HSPB1/TTC26/ACTL8/IFT43/IFT46/KIF17/MAK/MREG/SSX2IP/TRAK2/WDR34/WDR35/DYNLRB1/IFT81/TTC21B/UXT/WDR60/IFT22/KIF1A/KIF3A/MAP1B/MAP1S/ARL3/BICDL1/BLOC1S1/DYNC2LI1/KIF13A/KIF23/LCA5/LRPPRC/MAPK8IP3/MGARP/APP/ARL8A/CEP131/PEX14/RHOT2/SOD1/BICD1/DLG2/DST/FEZ1/SYBU/UCHL…	76
BP	GO:0002474	antigen processing and presentation of peptide antigen via MHC class I	49/6498	96/18670	0.000763765	0.00678867	0.00461338	CYBA/PSMA4/PSMB1/PSMC4/ITGB5/PSMC5/PSME1/PSME4/IKBKB/NCF4/PSMA3/PSMA6/PSMA7/PSMB5/PSMD7/PSME2/SEC23A/CLEC4A/PSMA2/PSMD11/PSMD9/LNPEP/NCF2/PSMD14/SEC24A/VAMP8/CANX/IDE/PSMB2/CD36/ITGAV/SEC24B/TAPBPL/PSMA5/PSMB6/FCGR1A/MR1/PSMA8/SAR1B/SEC24D/FCER1G/NCF1/PSMB4/PSMD4/SEC13/CYBB/ERAP1/PSMC3/B2M	49
BP	GO:0071158	positive regulation of cell cycle arrest	43/6498	82/18670	0.000766816	0.00680641	0.00462543	BRCA1/AURKA/BAX/FAP/GTSE1/PCBP4/E2F1/EP300/RBL2/RGCC/CASP2/MED25/TGFB1/ARID3A/CNOT6/PKD2/PLAGL1/TFDP2/ZBTB17/CDK2/CNOT1/PRMT1/RPL23/SOX4/CCNB1/E2F8/MYBBP1A/PCNA/RNF112/CNOT6L/DAB2IP/CARM1/PML/ATM/HMGA2/POU4F1/UHRF2/BTG2/CDC25C/RPL26/ZNF385A/E2F7/CDK1	43
BP	GO:0006094	gluconeogenesis	46/6498	89/18670	0.000771671	0.0068401	0.00464832	DGAT2/PDK2/SLC25A13/C1QTNF3/ENO1/FAM3A/PGM1/EP300/PCK2/PGK1/SIRT1/SLC25A1/ENO3/GAPDH/GPI/KAT2A/PPARGC1A/SLC25A11/TPI1/KAT2B/LEPR/GNMT/GOT1/GOT2/NLN/PCK1/ARPP19/ATF4/PER2/RBP4/SDS/SLC37A4/DGKQ/FOXK2/G6PC3/MDH2/ALDOA/FOXO1/OGT/RANBP2/SOGA1/ATF3/CRTC2/PFKFB1/FBP1/FOXK1	46
BP	GO:1901607	alpha-amino acid biosynthetic process	36/6498	66/18670	0.000780074	0.0069051	0.00469249	AASS/ALDH18A1/ATP2B4/BCAT1/OTC/ASNS/PLOD1/SEPHS1/SLC1A3/GGT1/PHGDH/PYCR3/ACCS/BCAT2/PLOD3/GLS/MTR/PARK7/ASL/GOT1/GOT2/ASS1/BHMT2/GAMT/SERINC3/GLS2/GLUL/PSAT1/ENOPH1/PSPH/PYCR2/GLUD1/NAGS/MTHFD2L/NOXRED1/SERINC5	36
BP	GO:0042254	ribosome biogenesis	130/6498	297/18670	0.000781512	0.00690835	0.00469471	MRTO4/NOP16/NOP58/RPL26L1/TFB1M/THUMPD1/TSR3/UTP18/WDR18/WDR3/BUD23/DIS3/ESF1/EXOSC5/MRPL22/RPL6/RPLP0/RPS5/DDX17/MTG2/NOP56/PES1/RBFA/RPL3/SIRT1/SNU13/SUV39H1/DDX49/EXOSC3/FBL/GAR1/GTPBP4/NOP2/NOP53/NPM3/PIH1D1/POP4/RPS16/RPS19/BRIX1/BYSL/EBNA1BP2/ERI3/HEATR1/MDN1/PAK1IP1/RPL24/RPS15/RRP9/UTP25/DDX27/DDX54/EMG1/GTF3A/MRPS2/MRPS7/RIOK1/RPL5/RPP40/RPS10/RRP36/UTP20/AAMP/DKC1/ERAL1/GNL3L/KRI1/MYBBP…	130
BP	GO:0006402	mRNA catabolic process	156/6498	364/18670	0.000789713	0.0069713	0.00473748	CSDE1/EDC4/MRTO4/PSMA4/PSMB1/PSMC4/RNH1/RPL18/RPS20/SAMD4A/SLC11A1/VIM/YBX1/YBX3/DAZL/DIS3/EXOSC5/IGF2BP2/PABPC1/PABPC4/PCBP4/PKP1/PSMC5/PSME1/PSME4/ROCK1/RPL31/RPL6/RPLP0/RPS5/SMG6/TNPO1/TNRC6A/TNRC6C/TUT7/CIRBP/E2F1/GSPT1/PSMA3/PSMA6/PSMA7/PSMB5/PSMD7/PSME2/RPL3/TNRC6B/CPEB3/DCPS/DDX6/EXOSC3/HSPA8/HSPB1/LSM5/MAGOHB/PSMA2/PSMD11/PSMD9/RPL18A/RPL28/RPL34/RPS13/RPS16/RPS19/SMG9/CNOT6/HBS1L/PSMD14/…	156
BP	GO:0010565	regulation of cellular ketone metabolic process	84/6498	181/18670	0.000792481	0.00698618	0.00474759	ATP2B4/BRCA1/CD74/DGAT2/DKK3/ELOVL5/MLXIPL/NR1H3/PDK2/PDK4/PSMA4/PSMB1/PSMC4/ACACB/ACADVL/PDK3/PIBF1/PSMC5/PSME1/PSME4/PTGS2/REST/SREBF1/ABCD1/COMT/GSTZ1/PSMA3/PSMA6/PSMA7/PSMB5/PSMD7/PSME2/SIRT1/TRIB3/CAV1/OAZ1/PPARGC1A/PSMA2/PSMD11/PSMD9/ACADL/BMP5/CLCN2/CNR1/NR4A3/ODC1/PARK7/PROX1/PSMD14/BMP2/EGR1/PSMB2/RDH10/TWIST1/APOC1/COQ3/NR1H2/PPARG/RGN/ANXA1/APPL2/ETFBKMT/C1QTNF2/DGKQ/OAZ3/PSMA5/PSMB6/S…	84
BP	GO:0071156	regulation of cell cycle arrest	54/6498	108/18670	0.000801804	0.00702111	0.00477133	BRCA1/MLXIPL/AURKA/BAX/CCNK/FAP/FGF10/GTSE1/PCBP4/TFAP4/E2F1/EP300/HSP90AB1/RBL2/RGCC/CASP2/CCND1/FOXM1/MED25/TGFB1/ARID3A/CNOT6/PKD2/PLAGL1/TFDP2/ZBTB17/CDK2/CNOT1/PRMT1/RPL23/SOX4/CCNB1/E2F8/MYBBP1A/PCNA/RNF112/BIN1/CDK4/CNOT6L/DAB2IP/CARM1/PML/SDE2/ATM/HMGA2/POU4F1/UHRF2/BTG2/CDC25C/RPL26/ZNF385A/CDK5/E2F7/CDK1	54
BP	GO:0002468	dendritic cell antigen processing and presentation	10/6498	12/18670	0.000802972	0.00702111	0.00477133	CD74/SLC11A1/FCGR2B/CLEC4A/NOD1/CCR7/CD68/FGL2/CCL21/THBS1	10
BP	GO:0060213	positive regulation of nuclear-transcribed mRNA poly(A) tail shortening	10/6498	12/18670	0.000802972	0.00702111	0.00477133	PABPC1/TNRC6A/TNRC6C/TNRC6B/CPEB3/AGO2/CNOT1/ZFP36/TOB1/BTG2	10
BP	GO:0060391	positive regulation of SMAD protein signal transduction	10/6498	12/18670	0.000802972	0.00702111	0.00477133	NUP93/BMPR1A/TGFB1/TGFBR1/TGFB3/PARP1/SMAD4/BMP6/DAB2/RBPMS	10
BP	GO:0072697	protein localization to cell cortex	10/6498	12/18670	0.000802972	0.00702111	0.00477133	ANLN/EPB41L2/EZR/MISP/NUBP1/RTKN/GPSM2/GNAI1/NUMA1/EPB41	10
BP	GO:2000105	positive regulation of DNA-dependent DNA replication	10/6498	12/18670	0.000802972	0.00702111	0.00477133	DBF4/WIZ/ATRX/CDC7/CDK2/E2F8/DBF4B/E2F7/STOML2/CDT1	10
BP	GO:0042113	B cell activation	135/6498	310/18670	0.000804966	0.00702902	0.00477671	BAD/BAK1/BTK/CD38/CD74/CD79B/ERCC1/FOXP3/HMGB3/PARP3/POU2F2/SKAP2/TYROBP/BAX/BCL3/CYLD/FCGR2B/HDAC4/IGBP1/ITM2A/KLF6/LAT2/MEF2C/PTPRC/RIF1/TBX21/TCF3/TFRC/THOC1/TP53BP1/TPD52/UNG/ATP11C/CD40/CD40LG/EP300/IL11/IL7/LGALS1/MFNG/MSH2/NBN/NFATC2/SFRP1/SLA2/TNFSF13B/AHR/AICDA/BST1/CD79A/CD81/EXOSC3/HDAC5/IL2/IL27RA/ITFG2/JAK3/LFNG/LYL1/NSD2/PTPN6/TCIRG1/TGFB1/BCL6/CCR6/CR2/GON4L/ITGA4/MAD2L2/MSH6/RNF8/…	135
BP	GO:0003007	heart morphogenesis	115/6498	259/18670	0.000813534	0.00709424	0.00482103	COL11A1/ELN/FOXC1/MKS1/PTCD2/SNAI2/GRHL2/LRP2/MEF2C/MYBPC2/RARB/SEMA3C/SIRT6/TBX5/TGFBR3/TMED2/CCM2L/HIF1A/JAG1/MIB1/MYLK2/MYOM1/NRP1/TAB1/BMPR1A/CPE/ENG/FOLR1/GATA3/MYL2/NSD2/TGFB1/TGFBR1/WNT2/ACVR1/ADGRG6/BMP5/NPHP3/NRP2/PKD2/PROX1/SOS1/SRF/TNNT2/BMP2/MSX2/OVOL2/SNAI1/SOX4/SOX9/STIL/TBX2/TEK/TWIST1/ALDH1A2/COL5A1/DLL4/MICAL2/NOTCH2/RARA/SMO/ACVRL1/AHI1/HEY2/HTR2B/LBX1/MYBPC3/PIM1/RBP4/SEC24B/TB…	115
BP	GO:0030239	myofibril assembly	39/6498	73/18670	0.000826945	0.00720145	0.00489389	CFLAR/EDN1/MEF2A/MEF2C/MYBPC2/NEBL/CAPN3/MYOM1/SIX4/MYH3/MYL2/PRKAR1A/TNNT1/CASQ2/PDGFRB/PROX1/SRF/TNNT2/LDB3/CSRP3/MYH11/TMOD2/TNNT3/CAPN9/FHOD3/MYBPC3/PDGFRA/TMOD1/TMOD3/MYOM3/SMAD4/TPM1/ITGB1/OBSCN/PGM5/CSRP1/TTN/CFL2/LMOD1	39
BP	GO:0006605	protein targeting	182/6498	432/18670	0.000832259	0.00723797	0.0049187	ACAA1/BID/CROT/FYN/HOMER3/HSPA5/LAMP2/M6PR/MIPEP/RPL18/RPS20/SEC61A2/TOMM34/TRAM2/VPS13D/ZFYVE16/AP4E1/HSP90AA1/HUWE1/LMAN1/NEDD4/RNF31/RPL31/RPL6/RPLP0/RPS5/SREBF1/ACOT8/BNIP3L/CEMIP/CHMP4B/CRAT/GDAP1/HAO1/MICALL1/NAGPA/PMM1/RPL3/SRP54/TIMM13/TOMM22/TSPO/AIP/C2CD5/CDC37/ECH1/FBXW7/GNPTAB/HSPA8/NUCB1/PDCD5/PEX12/RPL18A/RPL28/RPL34/RPS13/RPS16/RPS19/SEC61B/SGTA/TIMM44/TIMM50/ARL6/ERBIN/HMGCL/HTRA2…	182
BP	GO:0043161	proteasome-mediated ubiquitin-dependent protein catabolic process	177/6498	419/18670	0.000837868	0.00726916	0.0049399	ANKIB1/FBXL3/GCLC/HSPA5/JKAMP/MAPK9/NEDD4L/PIAS1/PSMA4/PSMB1/PSMC4/UFL1/WWTR1/AURKA/CHFR/EDEM2/KEAP1/KLHL20/KLHL42/NEDD4/PSMC5/PSME1/PSME4/RNF126/SEL1L/SIRT2/TBX21/UFD1/CDC34/DCAF11/DERL3/FBXL19/FBXO31/FOXRED2/HSP90AB1/KCTD17/KLHL22/PSMA3/PSMA6/PSMA7/PSMB5/PSMD7/PSME2/RBX1/RFFL/SEL1L2/SIRT1/STUB1/TRIB3/ANAPC15/BIRC2/CAV1/DVL1/FBXL15/FBXW4/FBXW7/FZR1/NOP53/PSMA2/PSMD11/PSMD9/SEC61B/SGTA/SMURF2/SPS…	177
BP	GO:0006164	purine nucleotide biosynthetic process	131/6498	300/18670	0.000838099	0.00726916	0.0049399	ELOVL1/ELOVL5/GUCA1A/GUCY1B1/IGF1/MLXIPL/MPC1/NDC1/NUP160/PDK2/PDK4/SLC25A13/SPHK2/TPR/ACACB/ACSL4/COASY/ENO1/HDAC4/NUP37/P2RX7/PDK3/PFKP/PGM1/PKM/SEH1L/SIRT6/TIGAR/VPS9D1/ACOT7/ATP5F1D/GSTZ1/HIF1A/HTR2A/NME3/NME4/NUP93/PGK1/RAE1/SLC25A1/TAZ/TECR/TREM2/AK1/ENO3/GALK1/GAPDH/GCDH/GPI/IFNG/IMPDH1/PPARGC1A/RCVRN/TGFB1/TPI1/AMPD1/AMPD2/ELOVL4/NME5/NUP155/PFKFB4/PRKAG3/ADCY7/ATP5F1E/NUP153/NUP85/PANK3/…	131
BP	GO:0007080	mitotic metaphase plate congression	26/6498	44/18670	0.000843959	0.00731016	0.00496776	MAD1L1/SPDL1/KIF22/NDC80/PIBF1/SEH1L/ZW10/CHMP4B/RAB11A/KIF14/VPS4B/BECN1/KIF18A/CCNB1/CHMP1A/CHMP2A/PSRC1/CDCA8/CENPE/ANKRD53/CDCA5/CENPC/KIF2C/NUF2/CHMP4C/CDT1	26
BP	GO:0070167	regulation of biomineral tissue development	48/6498	94/18670	0.000849444	0.00734781	0.00499335	GPM6B/ATP2B1/MEF2C/P2RX7/ROCK1/TXLNG/HIF1A/ASPN/BMPR1A/COMP/PTN/TGFB1/ACVR1/ACVR2B/FBXO5/WNT6/ACVR2A/AMELX/BMP2/OMD/PTK2B/SOX9/SRGN/TGFB3/TWIST1/ATF4/ENAM/KL/ROCK2/TRPM4/BMP2K/BMPR1B/FBN2/HEY2/MMP20/TFAP2A/ECM1/OSR1/ANKH/BMP6/DMP1/NOTCH1/DDR2/MATN1/PKDCC/CCR1/NOS3/ADRB2	48
BP	GO:0002886	regulation of myeloid leukocyte mediated immunity	31/6498	55/18670	0.000853653	0.00736447	0.00500467	BTK/CD84/FGR/SPHK2/FCGR2B/IL4R/MAVS/STXBP2/HMOX1/STX4/UNC13D/DDX58/VAMP8/C3/CCR2/CRHR1/CXCL6/ADGRE2/PRAM1/RAC2/TICAM1/STXBP1/PDPK1/FER/RABGEF1/FCER1G/ITGB2/DDX21/DNASE1L3/SYK/CD300A	31
BP	GO:0043030	regulation of macrophage activation	31/6498	55/18670	0.000853653	0.00736447	0.00500467	CD74/CX3CL1/GRN/NR1H3/SLC7A2/STAP1/ADGRF5/CD200/CST7/FCGR2B/IL4R/PLA2G10/PTPRC/RORA/BPI/TREM2/CTSC/IL1RL1/MMP8/HAVCR2/IL10/IL33/IL6/THBS1/TLR4/HSPD1/SNCA/ATM/MFHAS1/VSIG4/LRFN5	31
BP	GO:0010721	negative regulation of cell development	148/6498	344/18670	0.000872068	0.00751329	0.00510581	ASPM/CD38/CDKL3/CTDP1/CX3CL1/FKBP4/FSTL4/IFRD1/IGF1/MYLIP/NGFR/RTN4R/RUFY3/SEMA3B/SEMA3F/SEMA3G/SOX8/STAP1/VIM/ARHGAP4/BRINP1/FBLN1/GAL/MAP2/MAP4K4/PCM1/REST/SEMA3A/SEMA3C/SEMA5B/SEMA6A/SIRT2/CTSZ/DICER1/JAG1/LGALS1/MIB1/NFATC4/NRP1/STX1B/TSPO/BMPR1A/CORO1C/DDX6/FBXW7/GLI3/HOXA2/KANK1/LHX2/LILRB1/MAG/PMP22/PTN/RAPGEF2/TGFB1/TRPV4/WNT3/DGUOK/DPYSL3/EPHA4/FOXO3/GBP1/ID3/ITGB1BP1/NR2E1/RAB29/RGS2/RG…	148
BP	GO:0048771	tissue remodeling	83/6498	179/18670	0.000876181	0.00753866	0.00512305	BAK1/CD38/FLT4/FOXC1/PDK4/ATP6AP1/BAX/FGF10/LRP6/MEF2C/MMP2/NOX4/P2RX7/ROCK1/SEMA3C/TFRC/ACP5/CSK/CST3/HIF1A/IL7/JAG1/LRP5L/RASSF2/SFRP1/SUCO/TIMP1/CAV1/HOXA3/IL2/PTN/RAB3D/TCIRG1/TGFB1/ACVR2B/EPAS1/IL12B/LEPR/SPP1/THBS4/TNFAIP3/CCR2/DBH/GDF5/PTK2B/TGFB3/DLL4/NOTCH2/RAC2/ROCK2/ACVRL1/ANXA1/GPNMB/GPR55/IL21/IL6/TMBIM1/CTSK/EGFR/EPHA2/NOL3/P3H4/RSPO3/TNFRSF11A/ADAM8/IL18/LRRK1/MERTK/PRKCA/UBASH3B/M…	83
BP	GO:0007584	response to nutrient	99/6498	219/18670	0.000880424	0.00756508	0.005141	CD4/CYBA/CYP26B1/ERCC1/F7/FYN/GCLC/GIPR/OTC/PDK2/SNAI2/TBXA2R/TNC/UFL1/ACSL4/ATP2B1/DNMT3B/GSTP1/NCOA1/OXCT1/P2RX5/P2RX7/PKM/PTGS2/AHCY/GDAP1/HMOX1/LIPG/SFRP1/TSPO/ALDH3A1/CCND1/COL1A1/FOLR1/HAMP/P2RX1/PANX1/PTN/TGFB1/USF2/ARSB/BCHE/CNR1/HMGCL/HMGCS1/IGFBP2/PPARD/SPARC/SPP1/SRF/STAT1/STC2/AMELX/APAF1/BCL11A/BECN1/CAT/DNMT3A/ALDH1A2/ASS1/CDKN2D/COX4I1/MAP1B/PCNA/PEMT/POR/POSTN/PPARG/RARA/TRPM4/BRI…	99
BP	GO:0034341	response to interferon-gamma	91/6498	199/18670	0.000890307	0.00763983	0.0051918	CCL26/CX3CL1/IFNGR1/NR1H3/PIAS1/SLC11A1/VIM/WAS/CAMK2A/EDN1/ICAM1/KIF16B/OAS1/SP100/STXBP2/TXK/ACOD1/CCL17/CCL22/HCK/HSP90AB1/IL12RB1/JAK2/MEFV/MID1/STX4/CCL2/CCL24/CCL7/CCL8/CDC37/GAPDH/HPX/IFNG/OAS2/OAS3/ACTR3/CCL20/GBP1/IL12B/STAT1/TRIM38/TRIM62/CITED1/IRF1/IRF3/MT2A/NMI/ASS1/BST2/CCL25/IRF5/NR1H2/PPARG/TRIM21/TRIM22/ACTR2/CALCOCO2/CASP1/CCL21/FLNB/IRF4/OASL/PARP9/RAB20/STXBP1/SYNCRIP/TLR4/IFI…	91
BP	GO:0061572	actin filament bundle organization	74/6498	157/18670	0.000920562	0.00788896	0.0053611	ARHGAP6/BAIAP2L1/CX3CL1/ELN/LIMA1/LIMCH1/MYOC/TAC1/WAS/ACTN1/ADD2/ARHGAP28/FSCN1/ITGB5/NOX4/PXN/RAPGEF3/ROCK1/SLC9A1/ARHGEF10/CORO2B/EZR/NRP1/PLS3/PPM1F/RGCC/SFRP1/SORBS1/LIMK1/MET/PFN1/RND2/TGFBR1/ALMS1/DPYSL3/ITGB1BP1/NEDD9/PLEK/RND3/SRF/STMN1/AIF1L/ID1/PTK2B/SORBS3/TGFB3/BAIAP2L2/INPP5K/PPFIA1/ROCK2/SPIRE1/SWAP70/ARRB1/LCP1/RDX/RHOF/BBS4/GPR65/PHLDB2/PIK3R1/RHOB/TMEFF2/TPM1/ADD3/EPS8/FAM171A1/…	74
BP	GO:0009260	ribonucleotide biosynthetic process	128/6498	293/18670	0.000934331	0.00798781	0.00542827	ELOVL1/ELOVL5/GUCY1B1/IGF1/MLXIPL/MPC1/NDC1/NUP160/PDK2/PDK4/SLC25A13/SPHK2/TPR/ACACB/ACSL4/COASY/ENO1/HDAC4/NUP37/P2RX7/PDK3/PFKP/PGM1/PKM/SEH1L/SIRT6/TIGAR/VPS9D1/ACOT7/ATP5F1D/GSTZ1/HIF1A/HTR2A/NME3/NME4/NUP93/PGK1/RAE1/SLC25A1/TAZ/TECR/TREM2/AK1/ENO3/GALK1/GAPDH/GCDH/GPI/IFNG/IMPDH1/PPARGC1A/TGFB1/TPI1/AMPD1/AMPD2/ELOVL4/NME5/NUP155/PFKFB4/PRKAG3/ADCY7/ATP5F1E/NUP153/NUP85/PANK3/ACSS2/ADCY4/N…	128
BP	GO:0045165	cell fate commitment	119/6498	270/18670	0.000934572	0.00798781	0.00542827	CDON/CYP26B1/FOXP3/HOXA11/IFRD1/PAF1/PRDM1/SOX8/CYLD/FGF10/GLI2/MEF2C/PAX2/PITX1/RORA/TBX21/TBX5/TCF3/ESRP1/IL12RB1/IL7/JAG1/NRP1/SFRP1/TBX15/BMPR1A/ETV2/FKBP8/FOXN1/GATA3/GLI3/HOXA2/MYF5/MYL2/POU6F2/SOX6/TGFBR1/WNT2/WNT3/WNT5B/ACVR1/DOCK7/EPAS1/IL12B/NR2E1/PROX1/PRRX1/PTCH2/SATB2/SMAD5/TBX18/WNT6/BCL11B/BMP2/LY9/NEUROD4/RUNX2/SOX9/SPDEF/TBX2/WNT1/CDC73/DLL4/FGF13/FOXA1/LATS1/MNX1/NOTCH2/PPARG/RA…	119
BP	GO:0032964	collagen biosynthetic process	30/6498	53/18670	0.000936516	0.00799383	0.00543237	TRAM2/VIM/RGCC/SUCO/COL1A1/ENG/P3H3/TGFB1/ERRFI1/MYB/PDGFRB/PPARD/AMELX/GOT1/TGFB3/COL5A1/PPARG/EMILIN1/IL6/ARRB2/CBX8/P3H4/RCN3/SERPINH1/ADAMTS3/CREB3L1/CYGB/LARP6/SERPINB7/UCN	30
BP	GO:0009144	purine nucleoside triphosphate metabolic process	147/6498	342/18670	0.000949715	0.00809504	0.00550114	ATP1A2/BAD/BID/IGF1/MLXIPL/NDC1/NDUFAB1/NDUFB4/NUP160/SLC25A13/SPHK2/TPR/UQCRC1/COQ9/ENO1/HDAC4/NDUFB2/NUP37/P2RX7/PFKP/PGM1/PKM/SDHA/SEH1L/SIRT6/TIGAR/VPS9D1/ABCD1/ATP5F1D/HIF1A/HTR2A/MSH2/NDUFB7/NME3/NME4/NUP93/PGK1/RAE1/SAMHD1/TAZ/TREM2/TSPO/AK1/ENO3/GALK1/GAPDH/GPI/HSPA8/IFNG/IMPDH1/MYH3/NDUFC1/NDUFS8/NUDT1/PPARGC1A/TGFB1/TPI1/COX6A1/COX7A2/DGUOK/NDUFA8/NDUFB3/NDUFS7/NME5/NUP155/PARK7/PFKFB4/…	147
BP	GO:0046330	positive regulation of JNK cascade	67/6498	140/18670	0.000950882	0.00809504	0.00550114	FLT4/MAP4K5/NOX1/RB1CC1/SPAG9/EDN1/FCGR2B/HACD3/MAP2K7/MAP3K20/MAP3K4/SEMA3A/TRAF4/AXIN1/BIRC7/CD40LG/GADD45B/PYCARD/RASSF2/RIPK2/STK3/LTBR/MAP4K1/NOD1/TRPV4/DUSP22/EPHA4/MMP8/SASH1/SLAMF1/CCR7/PKN1/PTK2B/TRAF2/EDA2R/GADD45G/MAP3K10/TNFRSF19/ANKRD6/CCL21/CD27/DAB2IP/EDAR/IL36A/IL36RN/MAP3K12/MAPK8IP3/MDFIC/SDCBP/TLR4/APP/FGD2/MAP3K21/MAP3K6/MINK1/TNFRSF11A/DUSP15/MFHAS1/RPS3/TAOK2/FZD7/NCF1/SH3RF…	67
BP	GO:0002793	positive regulation of peptide secretion	126/6498	288/18670	0.000952572	0.00809875	0.00550366	BAD/BAIAP3/CD38/FGR/GIPR/IFNGR1/IGF1/NNAT/PHPT1/C1QTNF3/FCN1/HYAL2/IL4R/MAVS/NLRP1/OXCT1/P2RX7/PANX2/PRKCZ/SCT/EZR/FERMT1/GSDMD/HIF1A/JAK2/MAPK3/MYOM1/OSM/PARD6A/PYCARD/RGCC/RIPK2/STX4/SYTL4/TLR8/TREM2/C5/CARD8/CD33/CRTAM/DDX58/GAPDH/GATA3/GHRHR/GPI/IFNG/IL2/IL26/KCNN4/NMU/PANX1/PSMD9/TFR2/TGFB1/TRPV4/CD160/CD2/GHRH/GPLD1/IFIH1/IL1RL1/MMP8/PPARD/SEC24A/SELENOK/SPTBN1/TNFSF4/WLS/CD244/CD274/FFAR2/…	126
BP	GO:0001894	tissue homeostasis	102/6498	227/18670	0.000955296	0.00811122	0.00551214	CD38/CDH3/CROCC/FOXC1/MKS1/PDK4/PROM1/SPATA7/WWTR1/ACTB/ADGRF5/AKR1B1/ATP6AP1/BAX/CNGB1/FH/FLT3LG/LYZ/NOX4/P2RX7/PRLH/TF/TFRC/ACP5/CHMP4B/CORO1A/CSK/CST4/CTSH/IL7/RP1/CDH23/CUBN/HSPB1/MDM1/PBLD/RAB3D/TCIRG1/AKT3/EPAS1/MAK/NPHP3/PRDX1/RPE65/SPP1/SRF/STK11/TNFAIP3/BBS2/CCR2/PTK2B/SASH3/SFTPA1/SOX9/JCHAIN/KRAS/NXNL2/RAC2/SMO/BARD1/CIB2/GPR55/IL6/LCA5/P2RX4/PIWIL4/POC1B/RB1/RBP4/TLR4/YAP1/BBS4/CTSK/E…	102
BP	GO:0048469	cell maturation	82/6498	177/18670	0.000968684	0.00819766	0.00557088	ANKS1A/BTK/CX3CL1/FARP2/MYOC/POU2F2/ROPN1/SOX8/AURKA/CBFB/DAZL/GAL/NTN4/PGR/RFX3/SCARF1/SIRT2/SLC26A3/TRIP13/TUT7/CDC25B/HIF1A/PABPC1L/PICK1/REC8/GATA3/GHRHR/HOXA5/LHX6/B4GALT6/CCR6/EPAS1/FBXO5/FOXO3/KIF14/PCSK4/PTBP3/ROPN1B/TFCP2L1/TUSC2/BCL11A/C3/KCNIP2/PTK2B/RUNX2/ANGPTL8/C1QL1/CCNB1/CDKN1C/FOXA1/KLF2/PPARG/ADGRB3/BRCA2/CCL21/EDNRB/IL21/RB1/SIX3/TUT4/APP/ROPN1L/CATSPER3/LGI4/SCLT1/TBX6/B4GALT5…	82
BP	GO:0060491	regulation of cell projection assembly	82/6498	177/18670	0.000968684	0.00819766	0.00557088	ANLN/CDKL5/CROCC/FUZ/IFT88/MARK4/NCKAP1/STAP1/SYNE2/TENM1/WAS/ZMYND10/ATP8B1/CYLD/FSCN1/HDAC4/ICAM1/P2RX7/PLD1/CCP110/CDKL1/KCTD17/KLF5/NRP1/PALM/PLEK2/PPP1R16B/RP1/ZMYND8/CAV1/CORO1C/KANK1/NEURL1/PFN1/TBC1D30/TGFBR1/CCDC88A/DPYSL3/MAK/PLPPR5/RIPOR2/SRF/WRAP73/CCR7/RAB17/RHOQ/TGFB3/WNT1/CDC42EP1/EPS8L1/PODXL/RAC2/APC/CCL21/DYNC2LI1/DZIP1/FNBP1L/RDX/ADAMTS16/BBS4/EPHA2/EVI5L/MIEN1/MYO10/SLIT2/TBC1…	82
BP	GO:0071241	cellular response to inorganic substance	98/6498	217/18670	0.000969288	0.00819766	0.00557088	AOC1/BAD/CFLAR/DDX11/DPEP1/GUCA1A/GUCY1B1/HSPA5/MAPK9/WNK1/ATRX/CPNE3/EDN1/FSTL3/FUS/MCOLN1/MEF2A/MEF2C/PTGS2/RASGRP2/SLC25A24/SYT1/TF/TIGAR/CAPN3/HMOX1/LGMN/MAP1LC3A/MAPK3/MMP9/NFATC4/SMPD3/SYT17/TSPO/KCNA1/PPARGC1A/RASAL1/TFR2/TIMELESS/CACYBP/ECT2/GPLD1/MTR/NFE2L2/PKD2/ADCY7/BECN1/CDK2/CPNE5/FOSB/HVCN1/MT2A/TRAF2/ALOX5AP/ATF4/CCNB1/JUND/PRKAA1/SERPINF1/SYT11/SYT4/SYT6/CARF/CPNE8/P2RX4/SLC40A1/T…	98
BP	GO:0071887	leukocyte apoptotic process	52/6498	104/18670	0.000992271	0.0083701	0.00568806	BAK1/BTK/CD74/KITLG/PIK3CB/PRKCQ/BAX/MEF2C/P2RX7/BIRC7/DNAJA3/HIF1A/SIRT1/CXCL12/DOCK8/GLI3/IL2/JAK3/LILRB1/RAPGEF2/BCL6/FASLG/FOXP1/NR4A3/CCR7/CD274/IRF3/PKN1/TCP1/IDO1/IL2RA/LGALS3/RIPK3/ANXA1/CCL21/CD27/CTSL/IL10/IL6/RPS6/TNFRSF21/ADAM17/ADAM8/CDKN2A/MERTK/CCR5/CD3G/FCER1G/PIP/TSC22D3/RAG1/AXL	52
BP	GO:2001237	negative regulation of extrinsic apoptotic signaling pathway	52/6498	104/18670	0.000992271	0.0083701	0.00568806	BRCA1/CFLAR/CX3CL1/FAS/FYN/GCLC/HGF/IGF1/RB1CC1/SNAI2/ZMYND11/FGF10/GSTP1/ICAM1/ITGA6/STRADB/HMOX1/IL7/NRP1/PAK5/RFFL/TRADD/TGFBR1/UNC5B/ACVR1/BIRC6/BMP5/EYA4/FASLG/PARK7/TNFAIP3/IFI6/TNFSF10/TRAF2/LGALS3/ITGAV/THBS1/TMBIM1/YAP1/MCL1/NOL3/PHIP/SFRP2/ITPRIP/TCF7L2/EYA3/LMNA/CSF2/HMGB2/NOS3/TERT/AR	52
BP	GO:0050890	cognition	129/6498	296/18670	0.00100096	0.00843236	0.00573038	ABCA7/ATP1A2/FYN/MAPK8IP2/PIAS1/PRKAR2B/RASGRF1/TAC1/UBA6/BRINP1/CIC/DGCR2/JPH4/MEF2C/OPRK1/PICALM/PRKCZ/PTGS2/ADNP/COMT/EP300/HIF1A/HRH3/HTR2A/ITPR3/LGMN/NFATC4/NTSR1/OXT/PAK5/SLC8A3/C12orf57/CPEB3/CRTC1/HOXA1/KAT2A/NPTX2/NRXN2/PTN/PTPRZ1/SLC17A7/ST3GAL4/B4GALT2/BCHE/CNR1/SGK1/SLC1A4/SLC8A2/SOBP/SRF/TANC1/ATXN1/CRHR1/DBH/EGR2/GRPR/OPRL1/PDE1B/SLC12A5/APOE/C1QL1/CHL1/EPHB2/FGF13/FOXP2/KLK8/KRAS/L…	129
BP	GO:0031668	cellular response to extracellular stimulus	118/6498	268/18670	0.00102366	0.00861239	0.00585272	AOC1/CYBA/EIF2AK2/FAS/FYN/GLRX2/HSPA5/KIF26A/LAMP2/MYH13/PDK2/PDK4/RRAGD/SNAI2/TNC/ASNS/ATP2B1/CADPS2/GSTP1/ICAM1/ITGA6/NCOA1/P2RX7/PTGS2/PTPRC/SEH1L/SESN1/SREBF1/TNRC6A/USP33/ADNP/COMT/GDAP1/GSDMD/HMOX1/MAP1LC3A/MAPK3/NPRL3/PICK1/SFRP1/SIRT1/STK24/TXN2/CBL/COL1A1/FOLR1/HSPA8/ITFG2/NAMPT/NUDT1/PTN/SLC1A2/TBL2/USF2/CPEB4/ITGA4/KIAA1324/KPTN/NFE2L2/NPRL2/SLC2A1/SRF/BCL11A/BECN1/PCK1/ATF4/CD68/MYBBP…	118
BP	GO:0001954	positive regulation of cell-matrix adhesion	29/6498	51/18670	0.00102641	0.00861895	0.00585718	CX3CL1/MYOC/CEACAM6/COL16A1/MAP4K4/PRKCZ/ROCK1/FERMT1/NRP1/PPM1F/SFRP1/CDK6/EPB41L5/ITGB1BP1/CCR7/PTK2B/TEK/CCL25/KDR/NINJ1/CCL21/CD36/CDH13/IQGAP1/CCL28/THY1/UTRN/DISC1/TSC1	29
BP	GO:0014020	primary neural tube formation	49/6498	97/18670	0.00102711	0.00861895	0.00585718	CC2D2A/FUZ/MKS1/CELSR1/GRHL2/LRP2/LRP6/PAX2/TMED2/HIF1A/SALL4/SFRP1/TSC2/DVL1/FOLR1/KAT2A/LHX2/PFN1/TGFB1/ARID1A/BMP5/NPHP3/PTK7/APAF1/LIAS/MTHFD1L/OVOL2/STIL/TWIST1/VASP/RARA/KIF20B/PRICKLE1/SEC24B/SHROOM3/BBS4/LMO4/SFRP2/ADM/KDM6A/ST14/ARHGAP35/FZD1/SKI/CTHRC1/DLC1/SPINT1/TBXT/TSC1	49
BP	GO:0032680	regulation of tumor necrosis factor production	75/6498	160/18670	0.00103688	0.00868958	0.00590517	CX3CL1/CYBA/FOXP3/IFNGR1/IGF1/TYROBP/BCL3/GSTP1/IRAK3/MAVS/PTPRC/ACP5/BPI/DDT/DICER1/JAK2/NFATC4/PYCARD/RIPK2/TREM2/TSPO/CACTIN/CD33/CLEC4A/DDX58/HSPB1/IFNG/IL27RA/LILRB1/NOD1/PTPN6/VSIR/CD2/ERRFI1/FOXP1/IFIH1/IL12B/MMP8/POMC/SELENOK/SLAMF1/TNFAIP3/ARFGEF2/CCR2/FRMD8/GPR18/SASH3/TNFRSF8/TWIST1/AKAP12/PTPN22/RARA/SYT11/TICAM1/ZFP36/C5AR2/CD36/GPNMB/HAVCR2/IL10/THBS1/TLR4/APP/ARRB2/PIK3R1/ANGPT1/LY…	75
BP	GO:0044262	cellular carbohydrate metabolic process	125/6498	286/18670	0.00104165	0.00870462	0.0059154	BAD/DGAT2/GYG2/IGF1/PDK2/PDK4/PPP1R3F/RB1CC1/ACACB/ADCYAP1R1/AKR1B1/C1QTNF3/DUSP12/FAM3A/GNPTG/HDAC4/MTMR2/NDST1/PDK3/PGM1/PHKA1/PYGM/RORA/SIRT6/TIGAR/EP300/HAS3/IMPAD1/ITPK1/NTSR1/PCK2/PHKB/RUBCNL/SIRT1/SORBS1/XYLB/GALK1/GNB3/GNPTAB/GYS2/HAS1/KAT2A/PPARGC1A/TPI1/GBE1/GPLD1/KAT2B/LEPR/PASK/PCDH12/PFKFB4/PLEK/POMC/PRKAG3/SLC2A1/TREH/CD244/DYRK2/GNMT/GOT1/IDUA/IPPK/MOGAT1/NAGK/NLN/OCRL/PCK1/PPP1R3C…	125
BP	GO:0002523	leukocyte migration involved in inflammatory response	11/6498	14/18670	0.00104407	0.00870462	0.0059154	CX3CL1/SELE/PTN/CCR6/FFAR2/S100A8/ADAM8/ITGB2/SLAMF8/JAM3/S100A9	11
BP	GO:0060009	Sertoli cell development	11/6498	14/18670	0.00104407	0.00870462	0.0059154	ARID4A/ARID4B/SOX8/ATRX/ICAM1/FNDC3A/SDC1/SOX9/HSD17B4/DMRT1/RAB13	11
BP	GO:0060211	regulation of nuclear-transcribed mRNA poly(A) tail shortening	11/6498	14/18670	0.00104407	0.00870462	0.0059154	PABPC1/TNRC6A/TNRC6C/TNRC6B/CPEB3/TENT4A/AGO2/CNOT1/ZFP36/TOB1/BTG2	11
BP	GO:0051893	regulation of focal adhesion assembly	33/6498	60/18670	0.00105109	0.00870962	0.00591879	ARHGAP6/GPM6B/LIMCH1/MYOC/SLK/CAMSAP3/COL16A1/MAP4K4/ROCK1/SLC9A1/NRP1/PPM1F/SFRP1/CORO1C/DUSP3/DUSP22/EPB41L5/ITGB1BP1/LRP1/TEK/KDR/MACF1/ROCK2/ACVRL1/THBS1/IQGAP1/PHLDB2/WDPCP/THY1/MMP14/CLASP2/DLC1/TSC1	33
BP	GO:0090109	regulation of cell-substrate junction assembly	33/6498	60/18670	0.00105109	0.00870962	0.00591879	ARHGAP6/GPM6B/LIMCH1/MYOC/SLK/CAMSAP3/COL16A1/MAP4K4/ROCK1/SLC9A1/NRP1/PPM1F/SFRP1/CORO1C/DUSP3/DUSP22/EPB41L5/ITGB1BP1/LRP1/TEK/KDR/MACF1/ROCK2/ACVRL1/THBS1/IQGAP1/PHLDB2/WDPCP/THY1/MMP14/CLASP2/DLC1/TSC1	33
BP	GO:0001843	neural tube closure	46/6498	90/18670	0.0010511	0.00870962	0.00591879	CC2D2A/FUZ/MKS1/CELSR1/GRHL2/LRP2/LRP6/PAX2/TMED2/SALL4/SFRP1/TSC2/DVL1/FOLR1/KAT2A/LHX2/PFN1/TGFB1/ARID1A/NPHP3/PTK7/APAF1/LIAS/MTHFD1L/STIL/TWIST1/VASP/RARA/KIF20B/PRICKLE1/SEC24B/SHROOM3/BBS4/LMO4/SFRP2/ADM/KDM6A/ST14/ARHGAP35/FZD1/SKI/CTHRC1/DLC1/SPINT1/TBXT/TSC1	46
BP	GO:0030968	endoplasmic reticulum unfolded protein response	59/6498	121/18670	0.00105201	0.00870962	0.00591879	BAK1/CREB3L3/DDX11/EIF2AK2/HSPA5/MBTPS2/PDIA5/ACADVL/ASNS/BAX/DNAJB11/MYDGF/NCK2/PPP1R15A/ARFGAP1/DERL3/DNAJC3/EP300/KDELR3/STUB1/AGR2/CCL2/CCND1/CDK5RAP3/CREB3/FGF21/FKBP14/TBL2/WFS1/ATF6/NFE2L2/STC2/ZBTB17/CANX/KLHDC3/ATF4/EDEM1/DAB2IP/DERL1/TLN1/CREB3L4/HDGF/PDIA6/PIK3R1/RNF175/SRPRB/CLGN/CXXC1/HSPA13/HYOU1/SERP2/AMFR/ATF3/ATP6V0D1/CREB3L1/EXTL2/LMNA/NCK1/CREBRF	59
BP	GO:0032620	interleukin-17 production	23/6498	38/18670	0.00105277	0.00870962	0.00591879	FOXP3/PRKCQ/OSM/IFNG/IL2/IL27RA/TGFB1/VSIR/IL12B/TNFSF4/TUSC2/LY9/NCKAP1L/RFTN1/IL21/IL36RN/IL6/TLR4/IL18/MR1/SLAMF6/ZBTB7B/IL15	23
BP	GO:0046636	negative regulation of alpha-beta T cell activation	23/6498	38/18670	0.00105277	0.00870962	0.00591879	FOXP3/RC3H2/RUNX3/CBFB/IL4R/TBX21/GLI3/IL2/JAK3/LILRB1/VSIR/BCL6/TNFSF4/CD274/ADORA2A/TWSG1/ANXA1/HLX/RC3H1/XCL1/TNFRSF14/ZBTB7B/CD300A	23
BP	GO:0009205	purine ribonucleoside triphosphate metabolic process	144/6498	335/18670	0.00105991	0.00874994	0.00594619	ATP1A2/BAD/BID/IGF1/MLXIPL/NDC1/NDUFAB1/NDUFB4/NUP160/SLC25A13/SPHK2/TPR/UQCRC1/COQ9/ENO1/HDAC4/NDUFB2/NUP37/P2RX7/PFKP/PGM1/PKM/SDHA/SEH1L/SIRT6/TIGAR/VPS9D1/ABCD1/ATP5F1D/HIF1A/HTR2A/MSH2/NDUFB7/NME3/NME4/NUP93/PGK1/RAE1/TAZ/TREM2/TSPO/AK1/ENO3/GALK1/GAPDH/GPI/HSPA8/IFNG/IMPDH1/MYH3/NDUFC1/NDUFS8/PPARGC1A/TGFB1/TPI1/COX6A1/COX7A2/NDUFA8/NDUFB3/NDUFS7/NME5/NUP155/PARK7/PFKFB4/PRKAG3/RAB23/ATP5F1…	144
BP	GO:0060218	hematopoietic stem cell differentiation	43/6498	83/18670	0.00106035	0.00874994	0.00594619	EIF2AK2/FOXC1/MEOX1/PSMA4/PSMB1/PSMC4/CBFB/PSMC5/PSME1/PSME4/PUS7/TCF3/OSM/PSMA3/PSMA6/PSMA7/PSMB5/PSMD7/PSME2/SFRP1/CDK6/GATA3/PSMA2/PSMD11/PSMD9/HSPA9/KMT2A/MYB/NFE2L2/PSMD14/SRF/PSMB2/LMO2/YAP1/PSMA5/PSMB6/TCF12/PSMA8/BATF/PSMB4/PSMD4/TAL1/PSMC3	43
BP	GO:0030100	regulation of endocytosis	123/6498	281/18670	0.00106183	0.00875098	0.0059469	ABCA7/AP2B1/AP2S1/CYBA/FGR/NEDD4L/NR1H3/PIK3CB/SELE/SLC11A1/STAP1/TNK2/ZFYVE16/DRD4/FCGR2B/MTMR2/OPHN1/PICALM/PTPRC/ROCK1/SIRPG/TF/ARFGAP1/CSK/HCK/IL2RB/MIB1/PACSIN2/PICK1/PYCARD/SIRPB1/STX1B/TREM2/TSC2/CAV1/CBL/CCL2/CLIP3/DNM1/IFNG/LILRB1/RAB5C/RAPGEF1/SFRP4/SLC17A7/TFR2/TGFB1/USP46/AAK1/SGIP1/SMAP1/SNX3/TSPAN1/VAMP4/C3/C4BPA/LRP1/NCKAP1L/PACSIN1/RAB17/SFTPA1/APOC1/APOE/HIP1/IL15RA/LGALS3/MKLN1/…	123
BP	GO:0070374	positive regulation of ERK1 and ERK2 cascade	97/6498	215/18670	0.00106701	0.00878241	0.00596826	ABCA7/CCL26/CD4/CD74/CFLAR/CX3CL1/FLT4/MARCO/ATP6AP1/FGF10/FGF20/ICAM1/MAP2K7/NOX4/PRKCZ/PTPRC/THPO/CCL17/CCL22/DDT/FLT1/HTR2A/MAPK3/NRP1/PYCARD/RIPK2/TREM2/CCL2/CCL24/CCL7/CCL8/FBXW7/FGF21/IL26/NOD1/RAPGEF1/RAPGEF2/TGFB1/TRPV4/CCL20/DNAJC27/PDGFRB/SLAMF1/ADRA1A/BMP2/CCR7/GLIPR2/LRP1/PLA2G5/PTK2B/RAMP3/TEK/AKAP12/APOE/CCL25/CHI3L1/DSTYK/KDR/NOTCH2/PTPN22/ARRB1/C5AR2/CCL21/CD36/FGF2/GPNMB/GPR55/HA…	97
BP	GO:0030705	cytoskeleton-dependent intracellular transport	83/6498	180/18670	0.00107725	0.00884417	0.00601023	DTNBP1/IFT88/KIF1B/RAB27B/SYNE2/CAMSAP3/HSPB11/KIF4A/MAP2/NDE1/PCM1/PRKCZ/TNPO1/HIF1A/HOOK2/KIF3B/NEFH/SPG11/SUN2/TRIP11/APBA1/ARHGAP21/HSPA8/HSPB1/TTC26/ACTL8/CCDC88A/IFT43/IFT46/KIF17/MAK/MREG/SSX2IP/TRAK2/WDR34/WDR35/DYNLRB1/IFT81/TTC21B/TUBA1B/UXT/WDR60/IFT22/KIF1A/KIF3A/MAP1B/MAP1S/ARL3/BICDL1/BLOC1S1/DYNC2LI1/FNBP1L/HOOK1/KIF13A/KIF23/LCA5/LRPPRC/MAPK8IP3/MGARP/APP/ARL8A/CEP131/MYO10/PEX14/…	83
BP	GO:0071346	cellular response to interferon-gamma	83/6498	180/18670	0.00107725	0.00884417	0.00601023	CCL26/CX3CL1/IFNGR1/NR1H3/PIAS1/VIM/WAS/CAMK2A/EDN1/ICAM1/KIF16B/OAS1/SP100/STXBP2/TXK/ACOD1/CCL17/CCL22/HCK/HSP90AB1/IL12RB1/JAK2/MID1/STX4/CCL2/CCL24/CCL7/CCL8/CDC37/GAPDH/HPX/IFNG/OAS2/OAS3/ACTR3/CCL20/GBP1/IL12B/STAT1/TRIM38/TRIM62/IRF1/IRF3/MT2A/NMI/ASS1/CCL25/IRF5/NR1H2/PPARG/TRIM21/TRIM22/ACTR2/CASP1/CCL21/FLNB/IRF4/OASL/PARP9/RAB20/STXBP1/SYNCRIP/TLR4/IRF8/NLRC5/PML/RPL13A/XCL1/XCL2/FCGR1…	83
BP	GO:0030258	lipid modification	106/6498	238/18670	0.00111808	0.00915607	0.00622219	ACAA1/CROT/DGAT2/DGKA/DGKG/PDK4/PIK3C2A/PIK3CB/SPHK2/ACACB/ACADVL/DGKD/MTMR2/PLPP1/TTC7A/ABCD1/ACOT8/CRAT/DGKH/ECHDC1/FA2H/HAO1/IMPAD1/MCAT/MTMR8/MTMR9/SLA2/SLC25A17/ALOX12/ECH1/ETFB/GCDH/MTMR4/PIK3CG/PIK3R2/PLPPR2/PPARGC1A/ST3GAL4/ABCD3/ACADL/CISH/CNR1/MECR/NR4A3/PEX7/PIKFYVE/PLPPR4/PLPPR5/PPARD/ACADS/ACAT2/ECHDC2/EPHX2/FAM126A/OCRL/PIK3CA/SOCS2/TWIST1/APOC1/APOE/ECHS1/EFR3A/HSD17B4/INPP5K/IVD/P…	106
BP	GO:0051048	negative regulation of secretion	106/6498	238/18670	0.00111808	0.00915607	0.00622219	CD74/CD84/CX3CL1/CYP51A1/ERBB3/FOXP3/NR1H3/PTGER3/RHBDF1/SERPINB1/TNFRSF1B/WNK1/C1QTNF3/CD200/DRD4/EDN1/ERP29/FCGR2B/MAP4K4/OPRK1/RAB11FIP3/REST/SCT/SREBF1/CBARP/CHGA/COMT/EZR/HMOX1/HRH3/IL11/OSM/OXT/RGCC/SFRP1/SYTL4/TLR8/CARD8/IL27RA/LILRB1/NMU/PSMD9/ADTRP/CNR1/FN1/GBP1/IL1R2/KLF7/TNFAIP3/VAMP8/VPS4B/ACVR1C/AVPR2/BTN2A2/CCR2/CRHR1/ENY2/INHBA/SRGN/WNK4/APOE/PNKD/PTPN22/RHBDF2/RSAD2/SERGEF/SYT11/S…	106
BP	GO:0034260	negative regulation of GTPase activity	28/6498	49/18670	0.00112368	0.00916252	0.00622657	ARFGEF1/IPO5/TNK2/WNK1/GMIP/TMED2/RTKN/GPS2/RGN/SH3BP4/ARRB1/CPEB2/DAB2IP/LRCH1/RDX/SPRY2/ARRB2/BBS4/IQGAP1/IQGAP2/SLIT2/PTPRN2/DGKI/F11R/GPSM1/RRP1B/SPRY1/TSC1	28
BP	GO:0032733	positive regulation of interleukin-10 production	22/6498	36/18670	0.0011251	0.00916252	0.00622657	HGF/BCL3/PIBF1/PRKCZ/CD40LG/PYCARD/TREM2/CD46/CD83/IL12B/TNFSF4/TUSC2/CD274/SASH3/IRF4/TLR4/HSPD1/TSLP/XCL1/FCER1G/INAVA/SYK	22
BP	GO:0097242	amyloid-beta clearance	22/6498	36/18670	0.0011251	0.00916252	0.00622657	ABCA7/CYP51A1/IFNGR1/MARCO/MSR1/PICALM/ROCK1/RAB11A/TREM2/IFNG/SRF/C3/IDE/LRP1/APOE/CD36/LRP4/CLTC/IGF1R/MYOCD/ITGB2/LRPAP1	22
BP	GO:1902622	regulation of neutrophil migration	22/6498	36/18670	0.0011251	0.00916252	0.00622657	CD74/CD99/EDN1/CD99L2/BST1/IL1R1/RIPOR2/THBS4/CCR7/NCKAP1L/XG/MOSPD2/MPP1/RAC2/C5AR2/CCL21/DYSF/SLIT2/XCL1/ADAM8/SLAMF8/JAM3	22
BP	GO:1903391	regulation of adherens junction organization	36/6498	67/18670	0.00112597	0.00916252	0.00622657	ARHGAP6/GPM6B/LIMCH1/MYOC/SLK/CAMSAP3/COL16A1/MAP4K4/ROCK1/SLC9A1/NRP1/PPM1F/SFRP1/CORO1C/DUSP3/DUSP22/EPB41L5/ITGB1BP1/LRP1/TEK/KDR/MACF1/ROCK2/ACVRL1/RDX/THBS1/IQGAP1/IQSEC1/PHLDB2/WDPCP/BMP6/THY1/MMP14/CLASP2/DLC1/TSC1	36
BP	GO:0030168	platelet activation	72/6498	153/18670	0.00113023	0.00918562	0.00624227	DGKA/DGKG/FYN/LCP2/PIK3CB/PRKCH/PRKCQ/TSPAN32/VCL/ACTB/DGKD/GNA11/TYRO3/CD40/CD40LG/DGKH/ITPR3/MAPK3/MYL9/ALOX12/COL1A1/COMP/HSPB1/P2RX1/PIK3CG/PTPN6/SH2B3/VWF/PLEK/SRF/GNA13/PIK3CA/APOE/VAV3/ARRB1/IL6/PDGFRA/SERPINE2/STXBP1/TLN1/TLR4/TRPC6/ADAMTS18/ARRB2/DGKQ/PDPK1/PIK3R1/PIK3R5/VAV1/ADRA2A/DGKZ/FERMT3/ITPR1/MERTK/PRKCA/UBASH3B/ADAMTS13/CSRP1/DGKI/FCER1G/GNA14/GNAQ/PDPN/TREML1/VAV2/COL1A2/F2RL2/…	72
BP	GO:0044282	small molecule catabolic process	186/6498	445/18670	0.00114913	0.0093275	0.00633869	AASS/ACAA1/ATP2B4/BAD/BCAT1/CROT/CYP26B1/ENPP4/FUT8/HAGH/OTC/TKTL1/TYMP/ACACB/ACADVL/ENO1/HMMR/HSD17B10/HYAL2/LIPE/MCCC1/MTMR2/OXCT1/PFKP/PGM1/PKM/SCARF1/SLC9A1/TIGAR/ABCD1/ACOT8/ADA2/AHCY/APOBEC3H/BCKDK/CEMIP/CRAT/ECHDC1/FAH/GCAT/GSTZ1/HAO1/HSD3B7/MCAT/NTSR1/PCK2/PGK1/PLA2G15/RENBP/SLC25A17/TXN2/UPB1/XYLB/AADAT/ACBD5/AICDA/ALDH2/ASPA/BCAT2/DHDH/ECH1/ENO3/ETFB/GALK1/GAPDH/GCDH/GPI/IL4I1/NUDT1/TGF…	186
BP	GO:0016569	covalent chromatin modification	197/6498	474/18670	0.00116362	0.00943319	0.00641051	AKAP8L/ARID4A/ARID4B/BRCA1/CREBBP/DPF1/FOXP3/HDAC7/JADE2/KDM5D/KDM7A/KMT2C/KMT2E/MSL3/PAF1/PRDM6/RSF1/SNAI2/SPHK2/SPI1/ACTL6B/ATRX/AURKA/BAZ2A/DNMT3B/HDAC4/HUWE1/ING3/JADE1/JMJD6/KAT6A/KDM5A/MBD3/MECOM/NCOA1/RCOR1/REST/RIF1/SIRT2/SIRT6/SREBF1/TBL1Y/BRPF3/EP300/HDAC10/HSF4/JADE3/JAK2/KAT8/MAPK3/MRGBP/PPM1F/RNF40/RPS6KA5/SIRT1/SMARCB1/SUV39H1/UBR5/VRK1/AICDA/DOT1L/EZH1/EZH2/FBL/GATA3/HDAC5/ING4/KAT…	197
BP	GO:0009791	post-embryonic development	45/6498	88/18670	0.00116945	0.00944485	0.00641843	ALX4/BAK1/ERCC1/PRDM1/RC3H2/APOB/ATRX/BAX/SEMA3C/IMPAD1/C12orf57/GATA3/MYL2/PLEKHA1/RAB3A/SOX6/TGFBR1/ACVR2B/ASH1L/EFEMP1/KDM5B/MFAP2/ACO1/AGO2/BCL11B/PLAGL2/FOXP2/EMX1/IREB2/KLF4/CSRNP1/CYP1A2/ETNK2/ARID5B/ATM/ITPR1/MORC3/MYO1E/FBN1/PYGO2/SGPL1/SLC18A2/STK36/TIPARP/ATF5	45
BP	GO:0070098	chemokine-mediated signaling pathway	45/6498	88/18670	0.00116945	0.00944485	0.00641843	CCL26/CX3CL1/FOXC1/WNK1/CXCL2/EDN1/THPO/CCL17/CCL22/HIF1A/TREM2/CCL2/CCL24/CCL7/CCL8/CXCL12/SH2B3/CCL20/CCR6/PADI2/CCR2/CCR7/CCRL2/CXCL6/CXCR4/GPR75/PTK2B/RNF113A/ACKR4/CCL25/CCL21/CXCL9/ACKR3/GPR17/SLIT2/XCL1/XCL2/CCR5/CXCL13/CXCR5/RBM15/CCR1/CXCL1/CXCL3/CXCL5	45
BP	GO:1903321	negative regulation of protein modification by small protein conjugation or removal	45/6498	88/18670	0.00116945	0.00944485	0.00641843	FYN/GCLC/HMG20B/U2AF2/UFL1/CAPN3/RASD2/TSPO/UBR5/CAV1/GTPBP4/LIMK1/BAG2/FBXO5/IVNS1ABP/MAD2L2/PARK7/TNFAIP3/RPL23/RPL5/SOX4/GNL3L/GPS2/PER2/PRR7/TRIM21/ARRB1/DYSF/USP44/ARRB2/HMG20A/RPL11/SPOPL/OGT/RPS3/TAF1/KLHL40/SH3RF2/UBXN1/VPS28/CAMLG/CDK5/DTX3L/MAD2L1/TRIM44	45
BP	GO:0001909	leukocyte mediated cytotoxicity	53/6498	107/18670	0.00117534	0.00946874	0.00643467	SLAMF7/STAP1/TYROBP/FCGR2B/ICAM1/LAG3/P2RX7/PTPRC/PVR/STX7/STXBP2/CORO1A/CTSG/CTSH/GZMB/IL12RB1/TSTA3/UNC13D/CRTAM/CTSC/LILRB1/PTPN6/CD160/IL12B/IL18RAP/PRDX1/TUSC2/ULBP1/CXCL6/NECTIN2/RIPK3/ULBP2/ULBP3/HAVCR2/IL21/ARRB2/LYST/VAV1/XCL1/CD226/CEBPG/IL18/CD1B/CD1C/CD1D/CD1E/RAET1L/SLAMF6/DNASE1L3/HPRT1/RAET1E/AP1G1/B2M	53
BP	GO:0098781	ncRNA transcription	53/6498	107/18670	0.00117534	0.00946874	0.00643467	DDX11/INTS13/POLR2J/POU2F2/TAF11/CCNK/CCNT2/GTF3C1/SRRT/TCOF1/INTS6/POLR2E/POLR2F/SMARCB1/INTS2/NOP53/NPM3/PIH1D1/POLR2I/SNAPC2/SPIN1/CD3EAP/TAF1B/GTF2F1/GTF3A/GTF3C4/INTS11/IPPK/POLR1B/RPAP2/CCNT1/CDK7/ELL3/ICE2/NOL11/SMARCA4/NABP2/POLR1E/INTS3/INTS7/POU2F1/RPRD1A/GTF2E1/GTF3C5/GTF3C6/POLR2K/TAF5/ICE1/INTS1/INTS8/POLR2H/RPRD2/SNAPC4	53
BP	GO:0110110	positive regulation of animal organ morphogenesis	42/6498	81/18670	0.00117908	0.00948705	0.00644711	CFLAR/HOXA11/SOX8/BAX/EDN1/FGF10/PAX2/SEMA3C/JAG1/SIX4/ENG/GATA3/HPN/PTN/TGFB1/TGFBR1/WNT2/ACVR1/FGF1/TNFAIP3/WNT6/AMELX/BMP2/HOXC11/PAX8/SOX9/TWIST1/ENAM/FOXP2/SMO/WNT2B/MYC/PIM1/TFAP2A/FGF7/SMAD4/NOTCH1/FRS2/HAND2/SPRY1/TGFBR2/AR	42
BP	GO:0009127	purine nucleoside monophosphate biosynthetic process	84/6498	183/18670	0.00119406	0.00955737	0.0064949	IGF1/MLXIPL/NDC1/NUP160/SLC25A13/SPHK2/TPR/ENO1/HDAC4/NUP37/P2RX7/PFKP/PGM1/PKM/SEH1L/SIRT6/TIGAR/VPS9D1/ATP5F1D/HIF1A/HTR2A/NUP93/PGK1/RAE1/TAZ/TREM2/AK1/ENO3/GALK1/GAPDH/GPI/IFNG/IMPDH1/PPARGC1A/TGFB1/TPI1/AMPD1/AMPD2/NUP155/PFKFB4/PRKAG3/ATP5F1E/NUP153/NUP85/NUP210/PAICS/PPAT/PRKAA1/ATIC/ATP5MC2/COX5B/NUP58/APP/FOXK2/NCOR1/PARP1/PFKL/AK3/AK5/ALDOA/ATP5MC3/ATP5PF/OGT/PID1/RANBP2/ATP5MC1/GART/HK…	84
BP	GO:0009168	purine ribonucleoside monophosphate biosynthetic process	84/6498	183/18670	0.00119406	0.00955737	0.0064949	IGF1/MLXIPL/NDC1/NUP160/SLC25A13/SPHK2/TPR/ENO1/HDAC4/NUP37/P2RX7/PFKP/PGM1/PKM/SEH1L/SIRT6/TIGAR/VPS9D1/ATP5F1D/HIF1A/HTR2A/NUP93/PGK1/RAE1/TAZ/TREM2/AK1/ENO3/GALK1/GAPDH/GPI/IFNG/IMPDH1/PPARGC1A/TGFB1/TPI1/AMPD1/AMPD2/NUP155/PFKFB4/PRKAG3/ATP5F1E/NUP153/NUP85/NUP210/PAICS/PPAT/PRKAA1/ATIC/ATP5MC2/COX5B/NUP58/APP/FOXK2/NCOR1/PARP1/PFKL/AK3/AK5/ALDOA/ATP5MC3/ATP5PF/OGT/PID1/RANBP2/ATP5MC1/GART/HK…	84
BP	GO:0043902	positive regulation of multi-organism process	86/6498	188/18670	0.00119561	0.00955737	0.0064949	BAD/CD4/CD74/CTDP1/CYBA/GRN/PKN2/POLR2J/RSF1/TAF11/YTHDC2/AURKA/HACD3/HDAC4/NUCKS1/PABPC1/SIRT2/TFAP4/TOP2B/ACOD1/CHMP4B/EP300/LGALS1/MAPK3/NELFCD/OXT/POLR2E/POLR2F/RIPK2/SMARCB1/SRPK1/CAV2/CFAP69/DHX58/FCER2/GAPDH/HPN/IFNG/NOD1/POLR2I/SMC3/SMURF2/SYDE1/LY86/NR5A2/SASH1/TRIM38/VPS4B/AGO2/GTF2F1/INHBA/OPTN/ANKRD17/APOE/CCNT1/CD180/CHMP2A/SMARCA4/TOP2A/TRIM21/ACVR1B/DDX60/EDNRB/HAVCR2/MDFIC/PDE5A/S…	86
BP	GO:0003382	epithelial cell morphogenesis	21/6498	34/18670	0.00119671	0.00955737	0.0064949	COL23A1/TNMD/COL4A4/FAT1/GRHL2/ROCK1/MET/PLOD3/SIPA1L3/EPB41L5/BCL11B/ID1/PALLD/RAB25/FLNB/FRMD6/RILPL2/ST14/CLDN3/DACT2/AR	21
BP	GO:0032212	positive regulation of telomere maintenance via telomerase	21/6498	34/18670	0.00119671	0.00955737	0.0064949	PNKP/PRKCQ/MAP2K7/MAP3K4/ACD/MAPK3/TNKS2/NEK2/TCP1/DKC1/POT1/PKIB/CCT6A/NAF1/ATM/CCT5/FBXO4/HMBOX1/NEK7/CCT8/CCT3	21
BP	GO:0071402	cellular response to lipoprotein particle stimulus	21/6498	34/18670	0.00119671	0.00955737	0.0064949	SMPD3/CD81/FGF21/ADTRP/HMGCS1/APOE/CD68/PPARG/TICAM1/CD36/TLR4/CDH13/NPC1/ADAM17/ITGB1/MIA3/ABCG1/FCER1G/ITGB2/ABCA1/SYK	21
BP	GO:0009161	ribonucleoside monophosphate metabolic process	151/6498	354/18670	0.0012011	0.00958056	0.00651066	ATP1A2/BAD/BID/IGF1/MLXIPL/NDC1/NDUFAB1/NDUFB4/NUP160/SLC25A13/SPHK2/TPR/UQCRC1/COQ9/DLG1/ENO1/HDAC4/NDUFB2/NT5C2/NUP37/P2RX7/PFKP/PGM1/PKM/SDHA/SEH1L/SIRT6/TIGAR/VPS9D1/ABCD1/ATP5F1D/HIF1A/HTR2A/MSH2/NDUFB7/NUP93/PGK1/RAE1/TAZ/TREM2/TSPO/AK1/ENO3/GALK1/GAPDH/GPI/HSPA8/IFNG/IMPDH1/MYH3/NDUFC1/NDUFS8/PPARGC1A/TGFB1/TPI1/AMPD1/AMPD2/COX6A1/COX7A2/NDUFA8/NDUFB3/NDUFS7/NUP155/PARK7/PFKFB4/PRKAG3/ATP5…	151
BP	GO:0010498	proteasomal protein catabolic process	198/6498	477/18670	0.00121622	0.00968924	0.00658451	ANKIB1/FBXL3/GCLC/HSPA5/JKAMP/MAPK9/NEDD4L/PIAS1/PKD1/PSMA4/PSMB1/PSMC4/RHBDF1/UFL1/WWTR1/AURKA/CHFR/EDEM2/KEAP1/KLHL20/KLHL42/LAMP3/NEDD4/OPHN1/PSMC5/PSME1/PSME4/RNF126/SEL1L/SIRT2/TBX21/UFD1/CDC34/DCAF11/DERL3/FBXL19/FBXO31/FOXRED2/HM13/HSP90AB1/KCTD17/KLHL22/PSMA3/PSMA6/PSMA7/PSMB5/PSMD7/PSME2/RBX1/RFFL/RNF40/SEL1L2/SIRT1/STUB1/TREM2/TRIB3/ANAPC15/ATE1/BIRC2/CAV1/DVL1/FBXL15/FBXW4/FBXW7/FZR1/N…	198
BP	GO:0046034	ATP metabolic process	132/6498	305/18670	0.00122129	0.00971082	0.00659918	ATP1A2/BAD/BID/IGF1/MLXIPL/NDC1/NDUFAB1/NDUFB4/NUP160/SLC25A13/SPHK2/TPR/UQCRC1/COQ9/ENO1/HDAC4/NDUFB2/NUP37/P2RX7/PFKP/PGM1/PKM/SDHA/SEH1L/SIRT6/TIGAR/VPS9D1/ABCD1/ATP5F1D/HIF1A/HTR2A/MSH2/NDUFB7/NUP93/PGK1/RAE1/TAZ/TREM2/TSPO/AK1/ENO3/GALK1/GAPDH/GPI/HSPA8/IFNG/MYH3/NDUFC1/NDUFS8/PPARGC1A/TGFB1/TPI1/COX6A1/COX7A2/NDUFA8/NDUFB3/NDUFS7/NUP155/PARK7/PFKFB4/PRKAG3/ATP5F1E/COX6B1/COX7C/NDUFA1/NUP153…	132
BP	GO:0030033	microvillus assembly	12/6498	16/18670	0.00122495	0.00971082	0.00659918	ATP8B1/FSCN1/FXYD5/PLD1/EZR/KLF5/RAPGEF2/SLC9A3R1/RAP2A/PODXL/RDX/RAPGEF6	12
BP	GO:0045623	negative regulation of T-helper cell differentiation	12/6498	16/18670	0.00122495	0.00971082	0.00659918	FOXP3/RC3H2/IL4R/TBX21/IL2/JAK3/BCL6/TNFSF4/ANXA1/HLX/RC3H1/ZBTB7B	12
BP	GO:0070200	establishment of protein localization to telomere	12/6498	16/18670	0.00122495	0.00971082	0.00659918	ACD/TCP1/DKC1/POT1/BRCA2/NABP2/CCT6A/WRAP53/CCT5/CCT8/CCT3/TERT	12
BP	GO:0046638	positive regulation of alpha-beta T cell differentiation	27/6498	47/18670	0.0012286	0.00972212	0.00660686	FOXP3/RUNX3/CBFB/IL4R/PRKCZ/IL12RB1/RIPK2/GLI3/IFNG/ZBTB16/CD83/CD86/IL12B/MYB/TNFSF4/ZAP70/CD80/NCKAP1L/SASH3/RARA/ANXA1/HLX/IL18/NLRP3/ZBTB7B/SYK/TGFBR2	27
BP	GO:0002224	toll-like receptor signaling pathway	69/6498	146/18670	0.00122939	0.00972212	0.00660686	BIRC3/BTK/CYBA/NR1H3/TAB2/TNIP3/APOB/ESR1/GRAMD4/IRAK3/TYRO3/WDFY1/ACOD1/IKBKB/LGMN/MAP3K1/RIPK2/TAB1/TLR8/BIRC2/CACTIN/CAV1/RAB11FIP2/UNC93B1/TNFAIP3/BPIFB1/IRF1/IRF3/SFTPA1/GPS2/PTPN22/RFTN1/RSAD2/SMPDL3B/TICAM1/APPL2/CD36/CNPY3/CTSL/DAB2IP/FLOT1/HAVCR2/IRF4/TANK/TLR4/ARRB2/CTSK/HSPD1/PDPK1/RPS27A/S100A8/TNIP1/EPG5/LY96/MFHAS1/APPL1/FCRL3/GFI1/ITGB2/LRRC14/PIK3AP1/TAB3/CTSB/CTSS/OTUD4/S100A9/TL…	69
BP	GO:0009141	nucleoside triphosphate metabolic process	154/6498	362/18670	0.00123678	0.0097686	0.00663845	ATP1A2/BAD/BID/IGF1/MLXIPL/NDC1/NDUFAB1/NDUFB4/NUP160/SLC25A13/SPHK2/TBPL1/TPR/UQCRC1/COQ9/ENO1/HDAC4/NDUFB2/NUP37/P2RX7/PFKP/PGM1/PKM/SDHA/SEH1L/SIRT6/TIGAR/VPS9D1/ABCD1/ATP5F1D/HIF1A/HTR2A/MSH2/NDUFB7/NME3/NME4/NUP93/PGK1/RAE1/SAMHD1/TAZ/TREM2/TSPO/AK1/ENO3/GALK1/GAPDH/GPI/HSPA8/IFNG/IMPDH1/MYH3/NDUFC1/NDUFS8/NUDT1/PPARGC1A/TGFB1/TPI1/COX6A1/COX7A2/DGUOK/NDUFA8/NDUFB3/NDUFS7/NME5/NUP155/PARK7/P…	154
BP	GO:0006026	aminoglycan catabolic process	35/6498	65/18670	0.00124774	0.00982892	0.00667944	DCN/IDS/VCAN/HMMR/HYAL2/SLC9A1/CEMIP/NAGLU/OGN/TGFB1/ARSB/CTBS/HYAL1/SDC1/FMOD/IDUA/OMD/CHIT1/LYVE1/NCAN/CEMIP2/FGF2/GNS/KERA/LUM/STAB2/GALNS/HSPG2/LYG1/GPC3/ACAN/PGLYRP2/PGLYRP3/SDC3/PGLYRP4	35
BP	GO:0032729	positive regulation of interferon-gamma production	35/6498	65/18670	0.00124774	0.00982892	0.00667944	SLC11A1/BCL3/IL12RB2/TXK/CD276/IL12RB1/PYCARD/RIPK2/TLR8/EBI3/IL2/IL27RA/CD160/CD2/IL12B/IL18R1/IL1R1/TNFSF4/CCR2/CD244/SASH3/PTPN22/HAVCR2/IL21/TLR4/HSPD1/IRF8/CD226/CEBPG/IL18/IL6R/SLAMF6/TNFRSF13C/TLR3/CD14	35
BP	GO:0046390	ribose phosphate biosynthetic process	130/6498	300/18670	0.00124899	0.00982892	0.00667944	ELOVL1/ELOVL5/GUCY1B1/IGF1/MLXIPL/MPC1/NDC1/NUP160/PDK2/PDK4/SLC25A13/SPHK2/TPR/ACACB/ACSL4/COASY/ENO1/HDAC4/NUP37/P2RX7/PDK3/PFKP/PGM1/PKM/SEH1L/SIRT6/TIGAR/VPS9D1/ACOT7/ATP5F1D/GSTZ1/HIF1A/HTR2A/NME3/NME4/NUP93/PGK1/RAE1/SLC25A1/TAZ/TECR/TREM2/AK1/ENO3/GALK1/GAPDH/GCDH/GPI/IFNG/IMPDH1/PPARGC1A/TGFB1/TPI1/AMPD1/AMPD2/ELOVL4/NME5/NUP155/PFKFB4/PRKAG3/ADCY7/ATP5F1E/NUP153/NUP85/PANK3/ACSS2/ADCY4/N…	130
BP	GO:0045216	cell-cell junction organization	73/6498	156/18670	0.00127157	0.00999447	0.00679194	CDH3/DSG2/HDAC7/PKN2/PRKCH/SNAI2/VCL/CAMSAP3/CBFB/CDH19/DLG1/FSCN1/GRHL2/LIMS2/MPP5/PKP1/ROCK1/ARVCF/CDH20/IKBKB/PARD6A/TJP1/CAV1/LSR/TGFB1/TGFBR1/TRPV4/CDH6/CDH9/ECT2/SRF/STRN/PARD6B/SNAI1/TGFB3/ACE2/AFDN/CRB3/GRHL1/PATJ/RAMP2/ROCK2/APC/CCM2/DSG1/TLN1/ANK2/CDH11/CDH13/EPHA2/KIFC3/MARVELD3/NPHP1/RAB13/TBCD/CDH12/CDH22/DLG5/ESAM/MARVELD2/MPP7/MTDH/PARD3/PRKCA/PTPRO/RHOC/F11R/CLDN19/CLDN3/GJB2/MICA…	73
CC	GO:0030055	cell-substrate junction	231/6701	412/19717	1.55073e-20	7.39405e-18	5.37221e-18	ARHGAP31/BCAR1/CD99/CNN2/COL17A1/CYBA/FHL1/HSPA5/LAP3/LASP1/LIMA1/MRC2/NCKAP1/PLAUR/PPP1R12A/RPL18/SLC9A3R2/SYNE2/TLE2/TNC/TSPAN9/VCL/VIM/ACTB/ACTN1/APBB1IP/CASS4/CD59/CPNE3/EPB41L2/FAP/FAT1/FERMT2/HACD3/ICAM1/ITGA6/ITGB5/LIMS2/MAP4K4/MCAM/NOX4/PABPC1/PTPRC/PVR/PXN/REXO2/RPL31/RPL6/RPLP0/RPS5/SLC9A1/SMPX/TNS1/TRIP6/USP33/ARHGEF7/CD99L2/CORO2B/EZR/FERMT1/FLT1/HCK/JAK2/MAPK3/MISP/NRP1/PACSIN2/PROCR…	231
CC	GO:0005924	cell-substrate adherens junction	229/6701	408/19717	1.90078e-20	7.39405e-18	5.37221e-18	ARHGAP31/BCAR1/CD99/CNN2/CYBA/FHL1/HSPA5/LAP3/LASP1/LIMA1/MRC2/NCKAP1/PLAUR/PPP1R12A/RPL18/SLC9A3R2/SYNE2/TLE2/TNC/TSPAN9/VCL/VIM/ACTB/ACTN1/APBB1IP/CASS4/CD59/CPNE3/EPB41L2/FAP/FAT1/FERMT2/HACD3/ICAM1/ITGA6/ITGB5/LIMS2/MAP4K4/MCAM/NOX4/PABPC1/PTPRC/PVR/PXN/REXO2/RPL31/RPL6/RPLP0/RPS5/SLC9A1/SMPX/TNS1/TRIP6/USP33/ARHGEF7/CD99L2/CORO2B/EZR/FERMT1/FLT1/HCK/JAK2/MAPK3/MISP/NRP1/PACSIN2/PROCR/RPL3/SO…	229
CC	GO:0005925	focal adhesion	227/6701	405/19717	3.5345e-20	9.16614e-18	6.65974e-18	ARHGAP31/BCAR1/CD99/CNN2/CYBA/FHL1/HSPA5/LAP3/LASP1/LIMA1/MRC2/NCKAP1/PLAUR/PPP1R12A/RPL18/SLC9A3R2/SYNE2/TLE2/TNC/TSPAN9/VCL/VIM/ACTB/ACTN1/APBB1IP/CASS4/CD59/CPNE3/EPB41L2/FAP/FAT1/FERMT2/HACD3/ICAM1/ITGA6/ITGB5/LIMS2/MAP4K4/MCAM/NOX4/PABPC1/PTPRC/PVR/PXN/REXO2/RPL31/RPL6/RPLP0/RPS5/SLC9A1/TNS1/TRIP6/USP33/ARHGEF7/CD99L2/CORO2B/EZR/FERMT1/FLT1/HCK/JAK2/MAPK3/MISP/NRP1/PACSIN2/PROCR/RPL3/SORBS1/…	227
CC	GO:0031252	cell leading edge	208/6701	403/19717	1.5462e-13	3.00735e-11	2.18502e-11	ABCA7/ARHGAP31/BCAR1/CAPG/CDKL5/CYTH3/FGR/GABRA3/KITLG/LIMA1/MYLK/NCKAP1/PKN2/PLEKHO1/PSD/RUFY3/SCYL3/SLK/SNX1/SYNE2/TNFRSF12A/VEZT/VIM/ACTN1/APBB1IP/ATP2B1/FAP/FAT1/FERMT2/FSCN1/PRKCZ/PXN/RAPGEF3/RASGRP2/ROCK1/SLC9A1/TESC/TRPM7/ABLIM1/ARHGEF7/BMX/CORO1A/EZR/FERMT1/FGD1/GABRE/MEFV/MTMR9/PACSIN2/PALM/PARD6A/PLEK2/PTK6/SH3BP1/STX4/ABI3/ACTA2/ARPC3/C2CD5/CDK6/CORO1C/DDX58/DOCK8/GABRA4/KANK1/KLHL2/LI…	208
CC	GO:0005911	cell-cell junction	230/6701	459/19717	4.65486e-13	7.24296e-11	5.26244e-11	AOC1/ATP1A2/BAIAP2L1/CDH3/CLDN11/CNN2/COL17A1/CYTH3/DSG2/LCP2/PKN2/VCL/WAS/YBX3/ABCB11/ACTN1/ADCYAP1R1/AKR1B1/CAMSAP3/CDH19/DLG1/DLG3/FAT1/FAT2/FSCN1/GRHL2/ITGA6/LIMS2/MPP5/P2RX7/PANX2/PKP1/PRKCZ/PVR/SIRT2/SLC9A1/TRAF4/ARVCF/CD99L2/CDH20/CORO1A/CSK/LAMA1/NDRG1/PACSIN2/PARD6A/RPGRIP1L/SGSM3/SH3BP1/SLC5A1/SORBS1/TJP1/CCND1/CDCA3/CLDN15/CYTH1/CYTH2/DDX58/DDX6/DNMBP/EIF4G2/GAB1/HAMP/HPN/KRT18/LIN7A/L…	230
CC	GO:0062023	collagen-containing extracellular matrix	206/6701	406/19717	1.70968e-12	2.21689e-10	1.6107e-10	CBLN4/CDON/COL11A1/COL17A1/COL23A1/DCN/ELN/F7/ITIH4/LAMA3/LAMC2/MYOC/SEMA3B/SERPINB1/TIMP2/TNC/VCAN/ADAMTS2/CCDC80/CMA1/COL16A1/COL19A1/COL4A4/COL5A3/DLG1/FBLN1/FCN1/FGF10/ICAM1/ITGA6/LAMB1/LMAN1/LTBP4/MMP2/NID2/NTN4/P3H2/PKM/CHADL/COL9A3/CTSG/CTSH/CTSZ/FGF9/IL7/LAMA1/LGALS1/MMP9/MXRA5/SFRP1/SRPX/SRPX2/TIMP1/AEBP1/AMBP/APLP1/ASPN/COL1A1/COMP/CTSC/CXCL12/ECM2/HPX/LGALS3BP/MEGF9/OGN/PCOLCE/PLOD3/PT…	206
CC	GO:0005819	spindle	180/6701	347/19717	3.79394e-12	4.2167e-10	3.06368e-10	ASPM/BOD1L1/CAPG/CTDP1/DDX11/MAD1L1/SLC25A5/SPDL1/TACC3/TPR/TUBG2/AURKA/BIRC5/CAPN6/CDC14A/CDC14B/CYLD/EVI5/FRY/KIF22/KIF2A/KIF4A/KLHL42/MAPRE3/NDE1/RASSF1/RIF1/SIRT2/SMC1A/SPAG5/TPX2/WDR62/ZW10/ARL2BP/CDC25B/CDC6/CDC7/CEP128/CSPP1/EFHC1/EMD/FAM83D/KATNAL1/KIF3B/KLHL22/MID1/MISP/NIN/NUBP2/PARP4/PIN4/RAB11A/RAE1/RANGAP1/STAG2/STX1B/TTC28/VRK1/HSPB1/KAT2A/PRPF19/SMC3/SPIN1/ACOT13/ALMS1/BIRC6/CDC20/…	180
CC	GO:0005874	microtubule	206/6701	416/19717	3.08164e-11	2.99689e-09	2.17742e-09	APPBP2/ASPM/BOD1L1/DNAH5/DNAH9/FKBP4/KIF1B/KIF26A/STAU2/TUBG2/ARHGAP4/AURKA/BIRC5/CAMSAP3/CAPN6/CFAP20/CYLD/DLG1/DYNC1I2/GTSE1/KCNAB2/KIF16B/KIF22/KIF2A/KIF4A/KIF9/MAP2/MAPRE3/MID2/NAV3/NDE1/NUDC/RASSF1/SCTR/SIRT2/SPAG5/TPX2/TUBA3D/TUBE1/WDR47/ZW10/CEP170B/CSPP1/DNAL4/DPYSL2/EMD/HOOK2/KATNAL1/KIF3B/KLHL22/MAP1LC3A/MEFV/MID1/MISP/NDRG1/NIN/PARP4/RAB11A/RP1/RPGRIP1L/SLC8A3/TTLL1/AKNA/CDK5RAP3/DNM1/…	206
CC	GO:0000775	chromosome, centromeric region	110/6701	193/19717	4.18312e-11	3.61607e-09	2.62729e-09	BOD1L1/CENPQ/MAD1L1/NCAPD2/NUP160/PPP1R12A/PPP2R5A/SPDL1/TPR/ATRX/AURKA/BIRC5/KIF22/NDC80/NDE1/NUP37/PDS5B/SEH1L/SMC1A/SMC1B/SPAG5/TP53BP1/ZW10/CBX5/CENPI/CENPM/CENPT/HIRA/KAT8/OIP5/RANGAP1/RASSF2/REC8/STAG2/SUV39H1/NCAPG/SMC3/CENPA/CENPF/CSNK1A1/KAT2B/NEK2/STAG1/TTK/CBX3/CENPB/CENPK/CENPL/DNMT3A/HELLS/HJURP/KANSL1/KIF18A/NUP85/SNAI1/ZNFX1/ZWINT/CCNB1/CLIP1/DCTN4/DNMT1/KMT5C/KNSTRN/MIS18BP1/SGO1/…	110
CC	GO:0001726	ruffle	100/6701	172/19717	6.69972e-11	5.21238e-09	3.78711e-09	ABCA7/BCAR1/CAPG/CDKL5/CYTH3/FGR/LIMA1/NCKAP1/PLEKHO1/PSD/TNFRSF12A/ACTN1/FAP/FSCN1/RASGRP2/ROCK1/TESC/TRPM7/ARHGEF7/BMX/EZR/FERMT1/FGD1/MEFV/MTMR9/PACSIN2/PARD6A/PTK6/C2CD5/CDK6/CORO1C/DDX58/KANK1/KLHL2/PLEKHA1/SLC9A3R1/TRPV4/EPB41L5/FRMD4B/ITGB1BP1/PLEK/WIPF1/AIF1L/ARAP3/FGD3/KIF18A/PACSIN1/PSD4/ADGRE2/ARFIP2/CLIP1/EPS8L1/INPP5K/MACF1/MKLN1/PALLD/PODXL/APC/APPL2/ARHGEF4/FGD4/ITGAV/LCP1/MTMR6/RD…	100
CC	GO:0070160	tight junction	78/6701	128/19717	3.81828e-10	2.70056e-08	1.96212e-08	AOC1/CLDN11/CYTH3/YBX3/ADCYAP1R1/DLG1/DLG3/MPP5/PRKCZ/TRAF4/PARD6A/RPGRIP1L/SH3BP1/TJP1/CCND1/CLDN15/CYTH1/CYTH2/DDX58/LIN7A/LIN7B/LSR/MPDZ/PMP22/RAPGEF2/SIPA1L3/TGFBR1/TJP3/AMOTL2/ASH1L/BVES/CLDN16/ECT2/FRMD4B/PARD3B/STRN/EPCAM/PARD6B/RAP2C/SYMPK/VASP/WNK4/AFDN/CGNL1/CRB3/PATJ/APC/CDK4/CLDN10/CGN/EPHA2/ILDR1/MARVELD3/NPHP1/RAB13/TBCD/USP53/ESAM/FRMD4A/JAM2/MAGI1/MARVELD2/MPP7/MTDH/PARD3/CLDN14/C…	78
CC	GO:0000776	kinetochore	81/6701	135/19717	5.18483e-10	3.3615e-08	2.44233e-08	BOD1L1/CENPQ/MAD1L1/NUP160/PPP1R12A/SPDL1/TPR/BIRC5/KIF22/NDC80/NDE1/NUP37/SEH1L/SMC1A/SPAG5/TP53BP1/ZW10/CBX5/CENPI/CENPM/CENPT/KAT8/RANGAP1/RASSF2/REC8/CENPA/CENPF/CSNK1A1/KAT2B/NEK2/TTK/CENPK/HJURP/KANSL1/KIF18A/NUP85/ZWINT/CCNB1/CLIP1/DCTN4/KNSTRN/MIS18BP1/SGO1/APC/CENPE/CENPO/DCTN3/DYNC1LI2/KNL1/CENPC/FBXO28/KIF2C/NUF2/PSEN2/AHCTF1/BUB3/CENPH/CENPU/CFDP1/DSN1/GPATCH11/INCENP/SKA1/SPC25/BUB1B…	81
CC	GO:0098687	chromosomal region	172/6701	349/19717	2.03615e-09	1.21856e-07	8.85353e-08	BOD1L1/CENPQ/ERCC1/MAD1L1/NCAPD2/NUP160/POLD1/PPP1R12A/PPP2R5A/RAD51/SPDL1/THOC3/TPR/ATRX/AURKA/BIRC5/KIF22/MCM2/MCM6/NDC80/NDE1/NUP37/ORC1/PDS5B/RIF1/SEH1L/SIRT2/SIRT6/SMC1A/SMC1B/SMG6/SP100/SPAG5/THOC1/TP53BP1/XRCC1/ZW10/ACD/CBX5/CENPI/CENPM/CENPT/HIRA/KAT8/MCM4/MCM5/MSH2/NBN/OIP5/RANGAP1/RASSF2/REC8/SALL1/SMCHD1/STAG2/SUN2/SUV39H1/TELO2/THOC5/DOT1L/EZH1/EZH2/GAR1/NCAPG/SETX/SMC3/STN1/TNKS2/CEN…	172
CC	GO:0043296	apical junction complex	83/6701	143/19717	3.03758e-09	1.68803e-07	1.22645e-07	AOC1/CLDN11/CYTH3/PKN2/YBX3/ADCYAP1R1/CAMSAP3/DLG1/DLG3/MPP5/PRKCZ/TRAF4/PARD6A/RPGRIP1L/SH3BP1/SORBS1/TJP1/CCND1/CLDN15/CYTH1/CYTH2/DDX58/LIN7A/LIN7B/MPDZ/PMP22/RAPGEF2/TGFBR1/TJP3/AMOTL2/ASH1L/BVES/CLDN16/ECT2/FRMD4B/PARD3B/STRN/EPCAM/PARD6B/RAP2C/SYMPK/VASP/WNK4/CGNL1/CRB3/NECTIN2/PATJ/APC/CDK4/CLDN10/FRMD6/SHROOM3/CGN/KIFC3/MARVELD3/NECTIN4/NPHP1/RAB13/TBCD/USP53/ESAM/FRMD4A/JAM2/MAGI1/MARVEL…	83
CC	GO:0000779	condensed chromosome, centromeric region	71/6701	118/19717	5.02167e-09	2.60457e-07	1.89238e-07	BOD1L1/MAD1L1/NCAPD2/SPDL1/ATRX/AURKA/BIRC5/NDC80/NDE1/NUP37/SEH1L/SMC1A/SPAG5/TP53BP1/ZW10/CENPM/CENPT/RANGAP1/RASSF2/REC8/NCAPG/CENPA/CENPF/CSNK1A1/NEK2/CBX3/CENPB/CENPK/HJURP/KANSL1/NUP85/ZWINT/CCNB1/KMT5C/KNSTRN/MIS18BP1/SGO1/CENPE/CENPO/DCTN3/KNL1/CENPC/FBXO28/KIF2C/NUF2/AHCTF1/BUB3/CENPH/CENPU/CFDP1/DSN1/GPATCH11/INCENP/SKA1/SPC25/BUB1B/DYNC1I1/LRWD1/PHF6/PMF1/SPC24/ZNF276/CLASP2/MAD2L1/MEA…	71
CC	GO:0005923	bicellular tight junction	73/6701	123/19717	7.10682e-09	3.45569e-07	2.51076e-07	AOC1/CLDN11/CYTH3/YBX3/ADCYAP1R1/DLG1/DLG3/MPP5/PRKCZ/TRAF4/PARD6A/RPGRIP1L/SH3BP1/TJP1/CCND1/CLDN15/CYTH1/CYTH2/DDX58/LIN7A/LIN7B/MPDZ/PMP22/RAPGEF2/TGFBR1/TJP3/AMOTL2/ASH1L/BVES/CLDN16/ECT2/FRMD4B/PARD3B/STRN/EPCAM/PARD6B/RAP2C/SYMPK/VASP/WNK4/CGNL1/CRB3/PATJ/APC/CDK4/CLDN10/CGN/MARVELD3/NPHP1/RAB13/TBCD/USP53/ESAM/FRMD4A/JAM2/MAGI1/MARVELD2/MPP7/MTDH/PARD3/CLDN14/CLDN8/F11R/JAML/MXRA8/PLXDC1/A…	73
CC	GO:0000777	condensed chromosome kinetochore	64/6701	105/19717	1.38652e-08	6.34539e-07	4.6103e-07	BOD1L1/MAD1L1/SPDL1/BIRC5/NDC80/NDE1/NUP37/SEH1L/SMC1A/SPAG5/TP53BP1/ZW10/CENPM/CENPT/RANGAP1/RASSF2/REC8/CENPA/CENPF/CSNK1A1/NEK2/CENPK/HJURP/KANSL1/NUP85/ZWINT/CCNB1/KNSTRN/MIS18BP1/SGO1/CENPE/CENPO/DCTN3/KNL1/CENPC/FBXO28/KIF2C/NUF2/AHCTF1/BUB3/CENPH/CENPU/CFDP1/DSN1/GPATCH11/INCENP/SKA1/SPC25/BUB1B/DYNC1I1/LRWD1/PHF6/PMF1/SPC24/ZNF276/CLASP2/MAD2L1/MEAF6/SGO2/SKA3/BUB1/CDT1/CENPN/CENPX	64
CC	GO:0005788	endoplasmic reticulum lumen	152/6701	309/19717	2.02536e-08	8.75405e-07	6.36033e-07	ARSD/CD4/COL11A1/COL17A1/COL23A1/F7/FUCA2/H6PD/HSPA5/PDIA5/PLAUR/RNASET2/TMEM132A/TNC/VCAN/APOB/BPIFB2/CHGB/COL16A1/COL19A1/COL4A4/COL5A3/DNAJB11/EDEM2/EDN1/ERP29/FKBP7/FSTL3/LAMB1/MYDGF/P3H2/P4HA2/PTGS2/TF/TXNDC16/APOL1/ARSA/CHRDL1/COL9A3/CST3/CTSZ/DNAJC3/FOXRED2/LGALS1/MSLN/STS/TIMP1/TSPAN15/COL1A1/CTSC/EBI3/FKBP14/MINPP1/NUCB1/PLOD3/WFS1/WNT3/WNT5B/ARSB/BCHE/CASQ2/COL12A1/COL7A1/COL9A1/EDEM3/E…	152
CC	GO:0000793	condensed chromosome	115/6701	223/19717	4.26797e-08	1.74762e-06	1.26975e-06	BOD1L1/BRCA1/MAD1L1/NCAPD2/NCAPH2/RAD51/SPDL1/SYN1/ATRX/AURKA/BIRC5/NDC80/NDE1/NUP37/RIF1/SEH1L/SMC1A/SMC1B/SPAG5/TP53BP1/ZW10/CCNB1IP1/CENPM/CENPT/PES1/RANGAP1/RASSF2/REC8/STAG2/SUN2/SUV39H1/TOP3B/NCAPG/SMC3/CENPA/CENPF/CSNK1A1/NEK2/RAD50/SMC4/STAG1/AGO3/CBX3/CDK2/CENPB/CENPK/HJURP/KANSL1/NCAPH/NUP85/TEX11/ZWINT/CCNB1/CHMP1A/KMT5C/KNSTRN/MIS18BP1/SGO1/TOP2A/TUBG1/BRCA2/CENPE/CENPO/DCTN3/KNL1/LRP…	115
CC	GO:0098589	membrane region	158/6701	328/19717	6.31811e-08	2.45774e-06	1.7857e-06	ATP1A2/ATP2B4/BIRC3/BTK/CD4/CFLAR/CNTN1/EHD2/FAS/FYN/GPM6B/LAMP2/LCP2/PRKAR2B/RTN4R/SELE/SLC25A5/TFPI/TNFRSF1B/ADCYAP1R1/ADD2/ATP1B3/ATP2B1/DLG1/EFNB1/HYAL2/ICAM1/LAT2/LIPE/LRP6/PAG1/PRKCZ/PTGS2/PTPRC/SLC9A1/STOML1/CSK/EZR/HCK/HMOX1/HTR2A/IKBKB/JAK2/MAPK3/NTSR1/PACSIN2/PGK1/SLC6A2/SORBS1/TRADD/TRIP11/BIRC2/BMPR1A/CAV1/CAV2/CBL/CD79A/CLIP3/CORO1C/LDHB/MAG/P2RX1/PRKAR1A/RANGRF/SELPLG/SGCA/SLC9A3R1/…	158
CC	GO:0098857	membrane microdomain	153/6701	316/19717	6.73051e-08	2.49349e-06	1.81167e-06	ATP1A2/ATP2B4/BIRC3/BTK/CD4/CFLAR/CNTN1/EHD2/FAS/FYN/GPM6B/LAMP2/LCP2/PRKAR2B/RTN4R/SELE/SLC25A5/TFPI/TNFRSF1B/ADCYAP1R1/ADD2/ATP1B3/ATP2B1/DLG1/EFNB1/HYAL2/ICAM1/LAT2/LIPE/LRP6/PAG1/PRKCZ/PTGS2/PTPRC/SLC9A1/STOML1/CSK/EZR/HCK/HMOX1/HTR2A/IKBKB/JAK2/MAPK3/NTSR1/PACSIN2/PGK1/SLC6A2/SORBS1/TRADD/BIRC2/BMPR1A/CAV1/CAV2/CBL/CD79A/CLIP3/CORO1C/LDHB/MAG/P2RX1/PRKAR1A/RANGRF/SELPLG/SGCA/SLC9A3R1/SMURF2/…	153
CC	GO:0044450	microtubule organizing center part	98/6701	185/19717	7.70873e-08	2.72609e-06	1.98066e-06	BRCA1/CAPG/CROCC/IFT88/MARK4/MKS1/MPHOSPH9/PARP3/TUBG2/ZMYND10/AURKA/CFAP20/KIF2A/PAX2/PCM1/PIBF1/ROCK1/SIRT2/SPAG5/TUBE1/WDR62/CBY1/CCP110/CEP128/CEP152/CEP192/CEP76/KIAA0586/NIN/NUBP1/NUBP2/PARD6A/RP2/AKNA/KRT18/MDM1/TNKS2/TUBD1/ALMS1/CCDC88A/CEP72/SSX2IP/WDR34/WRAP73/STIL/TCP1/TUBGCP3/UXT/WDR60/CEP85/HERC2/KIF3A/RAN/TOP2A/TTBK2/TUBG1/TUBGCP6/AHI1/CCDC146/CEP162/CEP350/CEP55/DZIP1/FLOT1/NEDD1/N…	98
CC	GO:0045121	membrane raft	152/6701	315/19717	9.72568e-08	3.28982e-06	2.39025e-06	ATP1A2/ATP2B4/BIRC3/BTK/CD4/CFLAR/CNTN1/EHD2/FAS/FYN/GPM6B/LAMP2/LCP2/PRKAR2B/RTN4R/SELE/SLC25A5/TFPI/TNFRSF1B/ADCYAP1R1/ADD2/ATP1B3/ATP2B1/DLG1/EFNB1/HYAL2/ICAM1/LAT2/LIPE/LRP6/PAG1/PRKCZ/PTGS2/PTPRC/SLC9A1/STOML1/CSK/EZR/HCK/HMOX1/HTR2A/IKBKB/JAK2/MAPK3/NTSR1/PACSIN2/PGK1/SLC6A2/SORBS1/TRADD/BIRC2/BMPR1A/CAV1/CAV2/CBL/CD79A/CLIP3/CORO1C/LDHB/MAG/P2RX1/PRKAR1A/RANGRF/SELPLG/SGCA/SLC9A3R1/SMURF2/…	152
CC	GO:0031253	cell projection membrane	164/6701	345/19717	1.08851e-07	3.40038e-06	2.47058e-06	ABCA7/CDKL5/DPEP1/FGR/GABRA3/GUCA1A/LIMA1/NCKAP1/NOX1/PHLPP2/PKD1/PLAUR/PLEKHO1/PROM1/PSD/SLC9A3/SYNE2/VEZT/ATP2B1/ATP8B1/CDHR2/CNGB1/CYBRD1/DLG1/EVC/FAP/FERMT2/FSCN1/LRP2/RASGRP2/SLC26A3/SLC46A1/TESC/BMX/EZR/FERMT1/GABRE/HSP90AB1/MTMR9/PACSIN2/PALM/PLEK2/SLC5A1/C2CD5/CA9/CORO1C/CUBN/DDX58/DOCK8/EHD1/FOLR1/GABRA4/IQCE/KANK1/MFSD10/MPP2/PKD2L1/PLEKHA1/SCNN1A/SHOC2/SLC1A2/SLC9A3R1/TRPV4/BVES/EPB41L…	164
CC	GO:0032587	ruffle membrane	57/6701	94/19717	1.09267e-07	3.40038e-06	2.47058e-06	ABCA7/CDKL5/FGR/PLEKHO1/PSD/FAP/RASGRP2/TESC/BMX/EZR/FERMT1/MTMR9/PACSIN2/C2CD5/CORO1C/DDX58/KANK1/PLEKHA1/TRPV4/EPB41L5/PLEK/AIF1L/PACSIN1/PSD4/ADGRE2/EPS8L1/INPP5K/MACF1/APC/APPL2/ARHGEF4/ITGAV/LCP1/MTMR6/SPRY2/TLN1/EPHA2/FGD2/KSR1/PIP5K1A/TPM1/ADAM17/EPS8/FGD5/IFIT5/ITGB1/RPS3/TWF1/EEF1A1/ITGA5/PDE9A/PDPN/PSD3/THEM4/CLASP2/DLC1/JCAD	57
CC	GO:0031256	leading edge membrane	91/6701	170/19717	1.17604e-07	3.51907e-06	2.55682e-06	ABCA7/CDKL5/FGR/GABRA3/NCKAP1/PLEKHO1/PSD/SYNE2/VEZT/ATP2B1/FAP/FERMT2/RASGRP2/TESC/BMX/EZR/FERMT1/GABRE/MTMR9/PACSIN2/PALM/PLEK2/C2CD5/CORO1C/DDX58/DOCK8/GABRA4/KANK1/MPP2/PLEKHA1/SLC1A2/TRPV4/EPB41L5/KCNC4/PLEK/RIPOR2/SPTBN1/UNC5A/WLS/AIF1L/LAMP5/PACSIN1/PSD4/VASP/ADGRE2/ADORA2A/ATF4/EPS8L1/INPP5K/KCNC1/MACF1/SGCE/APC/APPL2/ARHGEF4/GABARAPL1/ITGAV/LCP1/MTMR6/MYO1G/SPRY2/TLN1/EPHA2/FGD2/KSR1/PIP…	91
CC	GO:0033267	axon part	178/6701	382/19717	1.79947e-07	5.18515e-06	3.76732e-06	CDKL5/DTNBP1/FKBP4/KIF1B/MYOC/PTPRN/RAB27B/RASGRF1/RTN4R/RUFY3/TIMP2/TNFRSF1B/TSPOAP1/ACTB/ARHGAP4/AURKA/BLVRB/CNGB1/DLG1/DLG3/FSCN1/HSP90AA1/KCNAB2/KIF4A/MAP2/MYO9A/OPHN1/OPRK1/PRKCZ/SIRT2/TPX2/CBARP/CRTAC1/CTSZ/DICER1/EEA1/HIF1A/HSP90AB1/KIF3B/NIN/NRP1/NTSR1/OXT/RANGAP1/RNF40/SLC32A1/SYP/AP1S1/ARPC3/CBL/CRHR2/CYTH2/DNM1/DVL1/HSPA8/HSPB1/KCNA1/MAG/NCS1/NMU/NPTX2/RAB3A/SCN1B/SETX/SLC1A2/TRPV4/AAK…	178
CC	GO:0030027	lamellipodium	100/6701	193/19717	2.35525e-07	6.54423e-06	4.75477e-06	ARHGAP31/BCAR1/CAPG/KITLG/MYLK/NCKAP1/PKN2/RUFY3/SCYL3/SNX1/SYNE2/APBB1IP/FAP/FAT1/FERMT2/FSCN1/PXN/RAPGEF3/ROCK1/SLC9A1/TESC/ABLIM1/ARHGEF7/CORO1A/FGD1/MEFV/PLEK2/SH3BP1/STX4/ABI3/ACTA2/ARPC3/CORO1C/DOCK8/KLHL2/LIMK1/TRPV4/ACTR3/CCDC88A/DBN1/DPYSL3/DUSP22/ITGB1BP1/KPTN/NEDD9/PKD2/ARAP3/FGD3/PIK3CA/PTK2B/VASP/ANGPTL3/ARHGEF6/PALLD/PDLIM4/PODXL/RAC2/SWAP70/WASF3/ABI2/ACTR2/APC/DYSF/FGD4/FLOT1/ITGA…	100
CC	GO:0150034	distal axon	138/6701	285/19717	2.88613e-07	7.74279e-06	5.6256e-06	CDKL5/DTNBP1/FKBP4/PTPRN/RASGRF1/RTN4R/RUFY3/TIMP2/TSPOAP1/ACTB/ARHGAP4/BLVRB/CNGB1/DLG3/FSCN1/HSP90AA1/KCNAB2/MAP2/MYO9A/OPHN1/OPRK1/SIRT2/CBARP/CRTAC1/CTSZ/DICER1/HSP90AB1/NIN/NRP1/NTSR1/OXT/RNF40/SLC32A1/SYP/AP1S1/ARPC3/CBL/CRHR2/CYTH2/DVL1/HSPA8/KCNA1/NCS1/NMU/NPTX2/RAB3A/SETX/TRPV4/AAK1/CNR1/CPEB4/DBN1/DOCK7/DPYSL3/EPHA4/EXOC8/GHRH/ITGA4/KCNC4/KIF21B/PTBP2/TANC1/TRAK2/GOT1/KLC1/LAMP5/LRP1/PA…	138
CC	GO:0000922	spindle pole	87/6701	164/19717	3.72506e-07	9.66032e-06	7.01879e-06	ASPM/BOD1L1/CTDP1/DDX11/MAD1L1/SPDL1/TACC3/AURKA/CDC14A/CDC14B/FRY/KIF2A/NDE1/RASSF1/SMC1A/SPAG5/TPX2/WDR62/ZW10/CDC25B/CDC6/CEP128/CSPP1/EFHC1/EMD/FAM83D/KATNAL1/KLHL22/MISP/NIN/NUBP2/RAB11A/RAE1/STAG2/TTC28/SMC3/ALMS1/BIRC6/CDC20/CENPF/LRMP/NEDD9/NEK2/RMDN2/STAG1/VPS4B/AUNIP/DLGAP5/FAM110A/GPSM2/TUBGCP3/UXT/WDR60/CCNB1/CEP85/DCTN4/HAUS8/KNSTRN/LATS1/PSRC1/SGO1/TPT1/TUBG1/TUBGCP6/CKAP2/KIF11/KIF…	87
CC	GO:0005635	nuclear envelope	209/6701	464/19717	3.86668e-07	9.70413e-06	7.05063e-06	ALOX5/ATP11B/IPO5/MAD1L1/MATR3/MVP/NDC1/NDUFB4/NUP160/PTGER3/RB1CC1/RETSAT/RRP12/SPAG4/SYNE2/TNMD/TPR/UTP18/WDR3/YBX1/BAX/CERS4/DTX2/HACD3/IPO11/MGST2/NAV3/NUCB2/NUP37/OSBPL3/OSBPL8/P2RX5/P2RX7/PCM1/PRKCZ/RIF1/ROGDI/SEH1L/SEPHS1/SMOX/SP140/SREBF1/TMEM38A/TXLNG/TYRO3/ATP1B4/BNIP3L/CBX5/CHMP4B/DHRS2/EMD/ITPR3/KPNA3/MAPK3/MTMR8/NUP93/NUTF2/POLA1/RAE1/RANBP1/RANGAP1/SIRT1/SUN2/CUEDC2/DMPK/DNAJC2/FZR1…	209
CC	GO:0030496	midbody	89/6701	173/19717	1.56899e-06	3.81461e-05	2.77154e-05	ANLN/ASPM/CAPG/CCDC124/CTDP1/DDX11/DTNBP1/HSPA5/KLHL13/LAP3/MARK4/PIK3CB/PKN2/TTC19/WIZ/AURKA/BCL3/BIRC5/CYLD/EXOC5/KEAP1/KIF4A/MAPRE3/RAB11FIP3/SIRT2/SPAG5/ZFYVE26/ANKRD54/ARL2BP/CHMP4B/ERH/KIF3B/LYRM1/TRIOBP/TTC28/CEP126/LZTS2/PITPNM1/BIRC6/CENPF/CNTRL/ECT2/KIF14/KIF20A/MAK/NEK2/RNF8/SLC2A1/VPS4B/ANXA11/CIT/PIN1/PKN1/RAP2A/GNAI1/PSRC1/RAB11FIP4/RAN/SPART/ARL3/CDCA8/CENPE/CEP55/DCTN3/EXOC6/KIF13…	89
CC	GO:0030426	growth cone	88/6701	171/19717	1.75939e-06	4.14791e-05	3.0137e-05	CDKL5/DTNBP1/FKBP4/RASGRF1/RTN4R/RUFY3/TIMP2/ARHGAP4/DLG3/FSCN1/HSP90AA1/MAP2/MYO9A/SIRT2/CBARP/CRTAC1/CTSZ/DICER1/HSP90AB1/NIN/NRP1/ARPC3/CBL/CYTH2/DVL1/NPTX2/SETX/TRPV4/CNR1/CPEB4/DBN1/DOCK7/DPYSL3/EPHA4/EXOC8/ITGA4/KIF21B/PTBP2/TRAK2/KLC1/LAMP5/LRP1/PREX1/PTK2B/TSHZ3/USP9X/ACAP3/FGF13/MAP1B/PALLD/SNAP25/TMOD2/EXOC6/KIF20B/MAP3K12/MAPK8IP3/APP/BOC/DYNLT1/IQGAP1/KATNB1/SNCA/TENM2/TIAM2/C9orf72/E…	88
CC	GO:0030427	site of polarized growth	90/6701	176/19717	1.91426e-06	4.38028e-05	3.18253e-05	CDKL5/DTNBP1/FKBP4/RASGRF1/RTN4R/RUFY3/TIMP2/ARHGAP4/DLG3/FSCN1/HSP90AA1/MAP2/MYO9A/SIRT2/CBARP/CRTAC1/CTSZ/DICER1/HSP90AB1/NIN/NRP1/ARPC3/CBL/CYTH2/DVL1/NPTX2/SETX/TRPV4/CNR1/CPEB4/DBN1/DOCK7/DPYSL3/EPHA4/EXOC8/GRM6/ITGA4/KIF21B/PTBP2/TRAK2/KLC1/LAMP5/LRP1/PREX1/PTK2B/TSHZ3/USP9X/ACAP3/FGF13/MAP1B/PALLD/SNAP25/TMOD2/TRPM1/EXOC6/KIF20B/MAP3K12/MAPK8IP3/APP/BOC/DYNLT1/IQGAP1/KATNB1/SNCA/TENM2/TIAM…	90
CC	GO:0005759	mitochondrial matrix	207/6701	469/19717	2.50158e-06	5.56065e-05	4.04014e-05	AASS/ACSM2B/ACSM3/GLRX2/HAGH/MIPEP/MRPL43/MRPS24/MTHFD2/NDUFAB1/OTC/PDK2/PDK4/POLDIP2/RAD51/SLC25A5/TFB1M/TRIT1/ACADVL/COASY/FH/HSD17B10/IDH3G/MCCC1/ME2/MRPL22/MRPL28/MRPS33/MRPS34/OXCT1/PDK3/REXO2/ACO2/ARL2BP/ATP5F1D/BCKDK/DHRS2/DNAJA3/EARS2/GSTZ1/IDH3B/MCAT/MPG/MRPS18A/MTG2/NME4/PCK2/PIN4/POLRMT/TXN2/AADAT/ACSS3/ALDH2/BCAT2/COQ5/ETFB/ETHE1/GCDH/LRRC59/MRPL27/MRPL4/MRPL51/NDUFS8/NUDT1/PTCD1/SARS…	207
CC	GO:0000151	ubiquitin ligase complex	133/6701	282/19717	2.80723e-06	6.06675e-05	4.40785e-05	ANKIB1/ASB1/BRCA1/DCUN1D1/FBXL3/KLHL13/TSPAN17/KEAP1/KLHL20/KLHL42/NEDD4/RAD18/RNF31/SEL1L/USP33/ASB2/CBX7/DCAF11/DERL3/ELOB/FBXL19/FBXO31/KCTD17/KLHL22/LZTR1/RBX1/RNF40/SEL1L2/STUB1/ANAPC15/CAND1/FBXL15/FBXO24/FBXW4/FBXW7/FZR1/KLHL2/MED31/SMURF2/SPSB2/UBE2S/UBE4A/ABTB1/AUP1/CACYBP/CDC20/CUL9/DCAF17/FBXL4/FBXL5/FBXO6/KLHL12/KLHL24/MAD2L2/PCGF1/PHC1/RNF19B/RNF8/SKP1/UBE3D/CKS2/DCAF10/DYRK2/LRRC29/…	133
CC	GO:0044445	cytosolic part	118/6701	247/19717	4.63639e-06	9.74895e-05	7.08319e-05	CASP10/CFLAR/DHX33/DTNBP1/EIF2AK2/GUCY1B1/PSMC4/RPL18/RPL26L1/RPS20/ENO1/ERC1/NLRC4/NLRP1/PFKP/PSMC5/RPL31/RPL6/RPLP0/RPS5/CIAO3/CYB5R3/GSDMD/IKBKB/PYCARD/RPL3/TSC2/UBL4A/AHR/CARD8/ENO3/HPS1/HPS5/HSPA8/NCS1/PPARGC1A/RPL18A/RPL28/RPL34/RPS13/RPS16/RPS19/SGTA/DBN1/PSMD14/RPL22/RPL24/RPS12/RPS15/RPS25/APAF1/BCAS4/IDE/PIN1/RPL21/RPL23/RPL5/RPS10/TCP1/RPL27/RPL36/RPS15A/RPS4Y1/SNAP25/TICAM1/BLOC1S1/CA…	118
CC	GO:0005814	centriole	73/6701	139/19717	5.05408e-06	0.000103476	7.51811e-05	CAPG/CROCC/IFT88/MKS1/MPHOSPH9/PARP3/AURKA/CFAP20/KIF2A/PCM1/ROCK1/SIRT2/WDR62/CBY1/CCP110/CEP128/CEP152/CEP192/CEP76/KIAA0586/NIN/NUBP1/NUBP2/RP2/AKNA/MDM1/TUBD1/ALMS1/CCDC88A/WDR34/WRAP73/STIL/TUBGCP3/HERC2/KIF3A/RAN/TOP2A/TTBK2/TUBG1/AHI1/CCDC146/CEP162/CEP350/CEP55/DZIP1/NEDD1/ODF2/POC1B/TSGA10/BBS4/CEP170/PLK4/C10orf90/CCSAP/CENPJ/CETN2/CETN3/FAM92B/POC5/SCLT1/CCDC78/CCNF/DZIP1L/PCNT/SASS6/S…	73
CC	GO:0010008	endosome membrane	209/6701	479/19717	5.73793e-06	0.000114464	8.31651e-05	ABCA7/AP2B1/AP2S1/ATP11B/ATP6V0A1/BAIAP3/CLCN6/DTNBP1/EHD2/HSD17B6/LAMP2/PSD/RAB27B/RABEP1/SLC11A1/SNX1/SPPL2B/TAB2/VTA1/YIPF1/ZFYVE16/ACAP1/APOB/ATP6AP1/CLCN4/GRIPAP1/KIF16B/LAMP3/LRP6/MCOLN1/MTMR2/PLD1/RAB11FIP3/SCAMP1/SNX13/STOML1/STX7/TF/TFRC/CHMP4B/EEA1/GGA1/GNPNAT1/LAPTM4B/LZTR1/MICALL1/NCF4/NDFIP2/NDRG1/OCA2/PACSIN2/RAB11A/RFFL/SLA2/SLC30A4/SUN2/SYNDIG1/TAB1/TLR8/TSPAN15/ABCA2/CAV1/CLCN3/C…	209
CC	GO:0031983	vesicle lumen	153/6701	339/19717	1.16766e-05	0.00022529	0.000163687	ACAA1/AGA/ALOX5/AOC1/CNN2/CTSA/FGR/FUCA2/GRN/HEBP2/HGF/IGF1/ITIH4/MVP/PSMB1/RNASET2/SERPINB1/SERPINB3/TIMP2/VCL/ACTN1/APOB/FCN1/FTL/GSTP1/HSP90AA1/HUWE1/LYZ/PKM/ROCK1/TF/TOLLIP/ADA2/ARSA/BPI/COTL1/CRISPLD2/CTSG/CTSH/CTSZ/CYB5R3/DNAJC3/GSDMD/HSP90AB1/MAGED2/MAN2B1/OLFM4/PSMD7/PYCARD/TIMP1/UNC13D/BIN2/CAND1/CTSC/GPI/HPX/HSPA8/IMPDH1/LGALS3BP/PSMA2/PSMD11/PTPN6/RARRES2/TGFB1/VWF/ARSB/FASLG/FN1/GNLY/…	153
CC	GO:0072686	mitotic spindle	59/6701	109/19717	1.18726e-05	0.00022529	0.000163687	ASPM/CAPG/MAD1L1/TACC3/TPR/AURKA/CDC14A/CDC14B/KIF22/MAPRE3/SIRT2/SMC1A/SPAG5/TPX2/CDC7/EFHC1/FAM83D/KLHL22/MISP/NIN/RAE1/RANGAP1/STAG2/TTC28/KAT2A/SMC3/ECT2/MAK/PKD2/RMDN2/STAG1/EML2/GPSM2/KIF18A/KNSTRN/ATAT1/CENPE/ESPL1/KIF11/KIF20B/KIF23/MAPKBP1/NUMA1/NUSAP1/CLTC/EML4/NCOR1/TBCK/CCSAP/EML3/RPS3/SKA1/RACGAP1/CEP295/CLASP2/GEM/MAD2L1/YEATS2/CDK1	59
CC	GO:0000307	cyclin-dependent protein kinase holoenzyme complex	28/6701	42/19717	1.53139e-05	0.000283672	0.000206105	MNAT1/CCNK/CCNT2/CCND1/CCNE1/CCNJ/CDK6/CNTD2/CCND2/CCND3/CCNI/CDK2/CKS2/CCNA1/CCNB1/CCNT1/CDK7/CDKN2D/PCNA/CCNG2/CCNH/CDK4/RB1/CCNA2/CCNB2/CCNF/CDK1/CDK12	28
CC	GO:0060205	cytoplasmic vesicle lumen	152/6701	338/19717	1.57481e-05	0.000284931	0.000207019	ACAA1/AGA/ALOX5/AOC1/CNN2/CTSA/FGR/FUCA2/GRN/HEBP2/HGF/IGF1/ITIH4/MVP/PSMB1/RNASET2/SERPINB1/SERPINB3/TIMP2/VCL/ACTN1/APOB/FCN1/FTL/GSTP1/HSP90AA1/HUWE1/LYZ/PKM/ROCK1/TF/TOLLIP/ADA2/ARSA/BPI/COTL1/CRISPLD2/CTSG/CTSH/CTSZ/CYB5R3/DNAJC3/GSDMD/HSP90AB1/MAGED2/MAN2B1/OLFM4/PSMD7/PYCARD/TIMP1/UNC13D/BIN2/CAND1/CTSC/GPI/HPX/HSPA8/IMPDH1/LGALS3BP/PSMA2/PSMD11/PTPN6/RARRES2/TGFB1/VWF/ARSB/FASLG/FN1/GNLY/…	152
CC	GO:0034399	nuclear periphery	68/6701	131/19717	1.74171e-05	0.000307965	0.000223755	AKAP8L/ALOX5/ARFGEF1/MATR3/TENM1/TPR/VIM/KIF4A/MAP2/PRKCZ/RUNX1T1/SMC1A/THOC1/JAK2/KAT8/NUP93/PHF5A/POLA1/PSMA6/SORBS1/SRPK1/STAG2/SUV39H1/TELO2/ATN1/GHRHR/PIAS4/SMC3/CENPF/EBNA1BP2/LMNB1/MYB/SATB2/SPARC/STAG1/ATXN1/DNMT3A/NUP153/YEATS4/ATF4/CHMP1A/MEN1/PCNA/TEP1/DCAF7/NUMA1/RNASEL/DGKQ/NARF/PML/TGFB1I1/AHCTF1/CXXC1/GFI1/HLCS/LMNA/MORC3/NUP205/PAXIP1/PRR14/RGS12/SPTBN4/ATXN7/CFL2/NSMF/PRKCD/RAD21…	68
CC	GO:0042383	sarcolemma	70/6701	136/19717	1.91126e-05	0.000330435	0.00024008	ABCC8/ATP1A2/ATP2B4/DTNBP1/VCL/ABCC9/CACNA1S/CACNG4/DLG1/SLC9A1/CAPN3/EZR/SGCG/SLC8A3/SNTA1/ALOX12/CACNG1/CAV1/CAV2/CORO1C/GHRHR/PRX/SCN1B/SGCA/BVES/SLC27A6/SLC2A1/ADRA1A/AHNAK/GOT2/KCNJ2/RTN2/SSPN/TGFB3/FLNC/PEMT/POPDC3/SGCE/ANXA1/BIN1/CIB2/DYSF/FLOT1/RDX/SCN2A/ANK2/ATP1B1/COL6A1/COL6A2/MLIP/SLC2A5/STAC/STAC2/AKAP6/CACNA1C/CACNA2D1/ITGB1/OBSCN/PGM5/UTRN/CACNA1D/CCDC78/KCNB1/PDE9A/SYNC/VCAM1/COL6…	70
CC	GO:0031965	nuclear membrane	135/6701	296/19717	1.98731e-05	0.000336115	0.000244208	ALOX5/ATP11B/MATR3/NDC1/NDUFB4/RB1CC1/RETSAT/RRP12/SPAG4/SYNE2/TPR/UTP18/WDR3/YBX1/CERS4/DTX2/HACD3/NAV3/NUCB2/OSBPL3/OSBPL8/P2RX5/P2RX7/PCM1/RIF1/SEPHS1/SMOX/TMEM38A/TXLNG/ATP1B4/EMD/ITPR3/NUP93/NUTF2/RANGAP1/SIRT1/SUN2/CUEDC2/DMPK/DNAJC2/FZR1/GAPDH/GHRHR/GTPBP4/HPN/INTS2/NUDT1/P2RX1/PTGDS/SPIN1/STX1A/TFPT/TMEM176B/TMEM97/CCND2/ERBIN/LMNB1/NUP155/PLCD4/TENT4A/ADRA1A/CBX3/HOXA7/MAD2L1BP/NR4A1/NUP…	135
CC	GO:0061695	transferase complex, transferring phosphorus-containing groups	120/6701	259/19717	2.34289e-05	0.000387822	0.000281776	ERCC1/INSRR/MNAT1/PAF1/PIK3C2A/PIK3CB/POLA2/POLD1/POLR2J/POLR3B/RB1CC1/REV3L/TAF11/TAF2/TBPL1/ZNRD1/CCNK/CCNT2/ERC1/PFKP/PHKA1/PKM/IKBKB/PHKB/POLA1/POLE2/POLR2E/POLR2F/POLR3H/POLRMT/PYCARD/SLA2/SORBS1/CCND1/CCNE1/CCNJ/CDK6/CNTD2/KAT2A/PIK3CG/PIK3R2/POLD2/POLR2I/PRKAR1A/RECQL5/TGFBR1/ACVR1/ACVR2B/CCND2/CCND3/CCNI/CD3EAP/CISH/MAD2L2/MCM3/POLE4/POLR3G/PRKAG3/PRKAR2A/ACVR1C/ACVR2A/BECN1/CDK2/CKS2/GTF…	120
CC	GO:0045177	apical part of cell	169/6701	384/19717	2.43945e-05	0.000395394	0.000287278	ASPM/CEACAM7/CLCA4/CYBA/DPEP1/DSG2/ERBB3/LZTS1/PROM1/RAB27B/SLC4A7/SLC9A3/SLC9A3R2/ZMYND10/ABCB1/ABCB11/ADGRF5/ATP2B1/ATP8B1/CDHR2/CEACAM6/DLG1/FAP/FAT1/HYAL2/LRP2/NOX4/PCM1/PLD1/PRKCZ/SLC12A3/SLC23A2/SLC26A3/SLC46A1/SLC9A1/STXBP2/TF/EZR/HSP90AB1/ITPK1/ITPR3/JAG1/LGMN/NIN/PARD6A/SLC5A1/SLC7A5/TJP1/ARHGEF18/CEACAM5/CUBN/FOLR1/HAMP/HPN/KCNA1/MPDZ/NOD1/RAPGEF2/SCNN1A/SIPA1L3/SLC22A18/SLC9A3R1/TCIRG1…	169
CC	GO:0034774	secretory granule lumen	144/6701	321/19717	3.02067e-05	0.000479609	0.000348464	ACAA1/AGA/ALOX5/AOC1/CNN2/CTSA/FGR/FUCA2/GRN/HEBP2/HGF/IGF1/ITIH4/MVP/PSMB1/RNASET2/SERPINB1/SERPINB3/TIMP2/VCL/ACTN1/FCN1/FTL/GSTP1/HSP90AA1/HUWE1/LYZ/PKM/ROCK1/TF/TOLLIP/ADA2/ARSA/BPI/COTL1/CRISPLD2/CTSG/CTSH/CTSZ/CYB5R3/DNAJC3/GSDMD/HSP90AB1/MAGED2/MAN2B1/OLFM4/PSMD7/PYCARD/TIMP1/UNC13D/BIN2/CAND1/CTSC/GPI/HSPA8/IMPDH1/LGALS3BP/PSMA2/PSMD11/PTPN6/RARRES2/TGFB1/VWF/ARSB/FN1/MMP8/NPC2/PADI2/POMC…	144
CC	GO:0005901	caveola	45/6701	80/19717	3.55538e-05	0.000553217	0.000401945	ATP1A2/ATP2B4/EHD2/SELE/TFPI/ADCYAP1R1/ATP1B3/LIPE/LRP6/PTGS2/HCK/HMOX1/HTR2A/JAK2/MAPK3/PACSIN2/BMPR1A/CAV1/CAV2/CBL/CORO1C/RANGRF/ADTRP/BVES/FASLG/SLC2A1/ADRA1A/KIF18A/PTGIS/KCNA5/PLVAP/SMO/FLOT1/MYOF/SMPD2/ATP1B1/CDH13/AKAP6/KCNMA1/LRP8/DLC1/NOS3/SPRED1/TGFBR2/CAVIN2	45
CC	GO:0000778	condensed nuclear chromosome kinetochore	13/6701	15/19717	3.94775e-05	0.000602226	0.000437553	NDC80/REC8/CENPA/CENPK/CCNB1/MIS18BP1/CENPO/CENPC/NUF2/DSN1/BUB1B/PMF1/BUB1	13
CC	GO:0016324	apical plasma membrane	142/6701	318/19717	4.49666e-05	0.00067277	0.000488807	ASPM/CEACAM7/CLCA4/CYBA/DPEP1/DSG2/ERBB3/LZTS1/PROM1/RAB27B/SLC4A7/SLC9A3/SLC9A3R2/ZMYND10/ABCB1/ATP2B1/ATP8B1/CDHR2/CEACAM6/DLG1/FAT1/HYAL2/LRP2/NOX4/PLD1/PRKCZ/SLC12A3/SLC23A2/SLC26A3/SLC46A1/SLC9A1/STXBP2/TF/EZR/HSP90AB1/ITPK1/JAG1/PARD6A/SLC5A1/SLC7A5/ARHGEF18/CEACAM5/CUBN/FOLR1/HPN/KCNA1/MPDZ/NOD1/RAPGEF2/SCNN1A/SIPA1L3/SLC22A18/SLC9A3R1/TCIRG1/TRPV4/UPK1A/AKR1A1/AMOTL2/CLIC5/FN1/IGFBP2/MREG…	142
CC	GO:0044452	nucleolar part	86/6701	178/19717	5.13744e-05	0.000754137	0.000547926	DDX11/KDM5D/MAP3K14/NOP58/RAI14/SAMD4A/UTP18/WDR3/ZNRD1/AFF4/IPO11/KLF6/NUAK1/ORC6/SESN1/SP140/TCOF1/EEF1D/EZR/NOP56/PES1/POLR2E/POLR2F/POP1/RAE1/RNMT/SMARCB1/SNU13/TAF1C/TIMM13/AKNA/FBL/GAR1/NOP53/STN1/CD3EAP/HEATR1/RRP9/TAF1B/TFCP2L1/POLR1B/RPP40/RREB1/SNRPB2/CC2D1A/DKC1/E2F5/FBXW9/FOXA1/NOL11/PRMT7/RPAIN/RSAD2/ARHGAP32/PAK6/POLR1E/USO1/NFKBIE/NHP2/PEX14/SELENBP1/TAF1A/TAF4B/URB1/UTP4/CAMK4/CHD…	86
CC	GO:0014069	postsynaptic density	144/6701	324/19717	5.28513e-05	0.00076145	0.000553239	ADAM22/BCAS1/CDKL5/DTNBP1/FYN/GOPC/HOMER3/LZTS1/MAPK8IP2/PLEKHA5/PSD/SYN1/ADD2/CACNG4/CAMK2A/DLG1/DLG3/IGSF9B/KCNAB2/MAP2/MTMR2/NCK2/NSF/PAK3/PRKCZ/RPL6/RPLP0/ARFGAP1/DRP2/MIB1/NEFH/PALM/PICK1/SYNDIG1/TSC2/CPEB3/CRTC1/CRYAB/DNM1/DVL1/EIF3A/GRIN2D/LIN7A/LIN7B/MPDZ/MPP2/NCS1/NEURL1/RHEB/RPS13/RPS19/STX1A/CNN3/CPEB4/DBN1/DLGAP3/EPHA4/PLPPR4/RPS25/SOS1/SPTBN1/STRN/TANC1/BCL11A/GRIA2/HNRNPH2/IQSEC3/PR…	144
CC	GO:0044853	plasma membrane raft	57/6701	109/19717	6.15678e-05	0.000870904	0.000632763	ATP1A2/ATP2B4/EHD2/LCP2/SELE/TFPI/ADCYAP1R1/ADD2/ATP1B3/LIPE/LRP6/PTGS2/EZR/HCK/HMOX1/HTR2A/JAK2/MAPK3/PACSIN2/BMPR1A/CAV1/CAV2/CBL/CORO1C/PRKAR1A/RANGRF/SELPLG/ADTRP/BVES/FASLG/PRKAR2A/SLC2A1/ADRA1A/KIF18A/PTGIS/KCNA5/PLVAP/SMO/FLOT1/LRP4/MYOF/SMPD2/ATP1B1/CDH13/ADD3/AKAP6/CD8A/CHRNB2/ITGB2/KCNMA1/LRP8/MS4A1/DLC1/NOS3/SPRED1/TGFBR2/CAVIN2	57
CC	GO:0032153	cell division site	39/6701	68/19717	6.4736e-05	0.000899368	0.000653444	ANLN/LIMA1/MYLK/PKN2/PSD/NDE1/RAB11FIP3/RAB11A/FSD1/ICAM2/PITPNM1/RND2/ECT2/KIF20A/RND3/RTKN/CIT/MASTL/PKN1/TUBGCP3/MEN1/RAB11FIP4/SPIRE1/TUBGCP6/CEP55/DCTN3/RDX/RHOF/TUBGCP4/CENPC/HMCN1/PLK4/PSTPIP1/RHOB/HMCN2/ITGB1/RHOC/RACGAP1/ZFYVE19	39
CC	GO:0036064	ciliary basal body	67/6701	133/19717	6.81551e-05	0.000918048	0.000667016	CDKL5/IFT88/MARK4/MKS1/SPATA7/CDC14A/CFAP20/CYLD/ERC1/EVC/JADE1/PCM1/CBY1/EZR/KIAA0586/RP2/RPGRIP1L/TBC1D30/TTC26/BBOF1/CCDC88A/CENPF/CSNK1A1/IFT46/KIF17/NEK4/PKD2/SSX2IP/WDR34/WDR35/WRAP73/B9D2/BBS2/IFT81/WDR11/CPLANE2/TTBK2/TUBG1/AHI1/ARMC9/DYNC2LI1/DZIP1/LCA5/NEDD1/POC1B/BBS4/CEP131/GAS8/TBC1D7/CCSAP/CENPJ/CETN2/DLG5/RILPL2/ARHGAP35/CFAP157/CFAP410/DZIP1L/RPGR/WDR90/AGBL2/BBS5/DISC1/INTU/POC1A…	67
CC	GO:0032279	asymmetric synapse	145/6701	328/19717	6.84406e-05	0.000918048	0.000667016	ADAM22/BCAS1/CDKL5/DTNBP1/FYN/GOPC/HOMER3/LZTS1/MAPK8IP2/PLEKHA5/PSD/SYN1/ADD2/CACNG4/CAMK2A/DLG1/DLG3/IGSF9B/KCNAB2/MAP2/MTMR2/NCK2/NSF/PAK3/PRKCZ/RPL6/RPLP0/ARFGAP1/DRP2/MIB1/NEFH/PALM/PICK1/SYNDIG1/TSC2/CPEB3/CRTC1/CRYAB/DNM1/DVL1/EIF3A/GRIN2D/LIN7A/LIN7B/MPDZ/MPP2/NCS1/NEURL1/RHEB/RPS13/RPS19/STX1A/CNN3/CPEB4/DBN1/DLGAP3/EPHA4/PLPPR4/RPS25/SOS1/SPTBN1/STRN/TANC1/ARFGEF2/BCL11A/GRIA2/HNRNPH2/I…	145
CC	GO:0022626	cytosolic ribosome	58/6701	112/19717	7.64065e-05	0.00100753	0.000732031	EIF2AK2/RPL18/RPL26L1/RPS20/RPL31/RPL6/RPLP0/RPS5/RPL3/PPARGC1A/RPL18A/RPL28/RPL34/RPS13/RPS16/RPS19/RPL22/RPL24/RPS12/RPS15/RPS25/RPL21/RPL23/RPL5/RPS10/RPL27/RPL36/RPS15A/RPS4Y1/RPL35/RPLP1/RPS24/RPS6/RPL11/RPL13A/RPL32/RPL37/RPL3L/RPS11/RPS2/RPS27A/RPS3A/RPS8/RPL10/RPL7/RPL7A/RPS3/SURF6/LARP4/RPL26/RPL29/RPL30/RPL8/RPL22L1/RPL36AL/RPL39L/RPL9/RPS14	58
CC	GO:0044391	ribosomal subunit	90/6701	190/19717	8.72603e-05	0.00113147	0.000822083	MRPL43/MRPS24/NDUFAB1/RPL18/RPL26L1/RPS20/MRPL22/MRPL28/MRPS33/MRPS34/RPL31/RPL6/RPLP0/RPS5/MRPS18A/RPL3/MRPL27/MRPL4/MRPL51/RPL18A/RPL28/RPL34/RPS13/RPS16/RPS19/MRPL18/MRPL2/MRPL37/MRPS15/MRPS30/RPL22/RPL24/RPS12/RPS15/RPS25/MRPS2/MRPS26/MRPS7/RPL21/RPL23/RPL5/RPS10/DAP3/MRPL34/MRPS12/MRPS36/RPL27/RPL36/RPS15A/RPS4Y1/MRPL15/MRPL47/MRPS9/RPL35/RPLP1/RPS24/RPS6/MRPL24/MRPL9/RPL11/RPL13A/RPL32/RPL3…	90
CC	GO:0005875	microtubule associated complex	74/6701	152/19717	0.000122153	0.00155796	0.00113195	APPBP2/DNAH5/DNAH9/KIF1B/KIF26A/TPR/AURKA/BIRC5/DYNC1I2/KIF16B/KIF22/KIF2A/KIF4A/KIF9/MAP2/NDE1/NME8/PXN/DNAL4/KIF3B/MEFV/MID1/RP1/CCDC114/ACTL8/DNAH1/DNAH6/DNAH7/DNAL1/KIF14/KIF17/KIF20A/KIF21B/WDR34/DNAH8/DYNLRB1/EML2/KIF18A/KLC1/WDR60/DCTN4/HAUS8/KIF1A/KIF3A/MAP1B/MAP1S/CCDC65/CDCA8/CENPE/DCTN3/DYNC1LI2/DYNC2LI1/KIF11/KIF12/KIF13A/KIF20B/KIF21A/KIF23/KLC4/MAP7/DYNLT1/KATNB1/KIF2C/KIFC3/HAUS1/H…	74
CC	GO:0043025	neuronal cell body	208/6701	497/19717	0.000131486	0.00164994	0.00119878	CX3CL1/CYBA/ELOVL5/FKBP4/GLRX2/MAPK8IP2/PRKAR2B/PTPRN/RTN4R/RUFY3/SEZ6/SLC2A3/SLC4A8/SNCAIP/TAC1/TIMP2/TNFRSF1B/ACSL4/APOB/ATP2B1/AURKA/BRINP1/CD200/DLG3/FUS/GAL/HSP90AA1/IGSF9B/LRP6/MAP2/OPRK1/P2RX7/PICALM/PRKCZ/ROGDI/SIRT2/SLC1A3/TBX21/TPX2/ADNP/ARHGEF7/CACNA1F/DRP2/EEF1A2/EFHC1/FBXO31/HSP90AB1/HTR2A/ITPR3/NRP1/NTSR1/PMM1/PYCARD/SEZ6L/SLC38A7/SLC6A2/SLC8A3/TXN2/ATP1A3/BMPR1A/CPE/CRTC1/CRYAB/DVL…	208
CC	GO:0032155	cell division site part	36/6701	63/19717	0.000135617	0.0016523	0.00120049	ANLN/LIMA1/MYLK/PKN2/PSD/NDE1/RAB11FIP3/RAB11A/FSD1/ICAM2/PITPNM1/ECT2/KIF20A/RTKN/CIT/MASTL/PKN1/TUBGCP3/MEN1/RAB11FIP4/SPIRE1/TUBGCP6/CEP55/DCTN3/RDX/TUBGCP4/CENPC/HMCN1/PLK4/PSTPIP1/RHOB/HMCN2/ITGB1/RHOC/RACGAP1/ZFYVE19	36
CC	GO:1902554	serine/threonine protein kinase complex	47/6701	88/19717	0.000136222	0.0016523	0.00120049	MNAT1/RB1CC1/CCNK/CCNT2/ERC1/PHKA1/IKBKB/PHKB/PYCARD/CCND1/CCNE1/CCNJ/CDK6/CNTD2/TGFBR1/ACVR1/ACVR2B/CCND2/CCND3/CCNI/ACVR1C/ACVR2A/CDK2/CKS2/CCNA1/CCNB1/CCNT1/CDK7/CDKN2D/PCNA/TBC1D5/ACVR1B/ACVRL1/CCNG2/CCNH/CDK4/RB1/CCNA2/C9orf72/IFIT5/CCNB2/CCNF/PHKG2/CDK5/PHKG1/CDK1/CDK12	47
CC	GO:0016323	basolateral plasma membrane	100/6701	217/19717	0.000138045	0.0016523	0.00120049	ATP2B4/CA11/CD38/ERBB3/PKD1/SLC4A7/ATP2B1/DLG1/DLG3/HEPH/ITGA6/SLC23A2/SLC27A5/SLC4A4/SLC7A8/SLC9A1/TF/TFRC/AQP9/EZR/HSP90AB1/PALM/SLC7A6/STX4/TJP1/CA9/CD81/CEACAM5/FOLR1/LIN7A/LIN7B/MET/NOD1/ERBIN/KCNQ4/LEPR/OSCP1/OTOF/PKD2/SLC16A10/SLC2A1/SLC8A2/ABCC4/ATP7B/EPCAM/IDE/LRP1/PDZD11/RAB17/TEK/CHRM3/DSTYK/RHBG/ANXA1/ARRB1/C5AR2/CLCA2/FLOT1/MAP7/SLC26A10/SLC39A5/SLC40A1/SLCO1B1/ANK2/ARRB2/ATP1B1/EGFR…	100
CC	GO:0030133	transport vesicle	167/6701	392/19717	0.000208067	0.00245267	0.00178201	APBA2/CD74/COPZ2/DTNBP1/GOPC/ICA1/IGF1/M6PR/PTPRN/RAB27B/SNCAIP/SYN1/YIPF1/CD59/CTTNBP2/EDN1/ERP29/LMAN1/MTMR2/OPRK1/PICALM/ROGDI/SCAMP1/SEC31B/SREBF1/STX7/SYT1/TMED2/WDR7/CBARP/CDK16/CHGA/CRISPLD2/DMXL2/HCK/KDELR3/NCALD/PICK1/RAB11A/SEC23A/SLC32A1/STX1B/STX4/SYP/SYT17/SYTL4/TRIP11/UNC13D/ANKRD27/AP1S1/APBA1/CAV2/CLCN3/COPE/CPE/DNM1/FOLR1/PLIN3/RAB3A/RAB3D/RABAC1/SEC23IP/SGTA/SLC17A7/STX10/STX1A/…	167
CC	GO:0005905	clathrin-coated pit	38/6701	69/19717	0.000254627	0.00295074	0.00214389	AP2B1/AP2S1/EPN1/EPN3/SELE/TNK2/LRP2/PICALM/TF/TFRC/CEMIP/AP1S1/CUBN/AAK1/SGIP1/CLTA/LRP1/OCRL/FCHO1/HIP1/LRP3/RAMP2/SH3BP4/TBC1D5/ARRB1/ATAT1/ACKR3/APP/ARRB2/CLTC/HSPD1/AP1S3/DAB2/LRP12/VLDLR/FCHO2/SYNJ1/AMN	38
CC	GO:0000780	condensed nuclear chromosome, centromeric region	18/6701	26/19717	0.000257905	0.00295074	0.00214389	ATRX/AURKA/NDC80/REC8/CENPA/CENPB/CENPK/CCNB1/KMT5C/MIS18BP1/SGO1/CENPO/CENPC/NUF2/DSN1/BUB1B/PMF1/BUB1	18
CC	GO:0101002	ficolin-1-rich granule	86/6701	185/19717	0.000273199	0.00304106	0.00220951	ALOX5/ATP6V0A1/ENPP4/LAMP2/MVP/PSMB1/SLC11A1/SLC2A3/TIMP2/VCL/FCN1/GSTP1/HSP90AA1/HUWE1/PGM1/PKM/PKP1/ASAH1/COTL1/CRISPLD2/CST3/CTSH/CTSZ/GSDMD/HSP90AB1/MMP9/PSMD7/BIN2/CAND1/GPI/HSPA8/IMPDH1/PDAP1/PSMA2/PSMD11/TCIRG1/ARSB/PSMD14/QPCT/A1BG/APAF1/CAT/CD93/NCKAP1L/PRDX4/SERPINB6/TNFAIP6/UBR4/FGL2/GMFG/LGALS3/LILRB2/ACTR2/DSC1/DSG1/GNS/ARL8A/C1orf35/DOK3/DYNLT1/ILF2/ITGAX/PFKL/PSMA5/ADAM8/ALAD/ALDOA…	86
CC	GO:0016363	nuclear matrix	55/6701	109/19717	0.000277526	0.00304106	0.00220951	AKAP8L/ALOX5/ARFGEF1/MATR3/TENM1/VIM/KIF4A/PRKCZ/RUNX1T1/SMC1A/THOC1/JAK2/KAT8/PHF5A/POLA1/PSMA6/SORBS1/SRPK1/STAG2/ATN1/GHRHR/PIAS4/SMC3/CENPF/LMNB1/MYB/SATB2/SPARC/STAG1/ATXN1/DNMT3A/YEATS4/CHMP1A/MEN1/TEP1/DCAF7/NUMA1/RNASEL/DGKQ/PML/TGFB1I1/AHCTF1/CXXC1/GFI1/HLCS/MORC3/PAXIP1/RGS12/SPTBN4/ATXN7/CFL2/NSMF/PRKCD/RAD21/SMARCAD1	55
CC	GO:1902911	protein kinase complex	55/6701	109/19717	0.000277526	0.00304106	0.00220951	INSRR/MNAT1/RB1CC1/CCNK/CCNT2/ERC1/PHKA1/IKBKB/PHKB/PYCARD/SORBS1/CCND1/CCNE1/CCNJ/CDK6/CNTD2/PRKAR1A/TGFBR1/ACVR1/ACVR2B/CCND2/CCND3/CCNI/PRKAG3/PRKAR2A/ACVR1C/ACVR2A/CDK2/CKS2/CCNA1/CCNB1/CCNT1/CDK7/CDKN2D/PCNA/PRKAA1/TBC1D5/ACVR1B/ACVRL1/CCNG2/CCNH/CDK4/RB1/CCNA2/IGF1R/C9orf72/IFIT5/CCNB2/CCNF/PHKG2/CDK5/NEK10/PHKG1/CDK1/CDK12	55
CC	GO:0005802	trans-Golgi network	106/6701	236/19717	0.000298561	0.00319294	0.00231986	ARFGEF1/ATP11B/BAIAP3/CD74/EIPR1/GRN/LAP3/M6PR/TRAPPC6A/YIPF1/AP4E1/ATP11A/DOP1A/KLHL20/SCAMP1/AP1B1/ARFRP1/ATP11C/CBY1/PCSK1N/PCSK5/PICK1/RAB11A/STX4/SYT17/AP1S1/C17orf75/CLIP3/NUCB1/PLEKHA8/PLEKHJ1/PLOD3/RIC1/STX10/BIRC6/KIAA1324/PCSK4/RAB29/RAB32/SCAMP3/VAMP4/WLS/ARFGEF2/ARL1/ATP7B/BECN1/CHST3/CLTA/CRHR1/MLANA/MMP24/OCRL/OPTN/SLC10A7/TGFBI/WDR11/AP1M2/ARFIP2/CHAC1/COG6/INPP5K/LGR6/POSTN/RELCH/…	106
CC	GO:0005604	basement membrane	49/6701	95/19717	0.000301222	0.00319294	0.00231986	COL17A1/LAMA3/LAMC2/TNC/CCDC80/COL4A4/DLG1/FBLN1/ITGA6/LAMB1/NID2/NTN4/P3H2/FGF9/LAMA1/TIMP1/APLP1/MEGF9/PTN/SMC3/COL7A1/ERBIN/FN1/LAMA4/NID1/SMOC2/SPARC/THBS4/TGFBI/COL5A1/LOXL1/LOXL2/MATN2/SERPINF1/LAMC1/COL8A1/HMCN1/HSPG2/NTN5/ADAMTS1/DST/HMCN2/ACAN/LAD1/EGFLAM/FBN1/FREM1/RELL2/VWA2	49
CC	GO:0005769	early endosome	150/6701	350/19717	0.000307803	0.00319294	0.00231986	ABCA7/ADRB1/ATP11B/CD4/HSD17B6/NISCH/NOX1/RABEP1/SNX1/ZFYVE16/APOB/ATP11A/CLCN4/GRIPAP1/KIF16B/LAMP3/LRP6/MTMR2/PICALM/SNX13/STX7/TF/TFRC/WDFY1/CORO1A/EEA1/GGA1/LAPTM4B/LIPG/MAPK3/MGRN1/NRP1/PACSIN2/PICK1/RIN3/SYNDIG1/TOM1/ANKRD27/CAV1/CLCN3/CLIP3/EHD1/MTMR4/NUCB1/PLEKHJ1/RAB5C/RAPGEF1/RND2/SNX8/TRIM3/UHRF1BP1L/APH1A/ARRDC3/CYTIP/EPHA4/LNPEP/PIKFYVE/RAB29/RAB32/SNX3/STAM2/TRAK2/VAMP8/WLS/CCDC93/C…	150
[truncated: 67 more rows]

## Sheet: KEGG
ID	Description	GeneRatio	BgRatio	pvalue	p.adjust	qvalue	geneID	Count
[truncated: 35 more rows]
