# Supplementary material for: A Novel Framework to Predict Breast Cancer Prognosis Using Immune-Associated LncRNAs
Source: Front Genet. 2021 Jan 21;11:634195. doi: 10.3389/fgene.2020.634195 (PMC7873981; doi:10.3389/fgene.2020.634195)
Supplement: Supplementary file 9 [file Table_6.XLSX]

## Sheet: GSVA
	logFC	AveExpr	t	P.Value	adj.P.Val	B
HALLMARK_ESTROGEN_RESPONSE_LATE	-0.10152	-0.00200574	-7.62523	4.93844e-14	2.46922e-12	21.1647
HALLMARK_HEME_METABOLISM	0.0533217	-0.00509468	6.7661	2.06436e-11	5.1609e-10	15.283
HALLMARK_TGF_BETA_SIGNALING	0.0988087	0.0025766	6.69247	3.36141e-11	5.60235e-10	14.8091
HALLMARK_PROTEIN_SECRETION	0.0916856	-0.00475395	6.30369	4.07686e-10	5.09608e-09	12.3866
HALLMARK_MYC_TARGETS_V1	-0.108192	-0.0220175	-5.93543	3.83258e-09	3.83258e-08	10.2171
HALLMARK_UV_RESPONSE_DN	0.0965719	-3.82602e-05	5.83165	7.05125e-09	5.87604e-08	9.62798
HALLMARK_ESTROGEN_RESPONSE_EARLY	-0.0883394	0.00353238	-5.78765	9.10489e-09	6.5035e-08	9.38114
HALLMARK_DNA_REPAIR	-0.0805405	-0.0254957	-5.6424	2.0911e-08	1.30694e-07	8.57889
HALLMARK_KRAS_SIGNALING_UP	0.0670651	-0.00648386	5.29923	1.38308e-07	7.68377e-07	6.76045
HALLMARK_ADIPOGENESIS	0.0572748	-0.00832695	5.19576	2.39448e-07	1.19724e-06	6.23346
HALLMARK_HEDGEHOG_SIGNALING	0.0813104	0.0075787	4.93035	9.362e-07	4.25545e-06	4.92727
HALLMARK_BILE_ACID_METABOLISM	0.0493389	0.00789756	4.44106	9.77778e-06	4.07408e-05	2.69207
HALLMARK_HYPOXIA	0.0462406	0.000591338	4.23963	2.41086e-05	9.27255e-05	1.83747
HALLMARK_ALLOGRAFT_REJECTION	-0.0850306	-0.00702052	-4.17319	3.22064e-05	0.000115023	1.56399
HALLMARK_REACTIVE_OXYGEN_SPECIES_PATHWAY	-0.0557119	-0.0235071	-3.93116	8.9377e-05	0.000297923	0.603392
HALLMARK_WNT_BETA_CATENIN_SIGNALING	-0.0487644	-0.0107457	-3.47145	0.000536083	0.00167526	-1.0669
HALLMARK_UV_RESPONSE_UP	-0.0323374	-0.0179784	-3.38974	0.00072236	0.00210546	-1.34253
HALLMARK_MYC_TARGETS_V2	-0.0755869	-0.0414917	-3.3659	0.000787124	0.00210546	-1.42173
HALLMARK_OXIDATIVE_PHOSPHORYLATION	-0.0641299	-0.0273218	-3.34898	0.000836328	0.00210546	-1.47762
HALLMARK_NOTCH_SIGNALING	0.0496116	-0.00219311	3.34702	0.000842185	0.00210546	-1.48405
HALLMARK_EPITHELIAL_MESENCHYMAL_TRANSITION	0.0667348	0.0160843	3.25159	0.00117955	0.00274126	-1.79386
HALLMARK_PANCREAS_BETA_CELLS	0.037881	0.0661167	3.24519	0.00120616	0.00274126	-1.81433
HALLMARK_UNFOLDED_PROTEIN_RESPONSE	-0.0375316	-0.0155338	-3.23088	0.00126767	0.0027558	-1.85996
HALLMARK_ANDROGEN_RESPONSE	0.0408883	-0.0048706	3.13426	0.0017647	0.003548	-2.1627
HALLMARK_INTERFERON_ALPHA_RESPONSE	-0.0657575	-0.0135351	-3.13271	0.001774	0.003548	-2.1675
HALLMARK_COMPLEMENT	0.0415632	-0.0050598	2.88347	0.00400345	0.00769893	-2.90634
HALLMARK_INFLAMMATORY_RESPONSE	0.043189	-0.0064738	2.53062	0.0115133	0.0213209	-3.84901
HALLMARK_CHOLESTEROL_HOMEOSTASIS	-0.0285376	-0.00936077	-2.40845	0.0161706	0.028876	-4.14707
HALLMARK_SPERMATOGENESIS	0.0175381	0.024753	2.39111	0.016951	0.0292258	-4.18819
HALLMARK_APOPTOSIS	0.0226286	-0.00283023	2.24711	0.0248143	0.0413571	-4.51831
HALLMARK_APICAL_SURFACE	-0.0274606	0.00655929	-2.22947	0.0259671	0.0418824	-4.55734
HALLMARK_ANGIOGENESIS	0.0431458	0.0225193	2.13309	0.0331202	0.0517503	-4.76528
HALLMARK_G2M_CHECKPOINT	-0.0347667	-0.0233421	-2.0258	0.0430067	0.0651617	-4.98602
HALLMARK_E2F_TARGETS	-0.046208	-0.0260888	-2.00721	0.0449513	0.0661049	-5.02311
HALLMARK_APICAL_JUNCTION	0.0258782	0.000400923	1.99299	0.0464895	0.0664136	-5.05127
HALLMARK_MITOTIC_SPINDLE	0.0182965	-0.012631	1.73131	0.0836533	0.116185	-5.53372
HALLMARK_MYOGENESIS	0.0231337	-0.00122154	1.58755	0.112651	0.152231	-5.77006
HALLMARK_FATTY_ACID_METABOLISM	-0.0156622	-0.00155	-1.45942	0.144712	0.186457	-5.96353
HALLMARK_MTORC1_SIGNALING	-0.0266062	-0.0293936	-1.45184	0.146809	0.186457	-5.97447
HALLMARK_P53_PATHWAY	-0.0131607	-0.0123075	-1.44341	0.149166	0.186457	-5.98656
HALLMARK_INTERFERON_GAMMA_RESPONSE	-0.0289887	-0.012626	-1.29676	0.194962	0.237759	-6.18576
HALLMARK_IL6_JAK_STAT3_SIGNALING	0.0219252	0.00570721	1.14389	0.252899	0.301071	-6.37078
HALLMARK_PI3K_AKT_MTOR_SIGNALING	-0.00720693	-0.00770403	-0.863417	0.388081	0.442242	-6.65006
HALLMARK_IL2_STAT5_SIGNALING	0.00989607	-0.00414037	0.86143	0.389173	0.442242	-6.65176
HALLMARK_XENOBIOTIC_METABOLISM	-0.00605564	-0.00613204	-0.572187	0.567302	0.630336	-6.85755
HALLMARK_PEROXISOME	-0.00472279	-0.0191566	-0.398133	0.690603	0.73494	-6.94138
HALLMARK_KRAS_SIGNALING_DN	0.00266678	0.00417036	0.390393	0.696315	0.73494	-6.94441
HALLMARK_COAGULATION	-0.00421633	0.0322483	-0.37794	0.705542	0.73494	-6.94916
HALLMARK_TNFA_SIGNALING_VIA_NFKB	-0.00184045	-0.0152602	-0.113369	0.909757	0.928323	-7.0137
HALLMARK_GLYCOLYSIS	5.50021e-05	-0.0214105	0.00480495	0.996167	0.996167	-7.02007
